# Supplementary material for: Composition and Structure of Gut Microbiota of Wild and Captive Epinephelus morio via 16S rRNA Analysis and Functional Prediction
Source: Microorganisms. 2025 Jul 31;13(8):1792. doi: 10.3390/microorganisms13081792 (PMC12388694; doi:10.3390/microorganisms13081792)
Supplement: Supplementary file 1 [file microorganisms-13-01792-s001.zip]

Archive with 17 entries (17 files):
- File S1 Primers Illumina.pdf
- File S10. Relative abundance genus.pdf
- File S11. Genus in low abundance.xlsx
- File S12. Funtions predictions.xlsx
- File S13. Probiotic functions of interest.xlsx
- File S14. Code EC and abundance enzyme.xlsx
- File S15. nMDS Predictions functions.jpg
- File S16. PCO Predictions functions.jpg
- File S17 mlao.xlsx
- File S2. Rarefacción.jpg
- File S3. Statistic Alpha diversity indices.pdf
- File S4. nMDS Bry curtis-Jaccard.jpg
- File S5. Relative abundance ASVs shared wild and captive.xlsx
- File S6. Phylum Wild and Captive.pdf
- File S7. Venn Diagram.jpg
- File S8. Relative abundant Phylum.xlsx
- File S9. PERMANOVA statistics of Beta diversity.pdf
