# Supplementary material for: Composition and Structure of Gut Microbiota of Wild and Captive Epinephelus morio via 16S rRNA Analysis and Functional Prediction
Source: Microorganisms. 2025 Jul 31;13(8):1792. doi: 10.3390/microorganisms13081792 (PMC12388694; doi:10.3390/microorganisms13081792)
Supplement: Supplementary file 1 [file microorganisms-13-01792-s001.zip › File S11. Genus in low abundance.xlsx]

## Sheet: Hoja1
File S11. Genera in low relative abundance (< 3%) of gut microbiota of wild and captive Epinephelus morio.
Taxa	2019	2020	2021	2022	2023	2024
Candidatus Alysiosphaera	0.0901326	0.114386	0.213886	0.0131622	0.164528	0
Streptomycetaceae	0	0	0	0.00658111	0	0
Paracoccus sp.	0.251799	0.581332	1.10782	0.0658111	1.42042	0.259131
Brachybacterium sp.	0.0257522	0.0282048	0.142591	0	0.0603269	0
OM60(NOR5) clade	0.00572271	0	0.0383898	0	0	0
Acinetobacter sp.	0.660973	1.48232	0.871997	0.35538	0.745859	0.238565
Agathobacter sp.	0	0.112819	0.00548426	0	0	0
Marinobacter sp.	0	0	0.0164528	0	0.021937	0
Bacillus sp.	1.93141	4.5629	0.800702	0.94768	0.745859	0.970714
Flagellimonas sp.	0	0.00156693	0	0	0	0
Intrasporangiaceae	0	0.0125355	0	0.00658111	0	0
Cutibacterium sp.	0.133053	0.61267	0.175496	0.0329056	0.0658111	0.0658111
Sphingomonadaceae	0.0143068	0.00470079	0.0274213	0.0460678	0	0.0041132
Enterobacter sp.	0.958553	1.44314	0.564879	0.329056	0.29615	0.267358
Butyrivibrio sp.	0	0.00783466	0	0	0	0
Comamonadaceae	0.0185988	0.0391733	0.00548426	0.00658111	0.00548426	0.0041132
Peptostreptococcaceae	0.108731	0.614237	0.652627	0.0460678	0	0.020566
Exiguobacterium sp.	0.191711	0.250709	1.46978	0.204014	0.0493583	0.0863771
Mycobacterium sp.	0.409173	0.166095	0.0603269	0	0.202918	0
Peptoniphilus sp.	0.00572271	0.0423071	0	0.0131622	0.0548426	0.0041132
Brevundimonas sp.	0.247507	0.396434	0.0932324	0.190852	0.241307	0.0493583
Massilia sp.	0.188849	1.42591	0.175496	0.585719	0.120654	0.518263
Epulopiscium sp.	1.14168	1.74243	3.12603	0.125041	3.36734	0.452451
SM1A02	0.0114454	0	0	0	0	0
Pseudoalteromonas sp.	0.0286135	0.0329056	0.5923	0.0329056	0	0.0041132
Streptococcus sp.	0.155944	0.141024	0.0493583	0.00658111	0.0658111	0.0123396
Sphingobacterium sp.	0.0157374	0.0579765	0.0658111	0.0329056	0.0822639	0.020566
Staphylococcus sp.	1.40922	3.04298	3.24668	0.394867	1.01459	0.267358
Altererythrobacter sp.	0.0286135	0.00783466	0.0767796	0	0.0493583	0
Pseudobacteriovorax sp.	0	0.00783466	0	0	0	0
Rothia sp.	0.00143068	0.00156693	0.0383898	0	0	0
Gammaproteobacteria__ND	0.0114454	0.0658111	0.021937	0	0.0383898	0
Turicibacter sp.	0.0414896	0.15826	1.81529	0	0.252276	0.0164528
Psychrobacter sp.	0.0629498	0.136323	0.444225	0.0460678	0.400351	0.00822639
Dactylococcopsis_PCC-8305	0	0.00940159	0	0	0	0
Flavobacteriaceae__ND	0.0100147	0.00626773	0.0109685	0.0131622	0	0
Salimicrobium sp.	0	0.0282048	0	0	0	0
Caulobacter sp.	0.336209	0.35256	0	0.131622	0	0.555281
Peredibacter sp.	0.00286135	0.0141024	0	0	0	0.0123396
Marinomonas sp.	0.00858406	0	0.021937	0	0	0
Lawsonella sp.	0.25466	0.642442	0.488099	0.0789733	0.0822639	0.0987167
Bacteroides sp.	0.0414896	0	0.021937	0	0	0
DNF00809	0.00429203	0.00313386	0	0	0.0383898	0.0041132
Ilumatobacter sp.	0	0.00470079	0.0164528	0	0	0
Nonlabens sp.	0	0.00313386	0.0164528	0	0	0
Achromobacter sp.	0.0801179	0.206835	0	0.05923	0	0.041132
Alteromonas sp.	0.0200295	0	0.115169	0	0	0
Anaerosalibacter sp.	0	0	0	0.0263244	0	0
Sedimentibacter sp.	0	0.00313386	0.0274213	0	0	0
Bryobacter sp.	0.00286135	0	0	0.00658111	0	0
Blastococcus sp.	0.0329056	0.0485749	0.021937	0.0263244	0.0164528	0.0041132
Clostridium_sensu_stricto_13	0.0429203	0.13789	0.191949	0.00658111	0.329056	0
Paenibacillus sp.	0.0228908	0.0313386	0.307119	0.0394867	0.159044	0.0123396
Shewanella sp.	0.0801179	0.302418	0.350993	0.0526489	0.701985	0.143962
Actinomycetospora sp.	0.0414896	0.0203701	0.0109685	0	0	0
Amphritea sp.	0	0	0.477131	0	0	0
Gardnerella sp.	0.0271829	0.282048	0.0987167	0.0197433	0.021937	0
Litorilinea sp.	0	0	0	0.00658111	0	0
Phaselicystis sp.	0	0	0	0.00658111	0	0
Stenotrophomonas sp.	0.0286135	0.0705119	0.159044	0.0394867	0.120654	0.0164528
Algoriphagus sp.	0.0100147	0.0156693	0.0274213	0.0197433	0.0493583	0.0041132
Rhodothermaceae_ND	0.00572271	0.0125355	0.0438741	0.00658111	0	0
Alcanivorax sp.	0.00429203	0	0.00548426	0	0.021937	0
Corynebacterium sp.	0.577993	2.26108	1.2559	0.217177	0.652627	0.131622
Megasphaera sp.	0.0100147	0.0313386	0.0603269	0.0131622	0.00548426	0.0041132
Xanthobacteraceae_ND	0	0.00156693	0	0	0	0
Oceaniserpentilla sp.	0	0.00156693	0	0	0	0
Micrococcus sp.	0.856975	0.947994	0.663595	0.17769	0.542942	1.40671
Lutibacter sp.	0	0	0.202918	0	0	0
Comamonas sp.	0	0.00313386	0.00548426	0.0131622	0	0
Anderseniella sp.	0	0.00313386	0	0	0	0
Aureimonas sp.	0.0185988	0	0.0383898	0	0.0383898	0
Porphyromonas sp.	0.00286135	0.0109685	0.0438741	0	0	0
Chroococcidiopsis_PCC_7203	0.00143068	0	0	0	0	0
Rhodobacteraceae__ND	0.0329056	0.173929	0.268729	0	0.0164528	0
Gemmata sp.	0	0	0.0109685	0.00658111	0	0
Microbacteriaceae__ND	0.00715338	0.00470079	0.0438741	0.0394867	0.0329056	0.0164528
Unassigned;__ND	0.00143068	0	0	0.0131622	0	0.00822639
Enterovibrio sp.	0.0114454	0	0	0	0	0
Amaricoccus sp.	0.092994	0.15826	0.0438741	0.0131622	0.115169	0
Sphingomonas sp.	0.0543657	0.0955828	0.0822639	0.0987167	0.0329056	0.0329056
Roseomonas sp.	0.0157374	0.0156693	0.0164528	0	0	0
Microtrichales;_ND	0.00858406	0	0.0164528	0	0	0.0123396
Halomonadaceae;__ND	0	0.00470079	0.0438741	0	0	0
Vibrionaceae;__ND	0.0185988	0	0.0109685	0	0	0.0041132
IMCC26256	0.0185988	0.00940159	0	0	0	0
Capnocytophaga sp.	0	0	0.0383898	0	0	0
JG30-KF-CM45	0.00143068	0.00783466	0.0109685	0	0	0
Novosphingobium sp.	0.0243215	0.0297717	0	0.00658111	0	0
Nocardioides sp.	0.0457817	0.0297717	0	0.0197433	0	0.0370188
Fulvivirga sp.	0	0.00313386	0	0	0	0
Oscillospirales_ND	0.0500737	0	0	0	0	0.115169
Halobacteriovorax sp.	0	0.00940159	0	0	0	0
Romboutsia sp.	1.26043	3.21378	4.21191	0.309312	2.38565	0.10283
Ornithinimicrobium sp.	0	0	0	0.0197433	0	0
Kocuria sp.	0.0185988	0.0250709	0.0712954	0.0197433	0.0109685	0.0123396
Flavobacterium sp.	0.00858406	0.0391733	0.0329056	0.0329056	0.0548426	0
Thiothrix sp.	0.00429203	0	0	0	0	0
Gitt-GS-136	0	0	0	0	0.00548426	0
Desulfobacteraceae;__ND	0	0	0	0	0.0164528	0
Halomonas sp.	0.0257522	0.0360394	0.208402	0	0.438741	0.0041132
Bdellovibrio sp.	0.0214601	0.0203701	0.0932324	0	0.0329056	0.0041132
Granulicatella sp.	0	0	0	0.0329056	0	0
Pseudomonas sp.	0.675279	1.78317	2.21016	0.625206	2.17725	0.320829
Fusobacteriaceae;__ND	0.00429203	0	0	0	0	0.0041132
Rhodopirellula sp.	0	0.00626773	0.00548426	0.00658111	0	0
Microscilla sp.	0	0	0	0.0526489	0	0
Rheinheimera sp.	0.0157374	0.108118	0.0822639	0.00658111	0.0383898	0
Desulfocapsaceae;__ND	0	0.021937	0	0	0	0
Peptostreptococcus sp.	0	0.00156693	0.0109685	0.0131622	0	0
Clostridium_sensu_stricto_1	0.0701032	0.344725	0.504552	0.0263244	0.394867	0.0123396
Phenylobacterium sp.	0	0.0188032	0	0	0.00548426	0.00822639
Actinomyces sp.	0.00715338	0.0125355	0.0383898	0	0.0164528	0
Salegentibacter sp.	0.00572271	0.00156693	0.0548426	0	0.148075	0
NS4_marine_group	0	0	0.0493583	0	0	0
Luteimonas sp.	0.301873	0.25541	0.186465	0.0658111	0.422288	0.0575847
Peptococcaceae;__ND	0.0200295	0.169229	0.0877482	0.0329056	0.641658	0
Saccharopolyspora sp.	0	0	0.0329056	0.0263244	0	0
Pseudoxanthomonas	0.0715338	0.228772	0.0822639	0.0460678	0.0712954	0.041132
Legionella sp.	0.00286135	0.0141024	0.0164528	0.0197433	0	0
Prevotella sp.	0.0128761	0.300851	0.0548426	0	0.109685	0
Lacihabitans sp.	0	0.00313386	0	0	0	0
Nautella sp.	0.00286135	0	0.0109685	0	0	0
Halomarina sp.	0	0.021937	0	0	0.00548426	0
KI89A_clade	0	0.0250709	0.0109685	0	0	0
Adhaeribacter sp.	0	0.00783466	0	0	0	0
Delftia sp.	0	0.0501418	0.021937	0	0	0
Anaerococcus sp.	0.0457817	0.280481	0.153559	0.0131622	0.0603269	0.0041132
Rhizobium sp.	0.10587	0.126921	0.268729	0.0855545	0.235823	0.0781507
Rhizobiaceae;__ND	0.00286135	0.0548426	0.0383898	0.0789733	0.0274213	0
Clostridiaceae;__ND	0.0557964	0.155126	0.301634	0.0394867	1.33268	0
Alcaligenaceae;__ND	0.00143068	0	0	0	0	0
Pleurocapsa_PCC-7319	0	0.00156693	0	0.00658111	0	0
Micrococcales;__ND	0.00286135	0	0.00548426	0	0	0
Clade_II	0.00286135	0	0.175496	0	0	0
Enterococcus sp.	0.463539	1.20184	0.959746	0.0855545	0.021937	0.0370188
Pedobacter sp.	0	0	0	0	0.0109685	0
Agrococcus sp.	0.0243215	0.021937	0	0	0	0.0123396
Brevibacillus sp.	0	0	0.0767796	0.00658111	0	0
Enhydrobacter sp.	0.595161	0.170796	0.126138	0.0723922	0.021937	0.0123396
Aquabacterium sp.	0.0472123	0.00783466	0	0.0131622	0	0
Salinisphaera sp.	0	0.380764	0.449709	0.0789733	0.0712954	0
Halieaceae;__ND	0	0.00626773	0	0	0.0274213	0
Bacteroidales;__ND	0	0.00313386	0	0	0	0
Salinimonas sp.	0	0.191166	0.844576	0	0	0
Sphingobium sp.	0.00858406	0.0282048	0.131622	0.0526489	0.0603269	0
Enterobacteriaceae__ND	0.140206	0.502985	0.21937	0.125041	0.0603269	0.0534715
AEGEAN-169_marine_group	0	0.0109685	0.0603269	0	0	0
Wolbachia sp.	0.00429203	0.00156693	0	0	0	0
Tepidimonas sp.	0	0.00626773	0	0	0	0
Collinsella sp.	0	0.0156693	0	0.00658111	0	0
Atopobiumsp.	0.00143068	0.156693	0.0383898	0	0.0164528	0
OM190	0	0.00156693	0	0	0	0
Candidatus_Soleaferrea	0	0	0	0	0.00548426	0
Lactobacillus sp.	0.135914	0.0752127	0.213886	0	0.0383898	0
Palleronia-Pseudomaribius	0	0.0156693	0	0	0	0
Winogradskyella sp.	0	0.0485749	0.00548426	0	0	0
Haemophilus sp.	0.0371976	0	0.0932324	0	0	0
Aerococcus sp.	0.00143068	0.00940159	0.0438741	0	0	0
IMCC26134	0.00572271	0	0	0	0	0
E1B-B3-114	0.00143068	0	0	0	0	0
Pseudonocardia sp.	0.00572271	0.0266378	0.0329056	0.144784	0.021937	0
Mesoflavibacter sp.	0	0	0.0329056	0	0	0
Hyphomicrobium sp.	0	0.00313386	0	0	0.0109685	0
Iamia sp.	0	0.00156693	0	0	0	0
Acidothermus sp.	0	0	0	0.0131622	0	0
Subgroup_10	0.00572271	0.0156693	0.0548426	0	0.0712954	0.0041132
Amycolatopsis sp.	0	0	0	0.00658111	0.0329056	0
Paraperlucidibaca sp.	0	0	0	0.00658111	0	0
Globicatella sp.	0	0	0.0438741	0	0	0
Finegoldia sp.	0.00572271	0.200567	0.0548426	0	0.0164528	0.0041132
Micrococcaceae;__ND	0.00286135	0.0579765	0	0.0394867	0	0.0041132
Sphingopyxis sp.	0.0114454	0.0188032	0	0.0460678	0.0274213	0
Bacteroidia__ND	0.00429203	0.00156693	0	0	0	0
Parvularcula sp.	0	0.0297717	0	0.0197433	0	0
Rhodococcus sp.	0.0243215	0.0595434	0.0658111	0.197433	0.00548426	0
Gramella sp.	0	0.00626773	0	0	0	0
Woeseia sp.	0	0.00156693	0	0	0	0
Bacteroidetes_BD2-2	0.00429203	0	0.0109685	0	0	0
Zunongwangia sp.	0	0	0	0	0.0383898	0
Proteobacteria__ND	0.00572271	0.00156693	0	0	0	0.0041132
Lautropia sp.	0.00143068	0	0	0.00658111	0	0
Litorilituus sp.	0	0	0	0.0131622	0	0
Clostridia__ND	0	0.00313386	0	0	0.0767796	0
Actibacter sp.	0	0.00313386	0	0	0	0
Pantoea sp.	0	0	0.0164528	0	0.0822639	0
Azospira sp.	0	0.00470079	0.0274213	0	0	0
WCHB1-41	0	0.00626773	0	0	0	0
uncultured	0	0.00313386	0	0	0	0
Bacilli__ND	0.00286135	0.00313386	0	0	0	0
Candidatus_Actinomarina	0	0	0.0329056	0	0	0
Crossiella sp.	0	0.0391733	0.115169	0	0	0
Oceanobacillus sp.	0	0.136323	0	0.00658111	0	0
HIMB11	0.00572271	0.00313386	0.0822639	0	0	0
Methylosarcina sp.	0.00143068	0	0	0	0	0
Chryseobacterium sp.	0.0400589	0.0830474	0.0438741	0.00658111	0.0603269	0.00822639
Phyllobacterium sp.	0	0.0109685	0	0	0	0
Rubrobacter sp.	0.0672418	0.0470079	0.0548426	0.00658111	0.0109685	0
Halanaerobium sp.	0	0.00940159	0	0	0	0
Geminicoccaceae;__ND	0.0271829	0.00470079	0.00548426	0	0	0
Rubrivirga sp.	0.00286135	0	0	0.00658111	0	0
Xanthomonadaceae;__ND	0.00286135	0.00783466	0	0.0197433	0	0
Lachnospiraceae;__ND	0.00286135	0.00156693	0.021937	0	0.0438741	0
Arthrospira_PCC-7345	0	0.00626773	0	0	0	0
Weissella sp.	0.0343362	0	0.00548426	0	0.00548426	0
Corticicoccus sp.	0	0.00626773	0	0	0	0
OM27_clade	0	0.0438741	0.00548426	0	0	0
Reichenbachiella sp.	0	0.00156693	0	0	0	0
Idiomarina sp.	0.00572271	0.00783466	0.0767796	0	0.0164528	0
Chromohalobacter sp.	0	0	0.0329056	0	0.00548426	0
Cognatishimia sp.	0	0.00156693	0	0	0	0
Blautia sp.	0	0.23504	0.197433	0	0	0
Coxiella sp.	0.00572271	0	0	0.0131622	0.0603269	0
Cloacibacterium sp.	0.00572271	0.0360394	0.0274213	0.00658111	0.0438741	0
Sneathia sp.	0.0157374	0.0391733	0.0164528	0	0.0712954	0.0041132
Tenacibaculum sp.	0	0	0.0383898	0	0	0
Petrotogaceae;__ND	0	0.00470079	0	0	0	0.0123396
Skermanella sp.	0.00572271	0.00156693	0	0.0329056	0	0
B2706-C7	0	0.00156693	0	0	0	0
Abditibacterium sp.	0	0	0	0.00658111	0	0
Myxococcaceae;__ND	0	0	0	0.00658111	0	0
Marmoricola sp.	0	0.00156693	0	0	0	0
LWQ8	0.00143068	0.00470079	0	0	0	0
Ruegeria sp.	0	0.0156693	0	0	0.0329056	0
Kushneria sp.	0.00143068	0.0673781	0.0109685	0	0	0
Microvirga sp.	0	0.023504	0.00548426	0	0.0109685	0
NS3a_marine_group	0	0.00156693	0	0	0	0
SAR86_clade	0	0	0.021937	0	0	0
Azospirillum sp.	0.0100147	0.00470079	0	0	0	0
Nocardia sp.	0	0.0156693	0	0.0460678	0	0.0041132
Ponticoccus sp.	0	0	0	0	0.0109685	0
Psychrosphaera sp.	0	0.00156693	0	0	0	0
Subgroup_17	0	0	0	0	0.0164528	0
AKIW781	0	0.00156693	0	0	0	0
Candidatus_Woesebacteria	0	0	0.0712954	0	0.153559	0
Clostridium_sensu_stricto_7	0.00143068	0	0	0.0329056	0	0
Candidatus_Chisholmbacteria	0	0	0	0	0.0274213	0
Crocinitomix sp.	0	0.0125355	0	0	0	0
Sva0485	0	0.0329056	0	0	0	0
wb1-A12	0	0	0	0	0.0109685	0
Shuttleworthia sp.	0.00286135	0	0	0	0	0.0041132
uncultured	0.00143068	0	0	0.00658111	0	0.0041132
Synechococcus_CC9902	0	0.0360394	0.307119	0	0.0274213	0
Flavobacteriales__ND	0	0	0	0.0131622	0	0
Lactococcus sp.	0.00286135	0.00313386	0	0	0.0438741	0
Methylorubrum sp.	0.052935	0.103417	0.021937	0.0263244	0.0383898	0.0575847
Neptuniibacter sp.	0	0	0.00548426	0	0	0
Candidatus_Collierbacteria	0	0	0.0164528	0	0.0329056	0
Pelagibius sp.	0	0.00470079	0	0	0	0
Draconibacterium sp.	0	0	0	0	0.0164528	0
Deinococcus sp.	0.00286135	0.0109685	0	0	0.0274213	0
Arcobacter sp.	0.00143068	0	0	0	0	0
Oceanospirillum sp.	0.00286135	0	0.0109685	0	0	0
Aeromicrobium sp.	0.00429203	0.00940159	0	0	0	0.0123396
BD2-7	0	0.00626773	0	0	0	0
Luteitalea sp.	0.00572271	0.00156693	0	0	0	0
Rubinisphaeraceae;__ND	0	0.00156693	0	0	0	0
Ekhidna sp.	0	0.00470079	0	0	0	0
Cupriavidus sp.	0	0.00470079	0	0	0	0
Verticiella sp.	0	0	0.0164528	0	0.0109685	0
Reinekea sp.	0	0.00156693	0	0	0	0
Erythrobacter sp.	0.00858406	0.0313386	0.0164528	0	0.0822639	0.0164528
Hydrocarboniphaga sp.	0.0114454	0	0	0	0	0
Mesorhizobium sp.	0	0.00156693	0.0164528	0	0	0
Alphaproteobacteria__ND	0	0.00156693	0	0	0	0.0041132
Kosakonia sp.	0	0.00940159	0	0	0	0
Nitriliruptoraceae	0	0.00156693	0	0.00658111	0	0
Desulfovibrio sp.	0	0.0266378	0	0	0	0
67-14	0.0243215	0.00626773	0	0.0131622	0.0164528	0
Prochlorococcus_MIT9313	0	0.0501418	0	0	0	0
Fusobacterium sp.	0.00143068	0	0.0383898	0	0.0164528	0
Novispirillum sp.	0	0.00156693	0	0	0	0
Campylobacter sp.	0.00143068	0	0	0	0	0
Nocardiopsis sp.	0	0.00470079	0.00548426	0	0	0
TM7a	0.0515044	0.0611103	0	0	0	0.0041132
Eremococcus sp.	0	0.0156693	0	0	0	0
Ga0077536	0	0.00156693	0	0	0	0
Coprococcus sp.	0	0.00470079	0	0	0	0
Oceanimonas sp.	0.00286135	0	0	0	0	0
Nevskia sp.	0.00572271	0	0	0	0	0
Cohaesibacter sp.	0	0.00313386	0	0	0	0
Jeotgalibacillus sp.	0	0.0188032	0.0164528	0	0	0
Pseudomonadaceae;__ND	0.00572271	0.00470079	0.00548426	0	0	0
Nitrincolaceae	0.00286135	0	0	0	0	0
Aliifodinibius sp.	0	0.00313386	0	0	0	0
1174-901-12	0	0	0.00548426	0	0	0
Mesonia sp.	0.00143068	0.00156693	0	0	0.00548426	0
Serratia sp.	0.0143068	0.00626773	0.0109685	0	0	0
Cyanobiaceae;__ND	0	0	0.0438741	0	0	0
Roseovarius sp.	0.00286135	0.00783466	0.0548426	0	0	0
Siphonobacter sp.	0	0.00156693	0	0	0	0
Cellvibrio sp.	0.0586577	0.090882	0.0383898	0.0394867	0.378414	0.0246792
Planococcus sp.	0	0.0141024	0	0	0	0
Pontibacter sp.	0.0114454	0.00470079	0.109685	0	0.0658111	0
Clade_Ia	0	0	0.307119	0	0	0
Paraburkholderia sp.	0.00286135	0.0313386	0.120654	0	0.29615	0.0041132
Kytococcus sp.	0.00429203	0.0172362	0	0	0.0493583	0.00822639
C0119	0	0	0.0109685	0	0	0
BD1-7_clade	0	0.00156693	0	0	0	0
Bifidobacterium sp.	0	0.00626773	0.00548426	0.00658111	0.0164528	0
Turicella sp.	0.0100147	0	0.00548426	0	0	0
PeM15	0	0.0250709	0.00548426	0	0	0
Chlamydiales__ND	0	0	0	0	0.0164528	0
Thermomonas sp.	0.00286135	0	0.021937	0.0131622	0.0438741	0
Ketobacter sp.	0	0.00783466	0	0	0	0
Ruminococcaceae;__ND	0	0	0	0	0.0274213	0.0370188
Aquamicrobium sp.	0.0271829	0	0.0438741	0	0	0
Cyanobacteriales;__ND	0.00286135	0.0172362	0	0	0	0
Pseudolabrys sp.	0	0.0188032	0	0	0	0
Kribbella sp.	0	0	0	0	0.0274213	0
Phormidium_MBIC10003	0	0.0893151	0	0	0	0
Alkalimarinus sp.	0	0.00626773	0	0	0	0
Niveispirillum sp.	0.0286135	0	0	0	0	0
Salinicola sp.	0	0.00156693	0.0274213	0	0	0
Tepidamorphus sp.	0.00143068	0	0	0	0	0.0041132
Aeromonas sp.	0.00286135	0.00313386	0.0987167	0.0197433	0	0
SAR116_clade	0.00143068	0	0.021937	0	0	0
Lawsonia sp.	0	0	0.021937	0	0	0
Thauera sp.	0	0.0188032	0	0	0	0
Methanohalophilus sp.	0	0.00156693	0	0	0	0
Planctomicrobium sp.	0	0.00783466	0	0	0	0
Rubellimicrobium sp.	0	0.00156693	0	0.00658111	0	0
Rhodocytophaga sp.	0.00429203	0	0	0	0	0
Marinococcus sp.	0.00286135	0.0376064	0.0438741	0	0.0877482	0.0123396
Malaciobacter sp.	0	0	0.104201	0	0	0
Dapisostemonum_CCIBt_3536	0	0	0	0	0.0274213	0
Bosea sp.	0.00858406	0.100284	0	0	0	0
MSB-3C8	0	0	0	0	0.0109685	0
Spirochaeta sp.	0	0.00626773	0	0	0	0
Alteromonadaceae;__ND	0	0.0203701	0	0.00658111	0	0
Longimicrobiaceae	0	0.0125355	0	0.00658111	0	0
Candidatus_Kerfeldbacteria	0	0	0	0	0.00548426	0
Rubritalea sp.	0	0.00156693	0	0	0	0
Halodesulfovibrio sp.	0.00286135	0	0	0	0	0
Synechococcus sp.	0	0.00783466	0	0	0	0
Qipengyuania sp.	0	0	0.0109685	0	0	0
Actinobacillus sp.	0.00286135	0	0	0	0	0
Orenia sp.	0	0.00313386	0	0	0	0
Rahnella sp.	0	0.00783466	0	0	0	0
Francisella sp.	0.00286135	0	0	0	0	0
Janthinobacterium sp.	0	0.00626773	0	0	0	0
Bythopirellula sp.	0.00143068	0	0	0	0	0
Devosia sp.	0.00286135	0	0	0.0460678	0	0.00822639
Desulfoplanes sp.	0.00429203	0	0	0	0	0
Chryseomicrobium sp.	0.0171681	0.0266378	0	0	0	0
Marivita sp.	0	0	0.0109685	0.0131622	0	0
Catenibacterium sp.	0	0	0.0383898	0	0.115169	0
Hungateiclostridiaceae__ND	0.00715338	0.0611103	0	0	0	0
Halioglobus sp.	0	0.00156693	0	0	0	0
Propionibacteriaceae;__ND	0	0.00313386	0	0	0.0164528	0
Lysinibacillus sp.	0.00143068	0	0	0	0	0
Gemella sp.	0.00143068	0	0	0	0	0
NK4A214_group	0.00143068	0	0	0	0	0
Thioflexothrix sp.	0	0.00156693	0	0	0	0
Saprospiraceae;__ND	0	0.00626773	0	0	0	0
Halarcobacter sp.	0	0.0109685	0	0	0	0
[Eubacterium]_coprostanoligenes_group	0	0.00156693	0	0	0	0
Conexibacter sp.	0	0	0	0.0131622	0	0
Fusibacter sp.	0	0	0	0.00658111	0	0
Facklamia sp.	0.00143068	0	0	0	0	0
TA06	0	0.00626773	0	0	0	0
Tepidimicrobium sp.	0	0	0	0.00658111	0	0
Veillonella sp.	0.00286135	0	0.0438741	0.00658111	0	0
Paludibaculum sp.	0	0	0	0	0.021937	0
Treponema sp.	0	0	0.0164528	0	0	0
Psychromonas sp.	0	0.0156693	0	0	0.021937	0
Ottowia sp.	0.00143068	0	0	0	0	0
Dechloromonas sp.	0	0.100284	0	0.0329056	0	0
Neochlamydia sp.	0	0.00470079	0	0	0	0
OCS116_clade	0	0	0.0109685	0	0	0
Xanthobacteraceae;__ND	0.00286135	0	0.0603269	0	0.0274213	0
UBA10353_marine_group	0	0.00313386	0	0	0	0
Aggregatibacter sp.	0	0.0109685	0	0	0	0
Scytonema_VB-61278	0	0	0	0	0.0164528	0
Rhizobiales;__ND	0.00143068	0.0438741	0	0	0	0
Gordonia sp.	0	0	0.00548426	0	0	0
Reyranella sp.	0	0	0	0.00658111	0	0
Modestobacter sp.	0	0	0	0.00658111	0	0
Latescibacterota sp.	0	0	0.0109685	0	0	0
Cnuella sp.	0	0	0	0	0	0.0041132
Schlegelella sp.	0.0100147	0.00470079	0.0548426	0	0	0
AB1	0	0.00470079	0	0	0	0.0041132
Klebsiella sp.	0	0	0.0164528	0	0	0
WPS-2	0.00143068	0.0814804	0	0	0	0
Geodermatophilus sp.	0	0.00156693	0	0.0131622	0	0
Halogranum sp.	0	0.00156693	0	0	0	0
Wenxinia sp.	0	0.0297717	0	0	0	0
Nakamurella sp.	0	0	0	0	0	0.0041132
Thalassotalea sp.	0	0.00313386	1.34364	0	0	0
Alloiococcus sp.	0	0	0	0	0.0109685	0
Spongiibacter sp.	0	0.00470079	0	0	0	0
Hyphococcus sp.	0	0.00470079	0	0	0	0
Catenovulum sp.	0	0.00156693	0	0	0	0
Saccharimonadales;__ND	0	0	0	0	0	0.0041132
Lysobacter sp.	0	0.00156693	0.00548426	0	0	0
Persicirhabdus sp.	0	0	0.0383898	0	0	0
Pseudohongiella sp.	0	0.00156693	0	0	0	0.0041132
Pir4_lineage	0.0157374	0.00156693	0	0	0	0
Oxalobacteraceae;__ND	0	0.00783466	0	0	0	0
Brevibacterium sp.	0.0128761	0	0	0	0	0
MB-A2-108	0	0.0313386	0	0	0	0
Perlucidibaca sp.	0	0.00313386	0	0	0	0
Gammaproteobacteria__ND	0	0	0.0274213	0	0	0
Peptococcus sp.	0.00572271	0.00313386	0	0	0	0
Ochrobactrum sp.	0.00286135	0.0141024	0	0	0	0.0164528
Cyanobacteriia;__ND	0	0.0141024	0	0	0	0
Nitrospirillum sp.	0	0	0.0383898	0	0	0
Brochothrix sp.	0.0171681	0.0767796	0.0329056	0	0	0
SAR324_clade(Marine_group_B)	0	0.00156693	0	0	0	0
Dorea sp.	0.0100147	0.0313386	0	0	0	0.00822639
Caulobacteraceae;__ND	0	0.0109685	0	0	0	0.0041132
[Eubacterium]_hallii_group	0	0.0172362	0	0	0	0
Anaerofilum sp.	0	0.0172362	0	0	0	0
Geobacillus sp.	0	0	0.0329056	0	0.0109685	0
D05-2	0.00143068	0	0	0	0	0
Microtrichales;__ND	0	0	0	0.00658111	0	0
Defluviimonas sp.	0.00286135	0	0	0	0	0
Cellvibrionaceae	0	0.00313386	0	0	0	0
Halococcus sp.	0	0.0109685	0	0	0	0
NS5_marine_group	0.00143068	0.00313386	0.0712954	0	0	0
Azoarcus sp.	0	0	0.0164528	0	0	0
ruepera sp.	0	0.0203701	0.0164528	0	0	0
Leuconostoc sp.	0.00429203	0	0	0.0131622	0	0
JGI_0000069-P22	0	0.111252	0	0	0	0
Demequina sp.	0	0.0188032	0	0	0	0
Halocynthiibacter sp.	0	0	0	0	0.00548426	0
CAG-352	0	0.0297717	0	0	0	0
NS9_marine_group	0	0	0	0	0.00548426	0
Sphaerotilus sp.	0	0	0.0109685	0	0	0
Solirubrobacter sp.	0.00143068	0	0	0	0	0
Phormidesmiales;__ND	0	0.0109685	0	0	0	0
Terrimicrobium sp.	0.00143068	0	0	0	0	0
Luminiphilus sp.	0	0	0.021937	0	0	0
Alishewanella sp.	0	0.00156693	0.0109685	0	0	0
Psychromonadaceae	0	0	0	0	0.0109685	0
Blastopirellula sp.	0	0.00156693	0	0	0	0
Grimontia sp.	0.00429203	0	0	0	0	0
P.palmC41	0.00143068	0	0	0	0	0
Craurococcus-Caldovatus	0	0	0.0329056	0	0.0383898	0
CENA359	0.00715338	0	0	0	0	0
HTCC5015	0	0.00313386	0	0	0	0
Empedobacter sp.	0	0.00313386	0	0	0.00548426	0
Cerasibacillus sp.	0	0	0.0274213	0	0	0
Bergeyella sp.	0	0	0	0.0197433	0	0
uncultured	0	0.00783466	0.00548426	0	0	0
Abiotrophia sp.	0	0.00156693	0	0	0	0
Aliihoeflea sp.	0	0	0.021937	0	0	0
Dialister sp.	0	0	0.0329056	0	0	0
Rhodocyclaceae;__ND	0	0.106551	0	0	0	0
Haliangium sp.	0.00858406	0.00470079	0	0	0	0
Maricaulis sp.	0	0.0141024	0	0	0	0
Roseimarinus sp.	0	0.00783466	0	0	0	0
Defluviicoccus sp.	0	0.00470079	0	0	0	0
SH-PL14	0.00143068	0	0	0	0	0
Cellvibrionaceae;__ND	0	0.0125355	0	0	0	0
Pseudarthrobacter sp.	0.00286135	0.00470079	0	0	0	0
Oxyphotobacteria_Incertae_Sedis;__ND	0	0.00626773	0	0	0	0
Arcticibacter sp.	0	0.00156693	0	0	0	0
Flavimarina sp.	0	0	0	0.0263244	0	0
0319-6G20	0	0	0	0	0	0.00822639
Parcubacteria;__ND	0	0.0109685	0	0	0	0
Brevinema sp.	0.00715338	0	0	0	0	0
Luteolibacter sp.	0	0	0.0109685	0	0	0
Pseudorhodoplanes sp.	0.00286135	0.00156693	0	0	0	0
Bradymonadales sp.	0.00143068	0.021937	0	0	0	0
Limibaculum sp.	0	0.00470079	0	0	0	0
Ruminococcus sp.	0	0	0	0.00658111	0	0
JG30-KF-CM66	0	0	0	0	0.00548426	0
Dietzia sp.	0	0.00783466	0	0	0	0
Aestuariicella sp.	0	0.00156693	0	0.0131622	0	0
MBIC10086	0	0.00156693	0	0	0	0
Parvimonas sp.	0.00143068	0	0.0109685	0	0	0
Candidatus_Berkiella	0.00143068	0	0	0	0	0
Kurthia sp.	0.00143068	0	0	0	0	0
Subgroup_9	0	0	0.0603269	0	0	0
Longimicrobiaceae;__ND	0	0	0.0164528	0	0	0
Candidatus_Chloroploca	0	0	0.00548426	0	0	0
Clade_III	0	0	0.0987167	0	0	0
Porphyrobacter sp.	0	0.021937	0	0	0	0
Moheibacter sp.	0	0	0.00548426	0	0	0
Blfdi19	0	0.00156693	0	0	0	0
Hymenobacter sp.	0	0	0.00548426	0	0	0
Anoxybacillus sp.	0.00286135	0	0	0	0	0
Sva0996_marine_group	0	0.00470079	0	0	0	0
Microbacterium sp.	0	0.00156693	0	0	0	0
Caenarcaniphilales	0	0.00156693	0	0	0	0
Rosenbergiella sp.	0.00286135	0	0	0	0	0
WD2101_soil_group	0	0	0	0.00658111	0	0
Marinicella sp.	0	0.0188032	0	0	0	0
Dolosigranulum sp.	0.135914	0	0	0	0	0.152188
Litoricola sp.	0.00715338	0	0	0	0	0
Eel-36e1D6	0	0.00626773	0	0	0	0
Aliidiomarina sp.	0	0	0.0164528	0	0	0
[Ruminococcus]_gnavus_group	0.0228908	0	0	0	0	0
Rhodospirillaceae;g__uncultured_ND	0	0.00313386	0	0	0	0
Planctomycetes;__ND	0	0	0	0.0197433	0	0
Candidatus_Thiobios	0.00286135	0.00156693	0	0	0	0
Tunicatimonas sp.	0	0	0	0.00658111	0	0
Negativicoccus sp.	0	0.00470079	0	0	0	0
Lewinella sp.	0	0.00470079	0	0	0	0
Salinimicrobium sp.	0.00143068	0	0	0	0	0
Chroococcidiopsis_PCC-6712	0	0.0156693	0	0	0	0
Brumimicrobium sp.	0.00143068	0	0	0	0	0
Acanthopleuribacter sp.	0	0.0109685	0	0	0	0
Corynebacteriaceae;__ND	0	0.00313386	0	0	0	0
Barrientosiimonas sp.	0	0	0.0164528	0	0	0
Marinifilum sp.	0	0	0.0109685	0	0	0
Odoribacter sp.	0	0	0	0	0	0.0123396
Acidimicrobiia;__ND	0	0.00626773	0	0	0	0
Parabacteroides sp.	0.00143068	0	0	0	0	0
Xanthobacter sp.	0.00143068	0	0	0	0	0
Singulisphaera sp.	0	0	0.0109685	0	0	0
uncultured	0	0.00313386	0	0	0	0
Candidatus_Puniceispirillum	0	0	0.00548426	0	0	0
Propionigenium sp.	0.0157374	0.00470079	0	0	0	0
Bacillales;__ND	0.00143068	0	0	0	0	0
Corynebacteriales__ND	0	0	0.00548426	0	0	0
uncultured	0	0	0.0109685	0	0	0
ESFC-1	0	0	0	0.00658111	0	0
Haloplanus sp.	0.00143068	0	0	0	0	0
Alloprevotella sp.	0	0	0.0329056	0	0	0
Leifsonia sp.	0.0185988	0.0188032	0	0	0	0.0287924
Aquibacter sp.	0	0	0.0109685	0	0	0
Nitrospira sp.	0	0.00470079	0	0	0	0
Arsenicibacter sp.	0	0	0.0164528	0	0	0
Hathewaya sp.	0	0	0	0.0197433	0	0
NS11-12_marine_group	0	0	0.021937	0	0	0
Veillonellaceae;__ND	0	0	0.0493583	0	0	0
