# Supplementary material for: Composition and Structure of Gut Microbiota of Wild and Captive Epinephelus morio via 16S rRNA Analysis and Functional Prediction
Source: Microorganisms. 2025 Jul 31;13(8):1792. doi: 10.3390/microorganisms13081792 (PMC12388694; doi:10.3390/microorganisms13081792)
Supplement: Supplementary file 1 [file microorganisms-13-01792-s001.zip › File S12. Funtions predictions.xlsx]

## Sheet: Hoja1
#NAME	description	Enzima	m1-2023	m10-2021	m11-2021	m12-2021	m13-2022	m14-2022	m15-2022	m16-2022	m17-2022	m18-2020	m19-2020	m2-2023	m20-2020	m21-2020	m23-2020	m24-2020	m25-2020	m26-2020	m27-2020	m28-2020	m29-2020	m3-2023	m30-2020	m31-2020	m32-2020	m33-2020	m34-2020	m35-2020	m36-2020	m37-2020	m38-2020	m39-2020	m4-2023	m40-2019	m41-2019	m42-2019	m43-2019	m44-2019	m45-2019	m46-2019	m47-2019	m48-2019	m49-2019	m5-2023	m50-2019	m51-2019	m52-2019
K00001	E1.1.1.1, adh; alcohol dehydrogenase [EC:1.1.1.1]		306	792	72	99	149	139	212	211	562	574	1655	50	532	501	1037	2423	936	309	818	430	588	21	460	562	664	542	549	282	170	233	461	1814	110	31	1640	1888	403	1039	277	315	380	307	173	887	120	71	81
K00002	AKR1A1, adh; alcohol dehydrogenase (NADP+) [EC:1.1.1.2]		0	2	0	0	2	0	0	1	9	4	0	0	0	1	3	14	49	0	1	5	0	0	1	1	1	2	5	5	2	0	6	15	0	0	2	4	0	5	1	0	0	1	0	5	0	0	0
K00003	hom; homoserine dehydrogenase [EC:1.1.1.3]		751	627	566	566	246	18	18	20	760	731	1705	258	828	708	965	1795	1012	821	1037	726	782	508	726	774	752	680	727	677	637	642	765	1524	84	439	1210	894	758	1035	476	356	427	304	215	740	194	405	148
K00004	BDH, butB; (R,R)-butanediol dehydrogenase / meso-butanediol dehydrogenase / diacetyl reductase [EC:1.1.1.4 1.1.1.- 1.1.1.303]		58	283	16	12	60	8	10	10	206	183	666	9	167	200	397	784	363	107	313	140	203	3	194	184	140	169	189	81	46	88	103	545	36	4	523	474	126	385	49	112	125	126	82	315	69	28	29
K00005	gldA; glycerol dehydrogenase [EC:1.1.1.6]		1580	950	1589	1626	1150	881	783	817	957	1065	290	1329	1099	1029	1332	635	994	1565	1213	1283	1078	1586	1111	1088	981	1039	1027	1419	1472	1473	1294	436	1136	1518	486	898	1337	569	1392	831	823	735	823	733	873	1334	917
K00006	GPD1; glycerol-3-phosphate dehydrogenase (NAD+) [EC:1.1.1.8]		0	0	0	0	0	0	0	0	0	0	1	0	0	0	0	0	0	0	0	0	0	0	0	0	0	0	0	0	0	0	0	0	0	0	0	0	0	0	0	0	0	0	0	0	0	0	0
K00007	dalD; D-arabinitol 4-dehydrogenase [EC:1.1.1.11]		0	13	0	0	2	0	0	0	4	7	7	0	11	14	1	0	16	5	0	22	8	0	0	12	13	3	3	1	2	1	8	26	0	0	25	17	0	7	0	10	2	4	1	30	0	0	0
K00008	SORD, gutB; L-iditol 2-dehydrogenase [EC:1.1.1.14]		369	240	132	169	370	49	5	10	151	135	400	64	149	174	211	621	203	145	166	199	169	19	154	133	125	150	166	144	140	150	173	565	17	39	91	176	149	457	267	605	516	653	758	169	679	400	467
K00009	mtlD; mannitol-1-phosphate 5-dehydrogenase [EC:1.1.1.17]		88	237	106	136	822	842	835	819	317	350	144	25	331	348	124	103	151	125	154	105	349	4	383	343	304	343	373	131	120	118	102	291	48	17	331	382	94	54	127	633	558	693	705	190	697	644	478
K00010	iolG; myo-inositol 2-dehydrogenase / D-chiro-inositol 1-dehydrogenase [EC:1.1.1.18 1.1.1.369]		105	214	22	35	29	12	16	39	135	144	475	8	135	184	45	641	208	41	128	144	148	15	139	158	135	149	134	74	52	58	95	512	13	6	284	199	62	666	84	99	79	73	65	288	91	41	47
K00011	AKR1B; aldehyde reductase [EC:1.1.1.21]		0	11	0	0	0	0	0	0	2	0	7	1	0	0	0	0	13	0	10	4	0	0	1	0	1	0	1	6	0	1	4	3	0	0	0	0	0	0	0	0	0	1	0	0	0	0	0
K00012	UGDH, ugd; UDPglucose 6-dehydrogenase [EC:1.1.1.22]		1459	1274	1464	1502	617	827	846	838	1138	1110	1758	1451	1160	1179	1237	1428	1333	1492	1409	1485	1196	1578	1085	1135	1177	1186	1109	1455	1509	1514	1542	1240	1320	1552	1265	958	1522	1647	1525	1042	1047	943	902	1284	935	878	1046
K00013	hisD; histidinol dehydrogenase [EC:1.1.1.23]		899	1190	701	718	1336	1265	1369	1345	1020	1020	1314	1003	1017	1027	830	1393	1191	715	921	812	992	896	1001	1058	1069	1070	1031	854	764	787	821	1243	1160	941	1079	1444	854	1346	923	914	870	893	884	1157	890	973	1010
K00014	aroE; shikimate dehydrogenase [EC:1.1.1.25]		1636	1451	1597	1664	1158	936	872	845	1460	1343	1780	1281	1482	1360	1677	2017	1623	1736	1777	1705	1389	1552	1416	1368	1461	1323	1349	1676	1534	1645	1637	1337	1148	1443	1374	1549	1581	1756	1487	1080	1054	1019	932	1388	973	1170	1020
K00015	gyaR, GOR1; glyoxylate reductase [EC:1.1.1.26]		55	55	5	1	26	2	3	2	95	107	193	11	103	128	90	146	52	7	76	62	122	5	79	101	120	99	71	81	48	41	101	170	7	2	86	106	64	160	34	56	46	39	37	143	43	19	46
K00016	LDH, ldh; L-lactate dehydrogenase [EC:1.1.1.27]		703	518	614	714	172	106	170	161	494	511	1450	269	662	497	881	1792	856	819	978	701	550	523	530	571	397	492	524	610	602	683	552	1138	41	395	971	762	528	561	454	451	317	242	150	353	128	355	99
K00018	hprA; glycerate dehydrogenase [EC:1.1.1.29]		1078	826	903	921	1292	939	839	892	804	829	323	954	794	843	672	299	640	925	630	803	754	890	784	764	850	799	837	851	901	889	891	529	905	934	284	646	827	533	1065	141	229	151	103	761	106	820	449
K00019	E1.1.1.30, bdh; 3-hydroxybutyrate dehydrogenase [EC:1.1.1.30]		7	311	1	5	92	10	9	4	391	307	656	9	338	342	187	389	224	28	199	182	369	4	294	318	355	317	289	150	101	82	233	608	54	0	718	298	186	632	64	187	184	171	90	445	96	60	60
K00020	HIBADH, mmsB; 3-hydroxyisobutyrate dehydrogenase [EC:1.1.1.31]		1012	1596	787	784	2265	2761	2732	2642	1673	1542	2012	1131	1556	1697	843	1469	1224	726	997	1032	1570	1095	1549	1559	1738	1637	1566	943	848	866	1035	1705	1174	1058	1530	1745	1067	1872	931	610	594	451	305	2023	297	1291	771
K00021	HMGCR; hydroxymethylglutaryl-CoA reductase (NADPH) [EC:1.1.1.34]		490	480	523	469	871	927	900	852	507	490	70	791	468	436	336	31	434	390	354	393	426	723	522	489	467	503	484	450	483	440	419	174	824	696	173	421	491	284	609	73	138	65	41	413	43	493	379
K00022	HADH; 3-hydroxyacyl-CoA dehydrogenase [EC:1.1.1.35]		0	0	0	0	0	0	0	0	0	0	0	0	0	0	0	0	0	0	0	0	0	0	0	0	0	0	0	0	0	0	0	6	0	0	0	0	0	0	0	0	0	0	0	0	0	0	0
K00023	phbB; acetoacetyl-CoA reductase [EC:1.1.1.36]		614	785	645	566	949	1238	1270	1237	841	803	444	1042	840	866	504	338	613	472	521	588	865	787	807	804	873	808	819	739	737	645	619	587	1090	874	725	673	676	746	801	217	255	204	145	766	119	538	546
K00024	mdh; malate dehydrogenase [EC:1.1.1.37]		649	928	632	593	1065	920	919	847	1049	1107	1300	1002	1035	1045	734	1351	970	577	850	673	1059	841	1039	1043	950	1097	1066	739	666	626	708	1032	1089	879	1068	1293	801	1075	763	899	1074	923	900	896	875	916	930
K00025	MDH1; malate dehydrogenase [EC:1.1.1.37]		0	0	0	0	0	0	0	0	0	0	0	0	0	0	1	0	16	10	6	1	0	0	0	0	0	0	0	0	0	0	0	0	0	0	0	2	1	2	0	0	0	0	0	1	0	0	0
K00027	ME2, sfcA, maeA; malate dehydrogenase (oxaloacetate-decarboxylating) [EC:1.1.1.38]		1737	1222	1727	1792	1399	948	885	837	1141	1321	1419	1491	1283	1240	1547	1632	1274	1755	1427	1528	1189	1542	1295	1319	1129	1300	1315	1585	1578	1566	1446	1548	1333	1514	1377	1196	1507	1016	1501	949	957	994	929	907	866	1318	1054
K00029	E1.1.1.40, maeB; malate dehydrogenase (oxaloacetate-decarboxylating)(NADP+) [EC:1.1.1.40]		601	950	643	600	1016	1237	1324	1354	1068	1131	681	996	1106	1136	585	494	767	569	626	787	1142	908	1100	1119	1196	1153	1039	804	711	680	755	625	1095	911	704	902	770	988	891	838	982	893	930	1173	897	986	1027
K00030	IDH3; isocitrate dehydrogenase (NAD+) [EC:1.1.1.41]		199	128	44	83	8	3	1	4	34	20	85	24	33	38	55	48	136	56	67	90	28	30	32	30	38	22	25	84	72	64	91	152	4	6	94	26	71	88	120	12	15	24	7	72	5	4	18
K00031	IDH1, IDH2, icd; isocitrate dehydrogenase [EC:1.1.1.42]		797	1208	640	613	1072	918	870	872	1192	1266	1639	1029	1171	1286	1001	1775	1306	748	1007	899	1225	846	1222	1185	1236	1230	1282	856	777	750	958	1341	1181	917	1370	1524	961	1561	969	993	1098	971	971	1395	874	942	1065
K00032	E1.1.1.43; phosphogluconate 2-dehydrogenase [EC:1.1.1.43]		1	22	0	0	4	0	0	0	32	14	27	0	11	19	0	17	17	5	6	5	13	0	6	13	13	8	14	28	15	19	27	14	1	0	2	10	19	40	9	5	3	2	5	6	4	2	0
K00033	PGD, gnd, gntZ; 6-phosphogluconate dehydrogenase [EC:1.1.1.44 1.1.1.343]		653	1086	784	799	1564	996	884	860	1074	1103	1702	1039	1092	1088	988	1868	1309	838	1156	793	1037	848	1078	1086	995	1177	1090	814	773	747	774	1657	1120	897	1630	1376	802	1204	855	1036	934	958	920	854	898	1139	971
K00034	gdh; glucose 1-dehydrogenase [EC:1.1.1.47]		2	234	67	92	41	13	11	13	211	198	466	2	218	182	329	692	371	139	289	104	196	1	121	187	179	200	160	107	62	71	163	440	28	6	492	546	121	265	50	172	135	113	62	262	59	35	38
K00035	gal; D-galactose 1-dehydrogenase [EC:1.1.1.48]		0	48	0	0	9	1	0	1	95	101	129	1	84	113	25	49	67	2	42	37	108	5	71	133	73	111	62	30	4	9	16	40	3	0	30	60	15	70	6	61	40	57	57	73	78	40	41
K00036	G6PD, zwf; glucose-6-phosphate 1-dehydrogenase [EC:1.1.1.49 1.1.1.363]		659	1207	725	676	1071	912	859	874	1107	1032	1611	1020	1054	1079	1121	2011	1367	750	1103	838	1068	871	1058	1072	1148	1035	1057	766	757	748	889	1587	1150	948	1619	1892	907	1529	818	1013	1020	966	877	1339	881	896	942
K00038	E1.1.1.53; 3alpha(or 20beta)-hydroxysteroid dehydrogenase [EC:1.1.1.53]		2	59	0	2	16	4	4	6	62	50	177	1	40	31	11	153	25	7	45	14	38	2	31	39	46	35	36	26	5	3	17	183	5	2	184	35	15	268	0	35	30	31	9	60	15	7	11
K00039	rbtD; ribitol 2-dehydrogenase [EC:1.1.1.56]		0	27	0	0	2	2	0	0	15	32	37	0	17	42	7	36	23	1	28	21	36	4	15	30	31	29	18	6	5	15	10	33	0	0	43	32	9	37	3	7	12	10	12	54	10	9	4
K00040	uxuB; fructuronate reductase [EC:1.1.1.57]		290	254	507	502	924	203	149	168	511	599	359	123	559	596	392	416	298	459	426	427	547	207	569	562	500	569	571	491	473	537	440	381	25	192	373	443	433	185	388	780	617	729	768	215	796	818	496
K00041	uxaB; tagaturonate reductase [EC:1.1.1.58]		283	214	508	494	312	34	2	0	192	193	98	36	192	205	331	107	207	513	338	441	207	6	244	205	199	200	220	407	452	466	435	242	15	33	198	108	390	45	505	659	542	631	723	132	732	401	427
K00042	garR, glxR; 2-hydroxy-3-oxopropionate reductase [EC:1.1.1.60]		241	446	301	292	403	724	680	709	476	478	754	71	556	539	400	486	379	334	447	383	549	106	530	492	514	462	518	321	322	349	414	1013	96	113	886	347	356	270	288	1268	1166	1402	1513	618	1542	735	873
K00043	gbd; 4-hydroxybutyrate dehydrogenase [EC:1.1.1.61]		0	0	0	0	4	0	0	0	0	0	0	0	1	1	0	0	6	0	0	1	0	0	0	0	2	0	0	0	0	0	2	4	0	0	3	1	0	0	1	0	0	0	0	5	0	0	0
K00045	E1.1.1.67, mtlK; mannitol 2-dehydrogenase [EC:1.1.1.67]		2	141	0	1	20	4	0	2	99	53	164	3	56	77	27	130	85	9	71	83	93	1	72	50	101	58	64	46	19	39	103	96	33	2	61	127	51	254	16	21	35	20	24	278	28	11	8
K00046	idnO; gluconate 5-dehydrogenase [EC:1.1.1.69]		105	193	81	122	50	8	5	3	146	119	326	13	123	150	146	343	192	96	230	197	106	8	93	85	104	76	110	215	109	144	195	242	25	7	104	145	144	163	102	1197	1031	1231	1433	258	1355	493	828
K00048	fucO; lactaldehyde reductase [EC:1.1.1.77]		208	79	469	469	42	5	1	0	123	145	95	91	157	122	328	107	125	468	329	395	140	204	157	148	99	112	132	379	414	400	370	9	28	188	5	7	317	26	267	648	511	642	720	65	699	387	402
K00049	GRHPR; glyoxylate/hydroxypyruvate reductase [EC:1.1.1.79 1.1.1.81]		0	0	0	0	0	0	0	0	0	0	0	0	0	0	0	0	0	0	1	0	0	0	0	0	0	0	0	0	0	0	2	0	0	0	0	0	0	0	0	0	0	0	0	0	0	0	0
K00050	ttuD; hydroxypyruvate reductase [EC:1.1.1.81]		65	137	9	12	36	0	2	3	119	113	123	21	127	144	77	152	128	28	105	121	186	5	112	122	159	108	125	55	28	47	151	134	22	4	75	168	66	171	52	39	44	41	32	287	36	16	20
K00051	E1.1.1.82; malate dehydrogenase (NADP+) [EC:1.1.1.82]		0	1	0	0	0	0	0	0	0	0	2	0	0	0	0	0	0	0	0	0	0	0	0	0	0	0	0	0	0	0	0	0	0	0	0	0	0	0	0	0	0	0	0	0	0	0	0
K00052	leuB, IMDH; 3-isopropylmalate dehydrogenase [EC:1.1.1.85]		1009	1128	832	864	1057	853	881	792	1060	1012	1646	1097	1029	1055	1113	1852	1335	900	1153	920	1004	1012	959	1014	1049	1057	1061	943	958	882	1013	1311	1168	1037	1211	1375	1000	1433	1045	918	961	936	914	1136	875	879	968
K00053	ilvC; ketol-acid reductoisomerase [EC:1.1.1.86]		1147	1168	1141	1104	1104	899	918	879	1166	1182	1627	1153	1195	1156	1345	1721	1375	1240	1354	1173	1217	1198	1213	1234	1153	1145	1145	1164	1192	1143	1191	1436	1172	1236	1395	1316	1198	1422	1218	948	1040	999	930	1212	919	1056	971
K00054	mvaA; hydroxymethylglutaryl-CoA reductase [EC:1.1.1.88]		3	146	83	118	28	10	7	8	64	70	267	4	61	47	336	575	271	153	294	148	73	0	45	57	47	67	68	136	98	100	123	80	9	6	134	488	127	165	54	76	46	36	26	130	11	15	8
K00055	E1.1.1.90; aryl-alcohol dehydrogenase [EC:1.1.1.90]		1	92	0	0	19	1	1	1	93	73	118	2	73	71	9	106	67	4	39	31	80	0	47	82	61	86	64	41	7	13	14	97	2	1	131	40	16	203	1	57	35	44	30	62	39	31	34
K00057	gpsA; glycerol-3-phosphate dehydrogenase (NAD(P)+) [EC:1.1.1.94]		1435	1438	1552	1592	1366	1359	1408	1410	1567	1598	1616	1299	1594	1481	1614	1802	1596	1637	1696	1495	1583	1404	1566	1522	1460	1563	1506	1551	1511	1513	1516	1223	1211	1335	1315	1444	1530	1596	1528	1177	1148	1020	956	1365	957	1378	1069
K00058	serA, PHGDH; D-3-phosphoglycerate dehydrogenase / 2-oxoglutarate reductase [EC:1.1.1.95 1.1.1.399]		1524	1488	995	1009	1503	985	895	885	1470	1469	2362	1280	1489	1467	1314	2380	1603	1038	1411	1328	1458	1355	1376	1437	1463	1412	1395	1217	1084	1123	1259	1860	1171	1263	1568	1770	1259	1818	1239	1128	1115	1013	929	1550	971	1314	1026
K00059	fabG, OAR1; 3-oxoacyl-[acyl-carrier protein] reductase [EC:1.1.1.100]		4561	5224	4417	4357	3886	5451	5603	5573	4944	4830	6487	4913	4650	4824	4827	5867	4856	4424	4780	4860	4662	4467	4514	4845	4887	4808	4711	4918	4741	4656	4953	5908	5177	4573	6235	5258	4878	5696	4861	2422	2607	2190	1617	5357	1603	2948	3041
K00060	tdh; threonine 3-dehydrogenase [EC:1.1.1.103]		645	697	620	568	946	895	880	872	628	624	313	1030	553	633	499	318	576	477	511	515	585	855	634	629	595	688	651	646	670	591	524	536	1070	896	641	607	596	550	697	680	699	750	771	589	769	730	941
K00061	RDH5; 11-cis-retinol dehydrogenase [EC:1.1.1.315]		0	1	0	0	0	0	0	0	0	0	1	0	0	0	0	0	0	0	0	0	0	0	0	0	0	0	0	0	0	0	0	0	0	0	0	0	0	0	0	0	0	0	0	0	0	0	0
K00064	E1.1.1.122; D-threo-aldose 1-dehydrogenase [EC:1.1.1.122]		0	212	4	0	38	2	4	5	245	215	672	3	238	292	58	433	145	9	101	85	224	3	188	235	207	205	215	91	39	59	85	482	48	3	424	166	92	230	31	700	624	723	752	349	777	273	485
K00065	kduD; 2-dehydro-3-deoxy-D-gluconate 5-dehydrogenase [EC:1.1.1.127]		1202	742	1667	1620	241	110	151	145	606	588	284	1146	581	582	1203	204	761	1557	1191	1412	654	1179	647	697	546	657	610	1382	1531	1492	1447	621	1043	1241	667	399	1316	466	1493	793	762	740	782	606	811	533	850
K00066	algD; GDP-mannose 6-dehydrogenase [EC:1.1.1.132]		0	40	0	0	12	1	0	0	43	15	63	0	21	29	11	29	40	2	33	38	17	0	27	15	126	21	22	27	13	34	26	40	0	0	42	26	24	50	9	8	7	8	6	24	7	6	4
K00067	rfbD, rmlD; dTDP-4-dehydrorhamnose reductase [EC:1.1.1.133]		1009	1079	1333	1259	506	1094	1272	1198	1037	914	938	472	1072	1027	1142	949	879	1396	1119	1394	1079	667	922	1004	1104	850	977	1157	1257	1229	1485	904	423	641	799	661	1226	813	997	415	411	300	198	1455	199	540	276
K00068	srlD; sorbitol-6-phosphate 2-dehydrogenase [EC:1.1.1.140]		19	51	80	120	10	3	3	5	30	53	89	2	54	46	127	121	114	83	142	73	44	9	80	41	46	61	59	60	60	67	58	186	27	7	184	31	57	62	42	1230	1010	1245	1400	65	1383	464	817
K00073	allD; ureidoglycolate dehydrogenase (NAD+) [EC:1.1.1.350]		1	15	0	3	2	0	1	0	15	7	4	0	11	12	56	12	22	1	22	1	6	2	5	8	12	12	13	36	23	12	24	27	9	0	2	4	24	1	8	546	482	589	672	32	691	262	392
K00074	paaH, hbd, fadB, mmgB; 3-hydroxybutyryl-CoA dehydrogenase [EC:1.1.1.157]		915	680	783	814	218	18	24	13	908	846	1388	313	940	918	961	983	640	877	895	1005	973	718	856	848	784	791	875	927	898	866	940	1087	89	627	1185	522	887	1013	564	939	872	933	868	841	886	720	559
K00075	murB; UDP-N-acetylmuramate dehydrogenase [EC:1.3.1.98]		1445	1435	1445	1509	1117	1446	1502	1334	1443	1560	1733	1283	1496	1452	1574	1890	1633	1478	1623	1519	1471	1365	1415	1461	1355	1436	1422	1392	1478	1412	1450	1486	1181	1286	1402	1420	1435	1476	1372	1080	1175	1036	951	1343	920	1180	1004
K00076	hdhA; 7-alpha-hydroxysteroid dehydrogenase [EC:1.1.1.159]		264	137	504	444	56	2	0	1	202	207	119	140	223	211	389	108	155	447	368	467	232	290	219	219	192	181	202	410	433	463	390	173	34	277	49	88	342	216	291	567	540	617	707	169	778	417	458
K00077	panE, apbA; 2-dehydropantoate 2-reductase [EC:1.1.1.169]		1004	1424	1096	1070	1096	903	901	831	1173	1084	1443	1108	1168	1137	1575	2020	1557	1177	1452	1148	1160	1078	1093	1227	1298	1158	1168	1247	1197	1217	1265	1606	1116	1089	1739	1652	1277	1323	1319	1635	1533	1585	1673	1391	1614	1203	1355
K00078	DHDH; dihydrodiol dehydrogenase / D-xylose 1-dehydrogenase (NADP) [EC:1.3.1.20 1.1.1.179]		0	0	0	0	0	0	0	0	0	0	0	0	0	0	0	5	0	0	0	1	0	0	0	0	0	0	0	0	0	0	0	14	0	0	0	0	0	0	0	0	0	0	0	0	0	0	0
K00082	ribD2; 5-amino-6-(5-phosphoribosylamino)uracil reductase [EC:1.1.1.193]		0	22	0	0	12	2	1	2	46	36	167	2	25	30	12	93	35	6	32	12	35	1	20	20	23	33	18	5	1	1	10	104	3	0	134	17	8	54	0	24	19	18	5	22	10	9	8
K00086	dhaT; 1,3-propanediol dehydrogenase [EC:1.1.1.202]		24	23	267	243	5	5	0	0	26	14	35	5	14	19	193	21	53	264	171	212	23	5	37	25	14	18	28	236	276	249	214	3	2	9	19	6	208	8	147	43	3	4	5	11	10	1	1
K00087	ygeS, xdhA; xanthine dehydrogenase molybdenum-binding subunit [EC:1.17.1.4]		44	33	4	8	3	4	1	1	7	13	31	8	4	12	56	67	46	9	47	15	16	4	11	7	14	16	9	23	13	7	23	138	20	0	3	9	8	36	2	548	482	614	671	46	721	231	414
K00088	IMPDH, guaB; IMP dehydrogenase [EC:1.1.1.205]		1558	1448	1449	1493	1194	923	889	860	1597	1687	2570	1241	1623	1552	1646	2708	1998	1721	1901	1518	1642	1394	1616	1620	1527	1590	1538	1505	1437	1482	1407	1641	1193	1316	1585	1631	1550	2163	1454	1151	1373	1061	1029	1382	973	1316	1040
K00090	ghrB; glyoxylate/hydroxypyruvate/2-ketogluconate reductase [EC:1.1.1.79 1.1.1.81 1.1.1.215]		17	116	0	3	43	1	7	0	157	133	385	2	123	158	64	296	136	27	103	75	132	1	164	157	128	168	151	56	44	28	64	543	18	1	502	136	84	240	22	609	571	697	731	151	699	230	403
K00091	E1.1.1.219; dihydroflavonol-4-reductase [EC:1.1.1.219]		25	106	12	35	26	2	6	2	89	59	206	9	65	74	53	222	175	30	69	72	73	14	92	67	57	72	61	64	35	47	87	124	8	2	74	127	80	377	32	28	43	29	20	137	13	8	11
K00093	mdh; methanol dehydrogenase [EC:1.1.1.244]		0	0	0	0	0	0	0	0	0	0	0	0	0	0	0	0	0	0	1	0	0	0	0	0	0	0	0	0	0	0	1	0	0	0	0	0	0	0	0	0	0	0	0	0	0	0	0
K00094	E1.1.1.251, gatD; galactitol-1-phosphate 5-dehydrogenase [EC:1.1.1.251]		1	26	27	22	0	0	0	3	4	3	13	0	6	7	53	33	32	27	40	18	0	0	7	2	4	2	5	18	24	21	20	22	22	2	2	8	14	29	14	1099	972	1159	1348	55	1392	510	808
K00096	araM, egsA; glycerol-1-phosphate dehydrogenase [NAD(P)+] [EC:1.1.1.261]		156	88	33	48	31	2	1	0	164	208	316	21	192	197	43	472	61	50	57	71	213	8	220	201	163	199	170	39	39	38	54	155	1	2	58	42	54	115	137	67	191	39	39	57	35	103	26
K00097	pdxA; 4-hydroxythreonine-4-phosphate dehydrogenase [EC:1.1.1.262]		963	968	875	838	1354	922	892	878	1107	1067	826	1172	1076	1105	792	575	962	816	780	966	1093	1137	1049	1070	1132	1119	1096	977	908	920	908	655	1151	1126	697	949	997	1002	909	1400	1304	1466	1551	1134	1576	1399	1409
K00098	idnD; L-idonate 5-dehydrogenase [EC:1.1.1.264]		0	60	0	0	6	2	0	0	50	51	100	1	36	65	41	61	55	2	87	35	63	6	42	46	60	53	51	51	23	53	62	68	9	0	57	76	33	44	18	561	553	615	718	117	733	265	408
K00099	dxr; 1-deoxy-D-xylulose-5-phosphate reductoisomerase [EC:1.1.1.267]		1555	1261	1442	1354	1163	1551	1773	1770	1372	1408	1468	1222	1438	1408	1229	1281	1256	1394	1268	1337	1486	1424	1491	1483	1375	1465	1387	1381	1362	1347	1377	1408	1151	1310	1306	1004	1313	1360	1379	1006	1183	960	917	1356	903	1186	1053
K00100	bdhAB; butanol dehydrogenase [EC:1.1.1.-]		1891	1199	1801	1870	626	1180	1391	1379	1431	1467	1900	1419	1494	1484	1540	1250	1134	1785	1531	1690	1556	1730	1544	1449	1222	1425	1388	1691	1740	1768	1696	2088	1168	1662	1853	1109	1664	1104	1621	552	649	467	335	1268	312	856	568
K00101	lldD; L-lactate dehydrogenase (cytochrome) [EC:1.1.2.3]		680	835	607	561	942	1200	1334	1261	859	864	588	997	805	935	564	455	667	574	567	716	893	801	821	898	961	909	902	808	714	678	784	613	1122	868	812	807	812	1097	778	833	797	804	880	942	888	812	927
K00102	LDHD, dld; D-lactate dehydrogenase (cytochrome) [EC:1.1.2.4]		51	100	16	28	39	4	6	4	98	118	301	9	117	116	88	208	104	33	140	84	120	8	91	127	127	102	115	58	51	41	79	436	7	9	323	122	80	157	78	61	78	48	29	145	46	7	16
K00103	GULO; L-gulonolactone oxidase [EC:1.1.3.8]		0	17	0	0	3	0	2	1	37	13	52	1	18	18	5	45	4	2	11	19	22	1	18	19	19	20	21	6	1	0	18	70	2	0	86	11	5	30	0	15	9	5	6	11	17	5	4
K00104	glcD; glycolate oxidase [EC:1.1.3.15]		437	378	504	493	97	5	10	6	450	382	708	143	434	385	523	592	389	529	537	612	407	211	381	369	383	375	404	546	504	582	611	736	74	199	647	256	505	745	350	664	686	723	774	536	797	417	477
K00105	E1.1.3.21; alpha-glycerophosphate oxidase [EC:1.1.3.21]		0	19	77	94	3	3	2	0	5	8	56	1	2	14	9	61	8	58	60	42	9	0	13	1	2	11	5	60	46	44	41	0	1	3	6	3	36	12	26	52	5	4	5	12	3	3	3
K00106	XDH; xanthine dehydrogenase/oxidase [EC:1.17.1.4 1.17.3.2]		0	2	0	0	0	0	0	0	1	0	2	0	0	0	0	1	17	0	0	0	0	0	0	0	0	0	0	0	0	0	2	0	0	0	2	0	0	5	0	0	0	0	0	0	0	0	0
K00108	betA, CHDH; choline dehydrogenase [EC:1.1.99.1]		551	993	508	494	1311	950	862	921	1010	974	1200	810	860	982	884	1023	966	554	852	757	968	685	945	968	961	973	970	685	611	643	606	992	860	732	1024	1436	768	1180	693	901	851	908	896	1062	913	917	960
K00109	L2HGDH; 2-hydroxyglutarate dehydrogenase [EC:1.1.99.2]		0	0	0	0	0	0	0	0	0	0	0	0	0	0	0	0	0	0	0	0	0	0	0	0	0	0	0	0	0	0	2	0	0	0	0	0	0	0	0	0	0	0	0	0	0	0	0
K00111	glpA, glpD; glycerol-3-phosphate dehydrogenase [EC:1.1.5.3]		1674	1650	1571	1648	1403	1358	1344	1346	1518	1396	1523	1454	1534	1483	1716	1670	1628	1603	1712	1704	1502	1577	1458	1487	1615	1494	1495	1601	1563	1584	1535	1672	1405	1517	1672	1632	1526	1744	1489	1569	1593	1686	1633	1559	1654	1482	1538
K00112	glpB; glycerol-3-phosphate dehydrogenase subunit B [EC:1.1.5.3]		133	111	121	104	26	3	2	1	61	84	149	215	84	76	110	207	125	96	112	108	104	174	113	88	87	113	110	98	100	98	87	184	214	203	220	73	108	95	131	577	558	662	680	91	708	260	485
K00113	glpC; glycerol-3-phosphate dehydrogenase subunit C		141	103	109	111	26	3	2	1	76	72	172	177	80	72	110	190	118	89	121	101	98	164	91	112	80	89	95	122	111	106	101	213	223	194	195	63	112	63	144	602	545	632	672	86	733	264	497
K00114	exaA; alcohol dehydrogenase (cytochrome c) [EC:1.1.2.8]		5	227	3	1	19	1	4	6	117	56	111	7	78	111	25	159	68	16	38	114	132	3	56	121	85	99	103	45	24	34	101	42	53	0	110	194	81	124	18	32	65	48	15	425	22	8	10
K00116	mqo; malate dehydrogenase (quinone) [EC:1.1.5.4]		8	478	3	4	125	8	13	4	394	334	1081	7	298	289	909	1993	848	293	740	221	298	3	282	292	363	298	308	127	37	104	148	719	76	5	885	1831	243	833	46	726	718	780	788	483	770	265	466
K00117	gcd; quinoprotein glucose dehydrogenase [EC:1.1.5.2]		1	296	5	2	64	3	4	4	252	179	371	6	168	217	82	183	180	16	182	207	199	2	188	239	208	235	303	100	72	55	240	413	79	1	537	301	165	511	44	686	649	723	744	572	747	273	449
K00118	gfo; glucose-fructose oxidoreductase [EC:1.1.99.28]		0	19	0	0	11	0	0	1	55	50	62	1	38	40	11	33	18	0	3	7	40	0	29	52	52	45	27	17	18	6	8	7	4	0	24	17	15	31	6	29	18	28	21	25	24	25	24
K00121	frmA, ADH5, adhC; S-(hydroxymethyl)glutathione dehydrogenase / alcohol dehydrogenase [EC:1.1.1.284 1.1.1.1]		1204	1348	1173	1174	1119	952	863	907	1323	1165	1254	1774	1222	1304	1121	1036	1236	1018	1166	1185	1200	1546	1155	1223	1299	1315	1285	1288	1231	1181	1153	1529	1949	1677	1629	1174	1348	2115	1409	1556	1519	1563	1619	1379	1596	1213	1656
K00122	FDH; formate dehydrogenase [EC:1.17.1.9]		2	58	0	0	12	0	1	0	50	69	126	5	63	66	35	111	41	3	20	21	64	3	40	50	42	48	53	21	4	2	18	122	5	2	88	55	17	308	5	16	12	20	8	91	11	3	8
K00123	fdoG, fdhF, fdwA; formate dehydrogenase major subunit [EC:1.17.1.9]		3251	3045	3681	3563	1894	2122	2243	2201	2280	2194	1850	4608	2267	2359	2945	1252	3086	3285	2969	3048	2258	4166	2446	2302	2252	2390	2521	3445	3596	3468	3370	2517	5186	4341	2567	1985	3429	2587	3969	3343	3432	3578	3821	3115	3792	2427	4081
K00124	fdoH, fdsB; formate dehydrogenase iron-sulfur subunit		1320	1235	1192	1116	1032	910	862	859	979	986	645	2020	940	977	899	465	1120	975	1016	1096	934	1704	985	947	957	987	1047	1176	1211	1141	1132	600	2133	1816	730	972	1203	1143	1414	728	868	783	819	1387	810	916	1282
K00125	fdhB; formate dehydrogenase (coenzyme F420) beta subunit [EC:1.17.98.3 1.8.98.6]		0	0	0	0	0	0	0	0	0	0	1	0	0	0	0	0	0	0	1	0	0	0	0	0	0	0	0	0	0	0	0	0	0	0	0	1	0	0	0	0	0	0	0	0	0	0	0
K00126	fdsD; formate dehydrogenase subunit delta [EC:1.17.1.9]		0	102	4	0	14	1	1	2	46	60	76	1	59	72	33	71	51	3	51	61	65	0	46	66	72	31	54	47	33	24	40	60	11	1	45	92	65	65	11	29	32	24	15	147	22	8	14
K00127	fdoI, fdsG; formate dehydrogenase subunit gamma		1325	1344	1201	1143	1046	1243	1275	1315	1015	951	386	1971	964	1024	876	333	919	959	843	1037	952	1660	957	909	961	1013	1082	1192	1169	1243	1148	596	2152	1825	657	815	1214	915	1386	776	838	796	804	1382	825	844	1284
K00128	ALDH; aldehyde dehydrogenase (NAD+) [EC:1.2.1.3]		185	1426	419	435	1664	862	708	809	1597	1523	2482	67	1502	1513	1781	2824	1678	723	1588	933	1455	55	1302	1513	1402	1467	1517	796	634	675	961	2925	164	45	2687	2357	828	2361	453	688	631	582	379	1530	372	924	335
K00129	ALDH3; aldehyde dehydrogenase (NAD(P)+) [EC:1.2.1.5]		0	5	0	0	2	2	1	2	12	3	23	0	3	1	0	4	2	0	2	16	11	0	8	4	5	2	10	3	0	0	0	7	1	0	14	3	6	3	0	5	4	6	5	21	2	1	1
K00130	betB, gbsA; betaine-aldehyde dehydrogenase [EC:1.2.1.8]		516	1062	509	481	1308	1368	1409	1415	874	833	926	794	788	881	791	1125	940	533	808	681	885	691	867	871	978	946	936	580	492	539	536	931	876	689	927	1352	624	1488	659	780	863	819	851	1204	835	969	920
K00131	gapN; glyceraldehyde-3-phosphate dehydrogenase (NADP+) [EC:1.2.1.9]		178	143	39	49	15	2	3	0	101	86	267	34	76	104	82	147	79	61	71	56	96	16	80	83	64	79	94	73	54	55	63	323	13	1	304	37	75	46	79	56	73	44	19	112	25	13	12
K00132	E1.2.1.10; acetaldehyde dehydrogenase (acetylating) [EC:1.2.1.10]		74	13	11	11	3	0	0	0	2	5	9	10	5	5	30	11	5	13	7	12	2	1	2	3	0	3	2	13	5	13	10	9	1	0	7	5	12	28	7	1	3	1	0	19	0	2	0
K00133	asd; aspartate-semialdehyde dehydrogenase [EC:1.2.1.11]		2459	2028	2208	2263	2134	2139	2182	2186	2100	2183	1928	2478	2152	2064	2062	1830	2020	2226	2053	2112	2142	2473	2141	2110	1994	2087	2122	2177	2191	2159	2076	1610	2470	2513	1716	1958	2186	1880	2286	1218	1477	1186	1056	1887	997	1845	1670
K00134	GAPDH, gapA; glyceraldehyde 3-phosphate dehydrogenase [EC:1.2.1.12]		1737	2332	1850	1955	4063	3566	3346	3521	2750	2846	2611	1525	2741	2809	2380	3069	2278	2078	2326	2076	2772	1640	2777	2843	2846	2747	2818	1906	1865	1896	2038	2439	1556	1532	2254	3257	1934	2262	1772	2004	2042	1873	1772	2535	1806	3053	1878
K00135	gabD; succinate-semialdehyde dehydrogenase / glutarate-semialdehyde dehydrogenase [EC:1.2.1.16 1.2.1.79 1.2.1.20]		767	1572	715	698	1970	2154	2201	2248	1622	1515	2339	1053	1513	1615	872	1781	1518	858	1204	1088	1613	883	1494	1553	1601	1659	1591	996	816	867	999	2092	1220	934	1964	1714	1063	1870	863	1114	1053	1112	1001	1652	982	1380	1179
K00137	prr; aminobutyraldehyde dehydrogenase [EC:1.2.1.19]		0	63	0	0	11	0	0	0	60	39	46	3	44	43	32	37	64	3	42	32	51	0	67	46	271	57	49	12	5	5	16	187	11	0	192	43	11	40	3	578	527	599	711	42	742	219	407
K00138	aldB; aldehyde dehydrogenase [EC:1.2.1.-]		10	640	62	62	1186	1281	1287	1351	709	641	752	37	609	693	205	659	380	129	299	318	651	19	634	585	713	665	712	199	132	137	360	591	145	15	590	807	239	978	89	695	651	789	777	899	787	849	589
K00139	ALDH5A1; succinate-semialdehyde dehydrogenase [EC:1.2.1.24]		0	0	0	0	0	0	0	0	0	0	0	0	0	0	0	0	1	0	0	0	0	0	0	0	1	0	0	0	0	0	0	1	0	0	0	0	0	0	0	0	0	0	0	0	0	0	0
K00140	mmsA, iolA, ALDH6A1; malonate-semialdehyde dehydrogenase (acetylating) / methylmalonate-semialdehyde dehydrogenase [EC:1.2.1.18 1.2.1.27]		35	896	86	58	1466	2553	2824	2774	1024	995	977	42	944	996	265	846	468	102	336	409	931	19	898	993	1100	914	902	359	198	206	456	1010	209	15	946	970	367	1026	147	361	307	275	162	1230	183	828	318
K00141	xylC; benzaldehyde dehydrogenase (NAD) [EC:1.2.1.28]		0	53	0	0	14	0	0	1	63	50	76	0	45	42	8	40	32	6	18	38	51	2	33	51	65	66	47	10	3	1	7	79	3	0	71	25	10	57	3	55	34	42	42	92	35	17	22
K00143	LYS2; L-2-aminoadipate reductase [EC:1.2.1.95]		0	2	0	0	0	0	0	0	0	0	0	0	0	0	0	1	0	0	0	0	0	0	0	0	0	0	0	0	0	0	0	0	1	0	0	0	0	0	0	0	0	0	0	0	0	0	0
K00145	argC; N-acetyl-gamma-glutamyl-phosphate reductase [EC:1.2.1.38]		867	1071	706	633	1030	936	901	845	951	940	1178	998	929	953	793	1382	944	690	760	818	955	836	935	974	1000	1012	938	832	799	742	842	1201	1146	904	1213	1294	830	1234	912	881	931	899	867	1052	805	852	952
K00146	feaB; phenylacetaldehyde dehydrogenase [EC:1.2.1.39]		2	124	0	0	17	0	2	3	59	16	169	1	18	29	59	60	111	7	36	48	22	0	52	19	32	29	35	23	14	26	22	49	12	0	65	66	21	107	16	565	486	612	668	136	700	229	412
K00147	proA; glutamate-5-semialdehyde dehydrogenase [EC:1.2.1.41]		1167	1034	901	915	1107	907	876	883	1030	1013	1445	1200	1025	1084	857	1167	1139	938	971	992	1049	1180	1048	1042	1092	1067	1016	925	913	907	1022	1106	1161	1196	1076	944	1033	1287	1058	1486	1321	1541	1565	1137	1564	1250	1407
K00148	fdhA; glutathione-independent formaldehyde dehydrogenase [EC:1.2.1.46]		1	72	0	0	14	2	4	4	62	50	163	3	40	69	20	140	52	5	43	66	61	3	60	62	44	61	75	39	24	24	35	116	13	0	132	42	38	67	15	38	45	35	19	119	24	12	13
K00150	gap2; glyceraldehyde-3-phosphate dehydrogenase (NAD(P)) [EC:1.2.1.59]		19	11	1	0	5	0	0	0	3	1	57	4	4	3	25	28	69	9	24	11	1	0	4	6	4	2	8	9	5	2	10	26	0	0	10	28	8	20	1	3	5	2	1	12	0	0	0
K00151	hpaE, hpcC; 5-carboxymethyl-2-hydroxymuconic-semialdehyde dehydrogenase [EC:1.2.1.60]		0	43	0	0	16	1	1	2	52	45	69	3	54	53	21	51	59	3	19	33	47	1	66	66	57	62	74	31	25	12	51	298	4	0	219	37	26	79	15	23	29	26	8	60	17	4	15
K00152	nahF; salicylaldehyde dehydrogenase [EC:1.2.1.65]		0	6	0	0	0	0	0	0	0	0	0	0	0	0	0	0	0	0	0	0	0	0	0	0	0	0	0	0	3	0	0	0	0	0	0	0	0	0	0	0	0	0	0	0	0	0	0
K00153	E1.1.1.306; S-(hydroxymethyl)mycothiol dehydrogenase [EC:1.1.1.306]		0	80	0	2	25	3	2	1	84	59	462	2	50	45	45	396	153	67	168	36	49	2	51	61	63	43	67	20	6	2	17	181	7	1	224	111	32	327	1	55	47	41	16	62	30	17	23
K00154	E1.2.1.68; coniferyl-aldehyde dehydrogenase [EC:1.2.1.68]		664	791	635	611	1293	923	867	948	765	766	432	956	675	762	473	284	493	531	443	615	695	849	717	704	838	753	772	646	626	578	650	314	1066	901	525	830	681	791	782	172	211	138	99	845	80	671	434
K00156	poxB; pyruvate dehydrogenase (quinone) [EC:1.2.5.1]		626	698	612	530	163	5	11	4	509	383	866	937	441	445	452	737	731	566	611	586	389	872	418	437	458	473	463	650	621	606	642	599	1085	897	561	432	684	976	742	734	772	726	762	647	783	422	787
K00158	E1.2.3.3, poxL; pyruvate oxidase [EC:1.2.3.3]		23	108	66	87	28	8	3	2	80	120	410	6	106	97	332	634	249	125	250	67	101	0	103	100	78	80	53	71	64	64	61	354	8	4	324	388	87	161	48	112	66	65	35	72	21	18	13
K00161	PDHA, pdhA; pyruvate dehydrogenase E1 component alpha subunit [EC:1.2.4.1]		540	1040	603	576	995	1262	1339	1370	1173	1176	1651	836	1147	1062	1120	2053	1123	629	998	667	1093	683	1094	1131	1011	1165	1095	687	637	594	643	1342	963	720	1541	1593	775	1445	720	471	645	394	236	1076	222	718	547
K00162	PDHB, pdhB; pyruvate dehydrogenase E1 component beta subunit [EC:1.2.4.1]		551	1063	637	587	1353	919	840	838	1217	1281	1594	800	1224	1172	1115	1973	1082	632	987	701	1175	672	1200	1220	1110	1264	1120	698	662	597	667	1395	898	690	1396	1683	734	1368	689	459	659	364	238	898	205	824	526
K00163	aceE; pyruvate dehydrogenase E1 component [EC:1.2.4.1]		650	1030	658	616	1665	1364	1276	1317	1049	1020	1034	1050	973	981	558	891	927	632	730	749	1034	839	1033	977	1083	1062	1027	723	692	660	762	840	1105	881	859	1007	773	1204	758	854	842	900	824	1063	883	1121	932
K00164	OGDH, sucA; 2-oxoglutarate dehydrogenase E1 component [EC:1.2.4.2]		647	1038	648	578	1310	1313	1349	1368	1217	1289	1044	1025	1179	1268	890	1284	1014	645	804	715	1278	809	1237	1239	1261	1306	1198	751	705	683	756	968	1126	888	1084	1399	788	1170	822	890	1104	929	938	1126	876	1070	944
K00166	BCKDHA, bkdA1; 2-oxoisovalerate dehydrogenase E1 component alpha subunit [EC:1.2.4.4]		3	181	0	1	52	1	8	0	242	209	428	9	237	212	384	656	348	75	273	53	228	7	153	185	165	166	209	110	77	75	94	385	14	6	451	468	129	219	54	119	108	99	62	151	44	24	27
K00167	BCKDHB, bkdA2; 2-oxoisovalerate dehydrogenase E1 component beta subunit [EC:1.2.4.4]		3	177	0	2	53	3	5	4	240	235	396	9	260	239	400	663	327	85	264	43	251	4	157	182	169	218	195	111	90	91	109	429	14	8	475	506	115	240	37	113	100	93	65	183	50	30	28
K00169	porA; pyruvate ferredoxin oxidoreductase alpha subunit [EC:1.2.7.1]		570	96	502	471	55	6	4	2	176	192	48	141	206	177	350	79	169	504	310	422	198	276	217	178	136	151	167	384	454	462	429	133	14	271	8	21	365	52	371	52	54	40	29	104	47	175	24
K00170	porB; pyruvate ferredoxin oxidoreductase beta subunit [EC:1.2.7.1]		486	100	526	489	52	3	1	1	155	189	39	150	225	179	365	64	165	514	374	447	213	278	199	186	154	147	160	409	474	437	413	107	18	279	9	18	396	51	382	38	56	29	24	96	35	185	24
K00171	porD; pyruvate ferredoxin oxidoreductase delta subunit [EC:1.2.7.1]		535	81	484	452	67	2	1	1	154	149	33	153	207	173	342	44	144	503	326	365	208	269	207	190	138	136	173	367	431	438	418	41	19	279	3	9	351	15	383	38	60	29	33	101	34	201	22
K00172	porC, porG; pyruvate ferredoxin oxidoreductase gamma subunit [EC:1.2.7.1]		468	104	549	530	60	2	2	0	165	181	65	160	210	181	396	63	173	599	395	449	172	286	188	191	150	156	177	434	483	483	458	106	15	257	12	25	403	46	393	45	70	26	28	89	46	183	23
K00174	korA, oorA, oforA; 2-oxoglutarate/2-oxoacid ferredoxin oxidoreductase subunit alpha [EC:1.2.7.3 1.2.7.11]		368	303	205	313	61	98	103	93	189	187	682	49	189	180	625	1130	380	342	488	327	184	52	139	171	138	178	155	267	182	260	260	863	23	25	652	583	250	481	155	123	147	125	42	227	37	42	52
K00175	korB, oorB, oforB; 2-oxoglutarate/2-oxoacid ferredoxin oxidoreductase subunit beta [EC:1.2.7.3 1.2.7.11]		365	329	214	302	80	157	186	188	222	177	712	58	209	169	625	1132	392	314	478	331	169	46	136	179	139	163	152	283	175	317	253	788	19	25	629	522	247	478	158	127	136	109	56	236	40	39	61
K00176	korD, oorD; 2-oxoglutarate ferredoxin oxidoreductase subunit delta [EC:1.2.7.3]		330	104	193	295	11	6	3	0	28	15	89	60	15	32	259	151	110	221	212	241	25	37	17	12	14	26	29	223	172	277	177	212	5	7	7	23	148	38	131	6	4	2	2	58	2	6	16
K00177	korC, oorC; 2-oxoglutarate ferredoxin oxidoreductase subunit gamma [EC:1.2.7.3]		344	82	213	275	14	6	6	2	27	15	89	42	21	17	224	186	60	215	149	239	14	42	11	14	22	23	15	218	164	261	155	236	7	5	14	24	151	49	140	10	3	3	3	68	3	9	19
K00179	iorA; indolepyruvate ferredoxin oxidoreductase, alpha subunit [EC:1.2.7.8]		373	93	104	162	22	7	3	3	35	28	88	47	30	31	154	139	62	115	100	148	35	32	27	27	46	35	25	174	113	169	128	86	1	16	22	27	103	61	138	11	8	13	4	90	7	4	9
K00180	iorB; indolepyruvate ferredoxin oxidoreductase, beta subunit [EC:1.2.7.8]		303	98	93	173	27	1	2	4	27	27	80	35	27	36	145	139	59	149	95	133	34	31	23	27	46	30	33	159	86	149	122	113	2	12	12	16	106	46	134	10	10	10	5	70	9	10	9
K00184	dmsB; dimethyl sulfoxide reductase iron-sulfur subunit		0	62	1	3	21	0	2	4	55	22	108	3	37	40	31	49	49	0	20	54	51	1	27	44	44	34	37	19	3	2	53	30	15	2	14	90	60	104	3	16	31	21	5	111	2	8	5
K00185	dmsC; dimethyl sulfoxide reductase membrane subunit		1	71	1	0	21	0	0	3	39	27	101	2	36	41	31	55	60	3	19	71	45	1	22	34	37	25	32	18	8	3	42	20	16	1	22	72	39	78	6	12	13	14	3	104	2	12	3
K00186	vorA; 2-oxoisovalerate ferredoxin oxidoreductase alpha subunit [EC:1.2.7.7]		0	6	0	0	0	0	0	0	0	0	3	1	0	0	0	7	1	0	0	0	1	0	0	0	0	0	1	0	0	1	1	1	0	0	0	1	0	4	0	0	0	0	0	5	0	0	0
K00187	vorB; 2-oxoisovalerate ferredoxin oxidoreductase beta subunit [EC:1.2.7.7]		0	4	0	0	0	2	0	1	0	0	3	1	0	0	0	8	0	0	2	0	0	0	0	0	0	0	2	0	0	2	0	22	0	0	0	0	0	4	0	0	0	0	0	5	0	0	0
K00188	vorD; 2-oxoisovalerate ferredoxin oxidoreductase delta subunit [EC:1.2.7.7]		0	1	0	0	0	0	0	0	0	0	0	0	0	0	0	4	1	0	0	0	1	0	0	0	0	0	1	0	0	0	0	0	0	0	0	0	0	5	0	0	0	0	0	5	0	0	0
K00189	vorG, porG; 2-oxoisovalerate/pyruvate ferredoxin oxidoreductase gamma subunit [EC:1.2.7.7 1.2.7.1]		0	1	0	0	0	0	0	0	0	0	0	1	0	0	0	6	0	0	0	0	0	0	0	0	0	0	0	0	0	0	0	0	0	0	0	0	0	4	0	0	0	0	0	0	0	0	0
K00192	cdhA; anaerobic carbon-monoxide dehydrogenase, CODH/ACS complex subunit alpha [EC:1.2.7.4]		0	0	0	0	0	0	0	0	0	0	0	0	0	0	0	0	0	0	1	0	0	0	0	0	0	0	0	0	0	0	0	0	0	0	0	0	0	0	0	0	0	0	0	0	0	0	0
K00194	cdhD, acsD; acetyl-CoA decarbonylase/synthase, CODH/ACS complex subunit delta [EC:2.1.1.245]		52	18	66	103	6	0	0	1	7	4	4	9	2	2	55	53	20	67	49	99	6	25	5	2	4	9	10	82	46	89	45	101	1	6	3	9	48	23	33	2	1	0	0	5	0	2	8
K00195	cdhB; anaerobic carbon-monoxide dehydrogenase, CODH/ACS complex subunit epsilon		0	0	0	0	0	0	0	0	0	0	0	0	0	0	0	0	0	0	1	0	0	0	0	0	0	0	0	0	0	0	0	0	0	0	0	0	0	0	0	0	0	0	0	0	0	0	0
K00196	cooF; anaerobic carbon-monoxide dehydrogenase iron sulfur subunit		172	80	392	443	14	4	1	0	24	28	27	36	29	17	315	57	121	431	262	345	26	24	50	39	18	16	30	343	406	359	342	91	2	23	4	11	327	27	331	8	4	5	3	29	4	1	11
K00197	cdhE, acsC; acetyl-CoA decarbonylase/synthase, CODH/ACS complex subunit gamma [EC:2.1.1.245]		54	21	52	114	6	0	0	0	2	4	11	11	2	1	54	57	15	62	55	87	9	24	4	0	3	8	8	63	61	75	47	95	0	7	2	1	45	14	46	2	0	1	0	10	1	1	10
K00198	cooS, acsA; anaerobic carbon-monoxide dehydrogenase catalytic subunit [EC:1.2.7.4]		311	112	173	325	20	1	0	2	16	7	35	41	10	4	163	125	81	195	120	196	17	77	13	9	15	21	15	180	158	239	154	202	5	22	5	5	171	48	198	7	7	7	1	42	4	1	29
K00200	fwdA, fmdA; formylmethanofuran dehydrogenase subunit A [EC:1.2.7.12]		0	3	0	0	1	0	0	0	6	2	28	0	6	7	6	17	14	0	16	14	13	0	2	6	6	3	3	5	0	0	11	5	0	0	3	17	5	23	2	2	5	6	2	3	0	0	1
K00201	fwdB, fmdB; formylmethanofuran dehydrogenase subunit B [EC:1.2.7.12]		0	7	0	0	4	0	0	0	6	3	17	0	6	6	7	22	13	0	19	16	4	2	4	4	7	3	5	4	0	0	3	4	0	0	6	35	5	31	0	0	1	8	1	3	0	1	3
K00202	fwdC, fmdC; formylmethanofuran dehydrogenase subunit C [EC:1.2.7.12]		0	10	0	0	4	0	0	0	11	1	23	0	2	5	6	15	18	0	17	15	10	2	2	10	14	7	4	6	0	0	7	4	0	0	2	21	10	22	0	1	6	8	1	4	2	0	2
K00203	fwdD, fmdD; formylmethanofuran dehydrogenase subunit D [EC:1.2.7.12]		0	0	0	0	1	0	0	0	0	0	0	0	0	0	0	0	0	0	1	0	0	0	0	0	0	0	0	0	0	0	0	0	0	0	0	0	0	0	0	0	0	0	0	0	0	0	0
K00205	fwdF, fmdF; 4Fe-4S ferredoxin		0	0	0	0	0	0	0	0	0	0	0	0	0	0	0	0	0	0	1	0	0	0	0	0	0	0	0	1	0	0	0	0	0	0	0	0	0	0	0	0	0	0	0	0	0	0	0
K00207	DPYD; dihydropyrimidine dehydrogenase (NADP+) [EC:1.3.1.2]		0	0	0	1	0	0	0	0	0	0	0	0	0	0	0	0	0	0	0	0	0	0	0	0	2	0	0	0	0	0	7	1	0	0	0	0	0	1	2	0	0	0	0	0	0	0	0
K00208	fabI; enoyl-[acyl-carrier protein] reductase I [EC:1.3.1.9 1.3.1.10]		4	459	87	105	142	13	20	6	601	632	1246	17	613	581	501	1475	629	206	554	361	635	13	623	619	698	619	583	301	217	200	372	859	52	9	940	785	310	829	181	364	440	206	179	602	146	172	95
K00209	fabV, ter; enoyl-[acyl-carrier protein] reductase / trans-2-enoyl-CoA reductase (NAD+) [EC:1.3.1.9 1.3.1.44]		1361	1266	1260	1158	1846	2540	2571	2611	1104	1067	206	1982	1061	1127	815	108	913	1001	778	1014	1068	1691	1101	1109	1016	1173	1141	1125	1198	1169	1106	506	2156	1742	500	1032	1185	777	1411	179	319	167	105	1185	114	1072	958
K00211	TYR1; prephenate dehydrogenase (NADP+) [EC:1.3.1.13]		0	0	0	0	0	0	0	0	0	0	0	0	0	1	0	0	0	0	0	0	0	0	0	0	0	0	0	0	0	0	0	0	0	0	0	0	0	0	0	0	0	0	0	0	0	0	0
K00213	DHCR7; 7-dehydrocholesterol reductase [EC:1.3.1.21]		0	0	0	0	1	0	0	0	4	0	0	0	0	0	0	0	0	0	0	0	0	0	0	0	0	2	1	0	0	0	1	0	0	0	0	1	2	2	0	0	0	0	0	2	0	1	0
K00214	BLVRA, bvdR; biliverdin reductase [EC:1.3.1.24]		0	0	0	0	4	0	0	0	0	0	2	0	0	0	5	0	67	0	0	2	0	0	3	0	0	0	0	3	2	0	0	0	0	0	0	1	1	0	0	0	0	0	0	1	0	0	0
K00215	dapB; 4-hydroxy-tetrahydrodipicolinate reductase [EC:1.17.1.8]		1716	1445	1730	1830	1143	851	871	870	1407	1482	1804	1243	1441	1434	1792	1940	1552	1831	1737	1753	1488	1370	1463	1455	1374	1416	1414	1741	1758	1816	1658	1390	1106	1287	1293	1477	1639	1729	1573	1065	1194	999	948	1330	987	1214	1065
K00216	entA; 2,3-dihydro-2,3-dihydroxybenzoate dehydrogenase [EC:1.3.1.28]		4	216	3	0	32	692	677	720	202	187	341	4	184	177	73	213	113	16	77	43	187	2	199	212	161	205	230	45	43	20	115	587	59	3	625	194	93	138	22	645	614	744	741	342	732	278	495
K00217	E1.3.1.32; maleylacetate reductase [EC:1.3.1.32]		0	21	0	0	3	0	0	0	13	12	24	0	15	5	4	14	22	0	9	13	8	1	13	10	2	6	8	2	1	0	5	4	0	0	7	6	2	4	0	2	1	4	1	60	3	0	2
K00218	por; protochlorophyllide reductase [EC:1.3.1.33]		0	9	0	0	2	1	1	0	9	16	99	1	11	13	8	33	63	1	6	5	6	0	14	14	10	14	12	8	3	0	3	52	0	1	48	3	2	11	0	13	5	8	0	7	6	2	3
K00219	fadH; 2,4-dienoyl-CoA reductase (NADPH2) [EC:1.3.1.34]		535	821	524	483	949	1010	940	951	685	691	677	814	639	728	455	534	572	429	480	523	734	693	721	711	782	767	752	545	483	502	576	614	894	722	694	736	651	841	631	1253	1249	1412	1453	873	1482	1007	1252
K00220	tyrC; cyclohexadieny/prephenate dehydrogenase [EC:1.3.1.43 1.3.1.12]		0	44	0	1	22	2	0	1	72	69	122	1	71	59	56	67	57	0	75	28	72	3	35	77	85	67	51	11	10	12	38	71	6	1	41	100	29	81	6	53	29	32	18	84	47	20	25
K00221	E4.99.1.2; alkylmercury lyase [EC:4.99.1.2]		0	23	0	0	6	0	2	0	11	5	20	0	1	9	43	202	38	3	39	7	9	0	7	11	3	9	15	5	0	0	7	40	3	0	32	150	6	351	0	3	13	3	6	42	6	1	0
K00222	TM7SF2, ERG24; Delta14-sterol reductase [EC:1.3.1.70]		0	0	0	0	0	0	0	0	2	0	0	0	0	0	0	0	0	0	0	0	0	0	0	0	0	0	0	0	0	0	0	0	0	0	0	0	0	0	0	0	0	0	0	0	0	0	0
K00223	ERG4; Delta24(24(1))-sterol reductase [EC:1.3.1.71]		0	0	0	0	0	0	0	0	1	0	0	0	0	0	0	0	0	0	0	0	0	0	0	0	0	0	0	0	0	0	0	0	0	0	0	1	0	0	0	0	0	0	0	2	0	0	0
K00226	pyrD; dihydroorotate dehydrogenase (fumarate) [EC:1.3.98.1]		24	133	81	101	27	15	2	2	41	65	329	5	48	43	325	750	300	124	247	85	40	0	47	48	45	52	35	77	60	60	85	92	8	1	122	476	84	192	35	90	41	34	34	90	4	9	8
K00227	SC5DL, ERG3; Delta7-sterol 5-desaturase [EC:1.14.19.20]		0	1	0	0	1	0	0	0	8	12	9	0	14	14	0	17	9	0	0	4	13	0	15	23	23	12	10	4	11	6	9	13	4	0	61	0	10	26	6	5	9	9	4	7	0	3	1
K00228	CPOX, hemF; coproporphyrinogen III oxidase [EC:1.3.3.3]		625	902	623	562	1018	1233	1285	1328	983	1011	517	988	914	1026	551	365	769	521	551	690	988	843	1011	971	1025	1033	1050	701	666	639	711	593	1139	887	691	781	738	887	780	764	904	816	872	990	805	948	934
K00230	hemG; menaquinone-dependent protoporphyrinogen oxidase [EC:1.3.5.3]		588	573	539	481	878	858	873	843	547	532	134	816	507	534	416	111	427	457	352	414	473	698	568	510	513	583	573	428	524	466	405	430	814	731	436	509	472	346	595	670	655	690	720	463	749	751	781
K00231	PPOX, hemY; protoporphyrinogen/coproporphyrinogen III oxidase [EC:1.3.3.4 1.3.3.15]		3	251	0	3	54	8	13	7	244	256	1131	11	271	205	407	1401	542	167	437	87	216	4	195	269	172	240	236	87	19	15	81	953	15	4	935	574	102	556	13	206	181	157	65	176	73	33	32
K00232	E1.3.3.6, ACOX1, ACOX3; acyl-CoA oxidase [EC:1.3.3.6]		0	37	0	1	7	1	4	2	43	50	119	1	33	21	15	174	24	13	13	17	38	0	27	28	27	34	34	14	1	1	12	111	3	0	100	39	13	202	0	27	26	15	11	42	15	6	4
K00239	sdhA, frdA; succinate dehydrogenase / fumarate reductase, flavoprotein subunit [EC:1.3.5.1 1.3.5.4]		820	1193	1182	1018	1061	995	1002	977	1347	1398	1748	1118	1348	1319	1326	1884	1344	1288	1351	1136	1416	1092	1352	1362	1303	1385	1286	1110	1114	1122	1208	1384	1156	1106	1510	1421	1222	1576	1092	1037	1200	1030	921	1182	939	1069	966
K00240	sdhB, frdB; succinate dehydrogenase / fumarate reductase, iron-sulfur subunit [EC:1.3.5.1 1.3.5.4]		679	1126	569	621	1026	902	830	871	1258	1233	1715	997	1213	1222	969	1925	1282	720	1069	815	1170	863	1211	1215	1165	1227	1273	711	699	662	789	1272	1180	863	1395	1374	870	1624	803	969	1183	984	903	1167	884	961	965
K00241	sdhC, frdC; succinate dehydrogenase / fumarate reductase, cytochrome b subunit		560	1011	553	483	1028	887	935	891	1093	1165	1622	776	997	1070	893	1814	1195	641	950	711	1063	715	1088	1042	1081	1112	1146	620	573	547	706	1141	920	719	1285	1336	755	1392	644	978	1095	925	900	1059	886	919	878
K00242	sdhD, frdD; succinate dehydrogenase / fumarate reductase, membrane anchor subunit		513	772	491	493	953	862	851	810	906	921	607	824	898	947	462	494	668	483	520	595	923	652	902	908	974	966	899	607	560	532	571	664	955	705	722	750	605	1025	608	796	895	834	843	854	798	868	833
K00243	K00243; uncharacterized protein		1336	1030	1380	1387	1004	875	888	894	963	908	560	1268	984	928	1338	785	974	1406	1209	1245	954	1387	944	929	937	980	923	1268	1371	1331	1257	663	1112	1320	697	1018	1233	546	1280	281	373	220	155	875	137	824	531
K00244	frdA; fumarate reductase flavoprotein subunit [EC:1.3.5.4]		2102	1431	3705	3488	1553	1746	1858	1922	1442	1652	376	2123	1684	1518	2826	586	1607	3512	2604	2872	1552	2442	1719	1578	1376	1544	1651	3016	3499	3315	2943	726	1979	2456	905	1201	2938	917	2789	988	1010	920	900	1182	921	1638	1327
K00245	frdB; fumarate reductase iron-sulfur subunit [EC:1.3.5.4]		578	631	630	610	1157	910	838	792	609	691	107	982	639	649	441	50	465	491	416	507	613	838	678	633	648	716	674	623	595	591	547	362	1042	889	399	593	571	391	707	677	685	718	771	492	759	875	906
K00246	frdC; fumarate reductase subunit C		617	646	628	593	1175	933	856	903	633	633	123	1005	644	645	449	65	464	488	420	510	575	836	685	668	647	722	663	614	637	558	569	440	1092	860	395	570	581	380	710	656	694	692	742	472	729	900	907
K00247	frdD; fumarate reductase subunit D		607	610	614	539	849	848	804	842	559	531	105	953	515	531	416	24	438	517	396	502	523	871	581	518	529	585	577	573	575	582	524	351	978	907	378	554	549	386	683	642	686	668	731	467	788	769	878
K00248	ACADS, bcd; butyryl-CoA dehydrogenase [EC:1.3.8.1]		1398	442	1247	1301	449	44	11	3	811	828	290	583	952	819	1080	304	506	1332	888	1214	932	1096	877	833	804	759	799	1144	1200	1226	1201	291	75	954	192	211	984	534	865	205	267	177	137	570	180	883	126
K00249	ACADM, acd; acyl-CoA dehydrogenase [EC:1.3.8.7]		184	767	123	145	301	27	27	21	1097	796	1679	230	805	913	543	1570	654	182	645	752	869	193	741	766	1196	914	823	607	406	440	736	1420	312	199	1304	804	600	2286	340	467	406	417	233	1247	294	173	276
K00252	GCDH, gcdH; glutaryl-CoA dehydrogenase [EC:1.3.8.6]		1	284	2	0	108	3	5	6	325	207	679	15	231	229	158	590	248	54	214	274	245	14	222	233	348	229	241	154	103	70	226	367	54	10	426	307	166	718	61	113	124	103	54	496	59	22	42
K00253	IVD, ivd; isovaleryl-CoA dehydrogenase [EC:1.3.8.4]		543	944	535	532	1312	2426	2557	2657	874	875	334	795	792	848	469	246	484	416	482	592	785	649	770	824	1065	857	844	601	615	547	606	465	952	754	595	921	643	761	693	216	211	211	138	1113	120	684	537
K00254	DHODH, pyrD; dihydroorotate dehydrogenase [EC:1.3.5.2]		634	945	634	584	1228	864	835	847	1142	1122	1024	1005	1027	1114	617	855	983	656	785	752	1087	840	1088	1090	1147	1197	1134	719	686	681	772	787	1143	898	765	1040	777	1267	861	832	967	816	885	1129	872	1107	923
K00255	ACADL; long-chain-acyl-CoA dehydrogenase [EC:1.3.8.8]		0	47	0	0	46	3	2	6	61	70	357	7	38	84	49	255	16	17	16	57	63	2	70	59	34	88	73	23	6	11	12	64	6	1	128	195	70	469	9	41	45	50	42	97	20	14	6
K00257	mbtN, fadE14; acyl-ACP dehydrogenase [EC:1.3.99.-]		785	1845	708	654	2158	2665	2784	2598	2115	1998	2994	1004	1897	2048	943	2691	1267	659	1173	1451	2039	871	1832	2016	2403	2057	1908	1204	1001	1061	1379	2278	1252	924	2417	2152	1396	3720	1061	797	807	816	476	2595	514	1178	864
K00259	ald; alanine dehydrogenase [EC:1.4.1.1]		1466	1352	1183	1069	1382	944	870	837	1264	1240	1394	1915	1372	1291	1304	1359	1499	1130	1270	1064	1328	1817	1229	1315	1208	1290	1289	1180	1224	1091	1082	1339	1888	1805	1235	1407	1235	1321	1385	408	532	347	224	1045	208	975	873
K00260	gudB, rocG; glutamate dehydrogenase [EC:1.4.1.2]		370	163	323	337	76	5	12	8	286	323	299	182	380	260	553	574	325	397	429	298	335	411	311	335	225	282	278	285	294	331	289	332	18	323	380	418	263	173	204	124	143	101	78	159	78	262	43
K00261	GLUD1_2, gdhA; glutamate dehydrogenase (NAD(P)+) [EC:1.4.1.3]		119	113	32	27	51	6	5	3	94	97	279	42	109	130	94	321	102	48	127	138	121	70	92	98	114	97	94	90	46	52	115	175	13	42	97	106	94	236	36	36	46	41	29	204	20	57	13
K00262	E1.4.1.4, gdhA; glutamate dehydrogenase (NADP+) [EC:1.4.1.4]		524	501	304	332	367	1107	1152	1107	393	337	979	104	347	419	379	1008	542	417	428	447	409	125	401	373	330	385	351	390	370	331	438	603	90	124	527	388	413	576	308	762	652	716	770	603	735	459	506
K00263	E1.4.1.9; leucine dehydrogenase [EC:1.4.1.9]		4	230	2	0	42	6	2	3	241	165	443	7	184	182	192	258	241	42	189	117	168	10	144	195	404	177	175	90	94	45	168	501	45	4	419	158	127	190	42	120	107	130	52	325	52	43	33
K00264	GLT1; glutamate synthase (NADH) [EC:1.4.1.14]		0	1	0	1	0	0	0	1	1	0	0	0	0	0	0	0	2	0	0	0	0	0	0	0	1	0	0	1	0	0	0	0	0	0	0	0	0	2	3	1	0	0	0	0	0	0	0
K00265	gltB; glutamate synthase (NADPH) large chain [EC:1.4.1.13]		1306	1934	1257	1170	2529	4001	4355	4488	1753	1810	1167	1930	1719	1759	1319	1381	1375	1099	1238	1206	1745	1683	1754	1756	1750	1873	1775	1280	1220	1265	1252	1504	2239	1833	1681	2053	1406	1672	1544	1005	1088	1013	919	1983	909	1675	1534
K00266	gltD; glutamate synthase (NADPH) small chain [EC:1.4.1.13]		2525	1957	2021	2069	1755	2151	2260	2312	1658	1582	1254	2220	1570	1666	1925	1460	1644	1918	1771	1958	1711	2240	1614	1604	1682	1627	1595	2004	2033	2068	1932	1245	2220	2219	1259	1857	1999	1757	2221	984	1103	987	931	1889	937	1547	1489
K00270	pdh; phenylalanine dehydrogenase [EC:1.4.1.20]		0	21	0	0	0	0	0	0	21	3	4	0	15	7	3	4	0	5	6	0	12	0	1	6	3	11	13	1	0	0	0	6	0	0	50	3	5	0	0	13	5	3	0	1	1	0	0
K00271	vdh; valine dehydrogenase (NAD+) [EC:1.4.1.23]		0	36	0	0	11	0	1	2	34	22	131	1	15	24	0	111	16	2	20	25	14	1	17	28	18	32	17	8	1	2	8	79	2	0	94	18	7	85	0	21	21	18	5	28	8	4	7
K00272	DDO; D-aspartate oxidase [EC:1.4.3.1]		0	0	0	0	0	0	0	0	0	0	0	0	0	0	0	0	0	0	0	0	0	0	0	0	0	0	0	0	0	0	0	0	0	0	0	0	0	0	0	0	0	0	0	0	0	0	0
K00273	DAO, aao; D-amino-acid oxidase [EC:1.4.3.3]		0	24	0	0	5	0	1	0	13	4	71	1	3	12	8	47	12	1	2	4	7	0	9	11	24	4	9	10	0	0	6	30	0	0	36	4	2	60	1	3	6	5	2	17	4	2	2
K00274	MAO, aofH; monoamine oxidase [EC:1.4.3.4]		113	215	14	16	55	5	17	12	300	313	740	8	313	283	143	586	270	35	143	118	330	3	231	376	247	335	251	72	38	27	91	822	9	0	724	201	82	602	7	267	203	226	146	203	137	88	104
K00275	pdxH, PNPO; pyridoxamine 5'-phosphate oxidase [EC:1.4.3.5]		650	1028	609	574	995	1278	1325	1387	1095	1119	806	983	1021	1004	575	622	816	581	654	680	1039	904	1059	1055	1122	1128	1044	747	684	647	755	777	1049	884	870	887	787	1125	792	834	978	853	913	1056	857	945	968
K00276	AOC3, AOC2, tynA; primary-amine oxidase [EC:1.4.3.21]		513	397	441	444	82	5	4	0	225	211	193	789	190	224	316	102	395	352	298	369	205	715	236	227	236	243	240	441	464	395	365	271	794	694	297	220	432	478	503	570	631	684	750	293	699	341	686
K00278	nadB; L-aspartate oxidase [EC:1.4.3.16]		1273	994	1076	1079	1057	874	878	864	1063	1051	937	1187	1031	1056	912	644	863	1023	882	1075	1086	1236	1079	1095	1080	1014	1036	1085	1126	1095	1141	1037	1140	1212	892	844	1033	978	1071	885	986	910	915	1047	889	1029	966
K00279	CKX; cytokinin dehydrogenase [EC:1.5.99.12]		0	0	0	0	0	0	0	0	0	0	0	0	0	0	0	0	0	0	0	0	0	0	0	0	0	0	0	1	0	0	0	0	0	0	0	0	0	0	0	0	0	0	0	0	0	0	0
K00280	LOXL2_3_4; lysyl oxidase-like protein 2/3/4 [EC:1.4.3.-]		0	8	0	0	6	0	0	0	0	4	92	0	6	3	8	153	16	0	5	12	3	0	4	8	1	2	4	3	1	0	5	7	0	0	4	10	5	12	0	8	6	5	7	3	0	0	1
K00281	GLDC, gcvP; glycine dehydrogenase [EC:1.4.4.2]		611	1154	668	623	1914	2066	2240	2196	1117	1134	872	1021	1103	1139	616	743	953	654	700	734	1136	907	1087	1104	1188	1134	1104	735	689	651	765	786	1139	901	826	1011	692	1041	756	803	819	812	829	1167	843	1272	1010
K00282	gcvPA; glycine dehydrogenase subunit 1 [EC:1.4.4.2]		159	187	65	103	56	10	10	5	183	175	452	21	166	128	444	700	362	162	325	165	169	17	115	184	124	154	123	151	96	146	123	464	18	9	432	469	125	260	79	129	104	114	75	146	55	36	38
K00283	gcvPB; glycine dehydrogenase subunit 2 [EC:1.4.4.2]		145	193	57	104	56	10	10	3	184	177	481	25	178	142	446	686	386	147	301	143	156	18	98	159	141	161	140	156	95	119	142	431	18	7	406	494	151	265	73	127	111	86	74	139	40	27	50
K00284	GLU, gltS; glutamate synthase (ferredoxin) [EC:1.4.7.1]		143	79	42	44	25	1	1	0	20	12	105	22	19	21	62	157	192	49	54	54	26	4	21	29	37	19	22	66	43	48	57	175	3	11	10	71	46	275	130	6	5	5	6	86	12	8	4
K00285	dadA; D-amino-acid dehydrogenase [EC:1.4.5.1]		7	964	55	57	1164	2166	2194	2280	1094	1056	1219	30	975	1066	295	975	535	132	356	469	1025	13	939	972	1091	951	1040	373	286	281	528	1362	183	5	1407	1183	453	1088	174	893	847	925	923	1460	881	867	696
K00286	proC; pyrroline-5-carboxylate reductase [EC:1.5.1.2]		1335	1419	1268	1350	1429	1308	1348	1345	1440	1389	1985	1155	1397	1417	1479	1902	1427	1367	1459	1349	1459	1221	1389	1403	1413	1384	1441	1390	1324	1324	1346	2118	1156	1116	1733	1571	1348	1498	1230	1133	1088	1092	948	1377	945	1223	1027
K00287	DHFR, folA; dihydrofolate reductase [EC:1.5.1.3]		1192	1175	1352	1361	1102	987	957	926	1141	1128	1206	1042	1157	1118	1346	1619	1298	1479	1400	1350	1142	1142	1115	1114	1115	1097	1107	1278	1272	1258	1297	821	919	1152	886	1311	1273	1188	1222	989	923	906	951	1050	872	1094	910
K00288	MTHFD; methylenetetrahydrofolate dehydrogenase (NADP+) / methenyltetrahydrofolate cyclohydrolase / formyltetrahydrofolate synthetase [EC:1.5.1.5 3.5.4.9 6.3.4.3]		0	0	0	0	0	0	0	0	0	0	1	0	0	0	0	0	0	0	0	0	0	0	0	0	0	0	0	0	0	0	0	4	0	0	0	0	0	0	0	0	0	0	0	2	0	0	0
K00289	ALDH1L; formyltetrahydrofolate dehydrogenase [EC:1.5.1.6]		0	0	0	0	0	0	0	0	0	0	1	0	0	0	0	0	0	0	0	0	0	0	0	0	0	0	0	0	0	0	0	0	0	0	0	0	0	0	0	0	0	0	0	0	0	0	0
K00290	LYS1; saccharopine dehydrogenase (NAD+, L-lysine forming) [EC:1.5.1.7]		68	59	20	22	30	0	1	3	34	56	121	19	33	27	78	109	101	36	55	34	40	5	23	22	48	30	21	34	32	20	77	198	11	1	33	49	46	66	65	17	15	11	5	103	9	7	6
K00293	LYS9; saccharopine dehydrogenase (NADP+, L-glutamate forming) [EC:1.5.1.10]		0	3	0	0	5	0	1	0	4	6	8	1	2	2	22	10	6	0	3	1	3	0	4	1	19	6	5	4	3	0	19	44	0	1	8	7	0	8	2	2	2	4	0	7	4	0	5
K00294	E1.2.1.88; 1-pyrroline-5-carboxylate dehydrogenase [EC:1.2.1.88]		14	205	4	3	41	5	9	8	166	173	477	6	187	137	345	758	282	100	275	81	150	3	145	158	116	133	155	50	20	17	68	527	19	14	607	505	82	405	10	106	110	116	49	155	26	33	34
K00297	metF, MTHFR; methylenetetrahydrofolate reductase (NADPH) [EC:1.5.1.20]		560	706	617	635	1009	909	860	810	882	903	1304	270	891	876	759	1109	821	845	881	831	948	419	832	850	873	842	853	723	672	683	843	880	108	350	858	923	702	1006	489	893	834	826	854	845	910	982	594
K00298	ceo; N5-(carboxyethyl)ornithine synthase [EC:1.5.1.24]		12	5	2	1	0	0	0	0	1	1	1	0	0	2	3	14	6	6	1	7	1	0	0	0	0	0	0	8	5	4	1	18	0	0	0	3	4	1	1	3	0	0	0	7	0	0	0
K00299	ssuE; FMN reductase [EC:1.5.1.38]		2	196	1	3	93	9	12	3	324	244	831	8	257	292	115	650	323	115	233	158	265	6	256	244	318	225	219	126	87	88	133	581	25	3	642	249	136	641	52	683	630	777	733	267	757	288	465
K00301	E1.5.3.1; sarcosine oxidase [EC:1.5.3.1]		0	51	0	0	17	0	3	2	90	53	242	2	52	67	16	264	76	8	59	45	59	1	55	41	48	32	47	24	11	29	29	165	4	0	157	100	33	247	12	34	29	22	18	57	21	8	11
K00302	soxA; sarcosine oxidase, subunit alpha [EC:1.5.3.1]		112	212	20	23	25	4	11	5	197	208	553	14	200	231	204	307	258	35	220	138	208	10	176	204	209	209	200	83	53	63	148	1005	19	2	610	152	105	156	44	101	130	119	63	318	97	32	32
K00303	soxB; sarcosine oxidase, subunit beta [EC:1.5.3.1]		21	235	3	0	36	5	4	3	194	177	482	8	177	248	136	436	219	13	205	136	212	4	157	182	270	186	202	150	86	81	155	796	21	2	424	246	129	224	57	91	112	91	68	369	84	29	36
K00304	soxD; sarcosine oxidase, subunit delta [EC:1.5.3.1]		3	180	2	0	19	4	1	3	94	90	191	4	59	91	103	131	127	11	162	130	94	9	55	77	131	86	74	56	33	57	94	312	17	0	109	140	52	131	24	39	48	44	28	294	38	15	17
K00305	soxG; sarcosine oxidase, subunit gamma [EC:1.5.3.1]		1	130	1	0	18	1	1	3	99	57	188	1	59	99	87	120	107	14	137	101	79	6	43	59	110	65	69	60	41	53	90	295	14	3	104	126	60	135	21	42	46	38	29	267	39	14	22
K00306	PIPOX; sarcosine oxidase / L-pipecolate oxidase [EC:1.5.3.1 1.5.3.7]		0	0	0	0	1	0	0	0	0	0	0	0	0	0	0	0	0	0	1	0	0	0	0	0	0	0	1	0	0	0	1	0	0	0	0	0	0	0	0	0	0	0	0	0	0	0	0
K00311	ETFDH; electron-transferring-flavoprotein dehydrogenase [EC:1.5.5.1]		508	1080	509	481	1062	2772	3106	3104	845	785	581	799	758	793	450	388	645	474	523	675	772	685	743	801	893	748	759	584	573	543	572	484	924	725	611	861	616	816	638	228	267	193	146	1327	138	580	566
K00313	fixC; electron transfer flavoprotein-quinone oxidoreductase [EC:1.5.5.-]		37	74	57	44	13	3	2	1	17	18	131	16	24	26	121	224	89	48	85	70	17	15	20	17	11	13	21	40	30	52	40	40	30	4	16	35	48	77	35	1683	1509	1771	2060	99	2036	708	1189
K00314	SARDH; sarcosine dehydrogenase [EC:1.5.8.3]		0	4	0	0	0	0	0	0	0	0	0	0	0	0	2	0	0	0	0	0	0	0	0	0	0	0	0	0	0	0	0	0	0	0	0	2	0	6	0	0	0	0	0	0	0	0	0
K00315	DMGDH; dimethylglycine dehydrogenase [EC:1.5.8.4]		0	56	0	0	12	0	0	0	20	51	67	9	25	56	151	28	33	2	113	45	62	2	29	32	97	56	33	10	3	13	53	350	2	5	18	106	12	34	14	10	12	9	13	126	20	13	7
K00316	spdH; spermidine dehydrogenase [EC:1.5.99.6]		1	14	0	0	8	0	0	0	21	5	20	0	10	17	3	22	20	1	18	9	12	0	14	7	96	7	15	10	11	18	18	0	2	0	3	17	11	18	9	2	3	6	1	9	6	0	0
K00317	dmd-tmd; dimethylamine/trimethylamine dehydrogenase [EC:1.5.8.1 1.5.8.2]		0	5	0	0	5	1	0	0	6	8	22	5	3	6	51	14	11	0	6	19	11	1	6	3	11	5	1	10	9	2	17	98	0	1	11	9	7	39	3	2	4	4	2	23	3	1	1
K00318	PRODH, fadM, putB; proline dehydrogenase [EC:1.5.5.2]		0	249	0	2	63	3	16	5	213	182	653	7	213	159	353	920	302	92	271	92	169	2	154	219	129	194	196	75	20	23	64	632	19	5	747	484	83	393	15	117	155	114	48	162	53	38	36
K00319	mtd; methylenetetrahydromethanopterin dehydrogenase [EC:1.5.98.1]		0	0	0	0	0	0	0	0	0	0	0	0	0	0	0	0	0	0	1	0	0	0	0	0	0	0	0	0	0	0	0	0	0	0	0	0	0	0	0	0	0	0	0	0	0	0	0
K00320	mer; 5,10-methylenetetrahydromethanopterin reductase [EC:1.5.98.2]		0	4	0	0	11	3	1	0	18	5	94	2	5	9	8	79	9	1	17	11	6	0	6	4	5	11	4	2	0	0	2	25	0	0	41	5	3	27	0	4	4	3	1	4	2	4	3
K00322	sthA, udhA; NAD(P) transhydrogenase [EC:1.6.1.1]		617	751	614	606	923	935	952	898	655	620	388	980	587	584	465	221	530	504	462	576	610	844	638	618	699	695	670	565	609	587	570	474	1082	881	435	632	649	690	677	699	695	755	773	773	788	708	855
K00324	pntA; H+-translocating NAD(P) transhydrogenase subunit alpha [EC:1.6.1.2 7.1.1.1]		645	1110	632	585	1356	1008	892	897	1229	1152	1172	1014	1080	1160	665	1015	958	580	738	862	1191	878	1122	1088	1327	1114	1183	906	811	747	941	829	1131	902	1043	1067	903	1424	837	904	918	891	935	1232	891	1041	988
K00325	pntB; H+-translocating NAD(P) transhydrogenase subunit beta [EC:1.6.1.2 7.1.1.1]		615	989	643	622	1228	1242	1340	1291	938	939	723	987	901	900	581	750	772	560	612	709	923	873	892	910	1061	960	925	677	717	595	745	713	1130	842	767	935	745	1054	763	782	776	886	818	1047	817	964	933
K00326	E1.6.2.2; cytochrome-b5 reductase [EC:1.6.2.2]		0	5	0	0	0	0	0	0	1	0	2	0	0	0	0	6	8	1	7	3	0	0	0	0	0	0	0	1	0	0	4	2	0	0	0	0	0	0	0	0	0	0	0	0	0	0	0
K00327	POR; NADPH-ferrihemoprotein reductase [EC:1.6.2.4]		0	0	0	0	0	0	0	0	0	1	1	0	0	1	0	0	0	0	0	0	0	1	0	0	1	0	0	0	0	0	0	0	0	0	0	0	0	0	0	0	0	0	0	0	0	0	0
K00330	nuoA; NADH-quinone oxidoreductase subunit A [EC:7.1.1.2]		40	361	2	3	108	6	20	4	581	632	969	20	568	583	219	985	390	110	255	240	620	12	603	591	601	576	596	186	154	139	289	894	48	2	887	403	243	1017	149	806	892	818	856	444	852	386	475
K00331	nuoB; NADH-quinone oxidoreductase subunit B [EC:7.1.1.2]		109	322	8	7	130	8	18	7	580	565	999	31	539	524	191	900	354	86	257	253	578	10	605	581	584	542	527	159	114	113	259	914	49	5	831	388	206	878	105	792	904	806	825	445	775	377	485
K00332	nuoC; NADH-quinone oxidoreductase subunit C [EC:7.1.1.2]		118	215	11	10	82	9	11	6	470	542	785	22	508	515	161	849	296	81	218	174	511	6	487	529	436	514	454	126	91	60	160	583	26	2	615	297	147	555	97	208	384	155	124	295	114	178	90
K00333	nuoD; NADH-quinone oxidoreductase subunit D [EC:7.1.1.2]		105	252	7	8	84	11	13	5	484	518	864	21	503	452	154	895	296	85	204	184	471	6	475	522	422	491	420	142	80	62	187	676	27	7	685	307	147	570	93	241	357	183	118	295	106	147	83
K00334	nuoE; NADH-quinone oxidoreductase subunit E [EC:7.1.1.2]		706	499	915	954	142	9	14	5	596	632	731	149	600	643	869	796	647	1014	834	1019	612	226	670	651	684	605	608	915	932	925	958	756	49	199	523	330	878	826	722	784	851	769	838	486	839	528	534
K00335	nuoF; NADH-quinone oxidoreductase subunit F [EC:7.1.1.2]		706	485	864	980	154	16	7	6	621	600	764	153	645	655	863	864	616	1002	831	992	651	222	689	637	647	612	588	913	947	962	1068	783	58	183	555	404	880	880	728	763	901	746	781	453	804	505	543
K00336	nuoG; NADH-quinone oxidoreductase subunit G [EC:7.1.1.2]		791	529	929	948	146	12	11	2	629	655	777	157	650	669	902	849	621	1064	835	1060	670	235	717	668	694	677	652	955	955	1004	950	784	63	196	581	352	849	831	746	791	892	804	895	536	855	523	482
K00337	nuoH; NADH-quinone oxidoreductase subunit H [EC:7.1.1.2]		151	353	10	11	92	12	10	5	559	614	1046	31	518	575	231	938	359	105	268	266	595	11	578	587	628	611	592	197	122	122	283	902	42	3	902	405	237	1014	123	797	898	770	811	428	798	412	519
K00338	nuoI; NADH-quinone oxidoreductase subunit I [EC:7.1.1.2]		114	354	9	9	107	10	16	4	566	571	1079	28	558	581	199	1086	373	90	257	274	540	10	578	592	598	553	551	148	103	101	275	899	42	4	883	377	243	903	95	792	902	803	843	473	827	416	483
K00339	nuoJ; NADH-quinone oxidoreductase subunit J [EC:7.1.1.2]		39	323	2	4	118	6	14	6	525	565	937	23	555	555	184	950	345	96	269	230	548	12	577	565	582	540	507	174	92	112	263	825	41	4	807	377	219	785	94	776	835	821	807	429	858	383	527
K00340	nuoK; NADH-quinone oxidoreductase subunit K [EC:7.1.1.2]		96	362	4	2	103	9	16	10	561	611	1142	25	558	557	370	1068	513	164	398	218	574	8	625	598	611	576	586	160	107	105	255	940	46	3	909	369	216	989	93	769	814	862	873	456	835	402	497
K00341	nuoL; NADH-quinone oxidoreductase subunit L [EC:7.1.1.2]		35	285	3	7	117	8	14	9	637	682	1003	19	589	591	217	940	375	90	256	264	653	9	665	639	709	632	628	177	131	125	280	855	40	7	853	386	247	914	128	805	994	877	821	397	796	471	498
K00342	nuoM; NADH-quinone oxidoreductase subunit M [EC:7.1.1.2]		93	377	4	8	130	10	14	8	592	601	1036	22	541	599	222	1015	358	93	242	258	578	10	583	580	617	551	551	192	130	117	287	896	51	5	873	352	230	1031	129	855	873	846	787	454	787	393	476
K00343	nuoN; NADH-quinone oxidoreductase subunit N [EC:7.1.1.2]		38	341	2	5	116	10	9	10	635	629	1001	18	604	648	219	956	360	81	255	261	679	9	646	658	706	649	572	172	128	129	282	857	39	5	875	421	252	946	121	778	925	842	827	386	861	441	513
K00344	qor, CRYZ; NADPH:quinone reductase [EC:1.6.5.5]		132	932	182	134	1011	955	897	860	1445	1523	2303	238	1424	1395	526	1676	914	261	768	616	1522	184	1414	1487	1468	1421	1384	510	356	340	670	2302	331	191	2230	1085	571	1677	335	1157	1263	1137	1045	1316	1059	934	846
K00346	nqrA; Na+-transporting NADH:ubiquinone oxidoreductase subunit A [EC:7.2.1.1]		659	690	662	600	881	893	843	865	572	580	163	980	590	649	448	110	557	543	442	513	565	834	639	574	653	661	604	576	598	584	607	429	1079	943	388	596	606	420	674	128	205	118	67	644	70	573	475
K00347	nqrB; Na+-transporting NADH:ubiquinone oxidoreductase subunit B [EC:7.2.1.1]		1198	1144	1112	1027	1557	1617	1554	1584	933	976	245	1745	913	958	751	115	892	896	716	887	919	1552	974	963	1046	1033	986	992	1054	1015	958	563	1926	1642	552	911	1045	688	1321	200	277	194	104	1012	104	966	881
K00348	nqrC; Na+-transporting NADH:ubiquinone oxidoreductase subunit C [EC:7.2.1.1]		632	751	665	602	1239	1317	1281	1376	719	704	174	962	681	707	465	122	538	568	449	564	650	865	701	720	771	712	770	578	597	614	628	485	1091	914	407	682	600	417	721	141	201	125	79	762	75	711	536
K00349	nqrD; Na+-transporting NADH:ubiquinone oxidoreductase subunit D [EC:7.2.1.1]		659	713	645	570	952	900	859	800	588	589	200	991	576	615	447	110	516	489	425	540	565	859	579	558	733	618	634	563	607	607	640	451	1096	910	408	557	584	426	706	124	210	121	62	678	64	547	492
K00350	nqrE; Na+-transporting NADH:ubiquinone oxidoreductase subunit E [EC:7.2.1.1]		632	709	610	584	907	889	833	893	574	566	180	1001	579	582	446	115	550	501	445	492	535	822	606	556	700	608	617	565	593	600	593	430	1091	931	396	543	587	399	707	122	204	106	66	669	68	494	523
K00351	nqrF; Na+-transporting NADH:ubiquinone oxidoreductase subunit F [EC:7.2.1.1]		617	710	623	637	1196	924	848	868	681	622	179	970	615	703	461	116	553	530	429	542	620	845	673	656	807	709	761	593	644	557	604	467	1107	930	403	656	609	411	711	128	195	147	78	699	63	700	470
K00354	E1.6.99.1; NADPH2 dehydrogenase [EC:1.6.99.1]		32	61	6	6	6	2	17	44	73	66	151	2	78	53	42	77	55	21	41	16	73	1	60	61	60	54	56	14	12	5	23	288	3	0	297	66	17	40	3	53	48	40	17	16	8	4	5
K00355	NQO1; NAD(P)H dehydrogenase (quinone) [EC:1.6.5.2]		31	177	53	47	33	1	5	24	285	217	663	12	218	265	197	375	231	72	180	112	235	3	239	244	221	235	251	194	154	143	212	766	23	2	691	154	214	207	108	157	172	119	62	173	49	17	31
K00360	nasB; assimilatory nitrate reductase electron transfer subunit [EC:1.7.99.-]		0	27	0	1	10	1	2	2	31	31	114	1	30	37	2	64	7	7	11	4	23	3	30	34	25	35	28	5	0	2	6	113	2	1	136	10	4	64	0	24	25	24	3	19	14	5	7
K00362	nirB; nitrite reductase (NADH) large subunit [EC:1.7.1.15]		1187	1537	1130	1056	1422	2582	2619	2765	1312	1333	1102	1785	1239	1373	1166	1074	1264	981	1087	1095	1400	1517	1301	1283	1320	1323	1361	1111	1085	1108	1127	1335	2056	1673	1556	1653	1221	1666	1350	881	1083	1006	884	1744	872	1076	1393
K00363	nirD; nitrite reductase (NADH) small subunit [EC:1.7.1.15]		1004	1294	940	918	1097	1654	1733	1728	1033	935	759	1526	935	1012	989	825	1076	858	893	854	1048	1354	994	997	1044	1001	997	985	938	949	944	1002	1839	1492	1089	1420	1017	1340	1163	829	881	830	852	1343	834	824	1204
K00364	E1.7.1.7, guaC; GMP reductase [EC:1.7.1.7]		687	809	731	687	928	1289	1314	1354	649	668	475	953	690	664	754	675	694	641	691	591	650	834	699	655	574	729	661	668	683	661	576	734	1099	914	826	1002	667	531	778	817	748	760	771	648	760	777	894
K00365	uaZ; urate oxidase [EC:1.7.3.3]		0	37	0	0	7	1	3	3	52	56	136	1	59	37	2	133	15	2	16	29	35	1	39	30	32	58	37	3	2	2	12	117	0	1	152	28	11	76	1	27	29	29	15	31	13	8	10
K00366	nirA; ferredoxin-nitrite reductase [EC:1.7.7.1]		464	174	765	772	64	4	3	2	238	257	192	164	290	202	590	118	330	820	552	700	282	323	293	267	214	219	235	638	684	732	668	300	20	288	225	27	619	16	583	110	104	76	47	111	61	182	29
K00367	narB; ferredoxin-nitrate reductase [EC:1.7.7.2]		0	0	0	0	4	0	0	0	2	3	2	0	0	0	11	3	63	1	1	2	1	0	1	0	0	0	0	7	4	1	10	1	1	0	2	1	1	0	1	4	1	0	0	2	0	0	1
K00368	nirK; nitrite reductase (NO-forming) [EC:1.7.2.1]		0	96	0	2	21	5	2	1	68	61	415	6	58	71	71	407	202	59	163	55	61	11	56	70	91	55	80	59	29	34	103	122	11	1	107	155	68	177	23	42	37	24	15	149	14	11	13
K00370	narG, narZ, nxrA; nitrate reductase / nitrite oxidoreductase, alpha subunit [EC:1.7.5.1 1.7.99.-]		3	273	1	1	75	9	7	6	238	256	588	7	268	270	410	908	505	129	343	136	269	3	270	292	288	265	274	89	41	56	152	901	59	5	891	586	135	556	32	1215	1159	1338	1440	353	1423	482	885
K00371	narH, narY, nxrB; nitrate reductase / nitrite oxidoreductase, beta subunit [EC:1.7.5.1 1.7.99.-]		7	289	4	2	67	11	12	12	232	283	628	9	246	252	403	863	477	129	332	140	278	7	255	292	275	309	250	79	36	63	147	860	56	5	878	534	123	476	35	1238	1193	1322	1457	379	1453	527	787
K00372	nasA; assimilatory nitrate reductase catalytic subunit [EC:1.7.99.-]		627	804	1129	1041	437	1293	1387	1416	583	530	500	789	532	551	818	398	597	1029	776	998	546	722	569	587	686	586	599	1032	1078	1065	1039	561	897	783	602	585	1024	651	1014	183	258	173	106	885	91	279	464
K00373	narJ, narW; nitrate reductase molybdenum cofactor assembly chaperone NarJ/NarW		5	275	3	1	64	5	10	9	229	245	600	4	258	249	402	846	470	116	321	112	246	6	228	288	272	322	273	78	35	50	137	813	51	4	889	546	128	478	26	1224	1210	1321	1433	357	1400	514	849
K00374	narI, narV; nitrate reductase gamma subunit [EC:1.7.5.1 1.7.99.-]		3	255	3	2	71	8	8	8	246	295	611	7	254	225	404	831	489	123	343	116	249	3	222	286	251	271	259	86	42	54	153	813	54	4	898	546	123	509	31	1256	1195	1372	1405	367	1428	475	868
K00375	K00375; GntR family transcriptional regulator / MocR family aminotransferase		892	1270	708	730	938	2284	2448	2409	1202	1207	1767	911	1204	1248	1087	1709	1260	810	1023	985	1201	842	1212	1253	1228	1273	1285	1000	890	894	1072	1816	1014	910	1882	1251	906	1220	889	1031	1018	1027	954	1506	950	887	981
K00376	nosZ; nitrous-oxide reductase [EC:1.7.2.4]		2	95	5	2	12	1	1	5	57	40	64	11	29	65	26	90	23	13	15	43	57	4	40	54	84	43	45	57	34	39	132	43	34	0	29	55	57	38	22	15	21	9	9	193	11	5	7
K00380	cysJ; sulfite reductase (NADPH) flavoprotein alpha-component [EC:1.8.1.2]		607	870	641	589	1251	888	844	853	1028	932	855	995	910	896	832	897	914	623	796	681	946	868	928	929	962	931	934	688	657	668	633	808	1131	900	844	1222	735	795	712	794	808	822	889	795	801	1010	922
K00381	cysI; sulfite reductase (NADPH) hemoprotein beta-component [EC:1.8.1.2]		707	952	784	714	730	1183	1304	1321	737	739	606	1006	773	771	884	803	944	772	832	734	786	955	752	772	851	774	768	805	767	735	766	537	1117	943	662	1147	830	908	795	795	838	874	843	1044	789	770	944
K00382	DLD, lpd, pdhD; dihydrolipoamide dehydrogenase [EC:1.8.1.4]		1779	2388	1508	1503	1939	2006	2067	2169	2776	2703	3512	2141	2648	2618	2528	4183	2920	1814	2537	1917	2679	2109	2619	2636	2536	2715	2543	1874	1689	1680	1793	2709	2231	1971	3030	3364	2009	3771	1753	1584	1906	1441	1217	2409	1212	1828	1625
K00383	GSR, gor; glutathione reductase (NADPH) [EC:1.8.1.7]		655	920	786	741	974	918	872	853	822	734	687	967	741	784	940	1012	980	670	858	704	734	848	801	751	859	804	780	816	792	772	798	594	1127	892	747	1306	820	1052	837	902	801	805	836	896	785	806	927
K00384	trxB, TRR; thioredoxin reductase (NADPH) [EC:1.8.1.9]		2656	2015	2817	2966	1388	939	918	927	2545	2583	2924	1644	2714	2537	2816	2746	2398	2991	2762	2916	2738	2122	2686	2628	2417	2449	2511	2834	2677	2853	2774	2612	1247	1997	2694	1822	2571	2392	2374	1571	1814	1330	1207	1941	1186	1810	1176
K00385	asrC; anaerobic sulfite reductase subunit C		519	239	1120	1164	62	3	7	40	206	212	34	339	228	180	823	30	343	1085	701	979	243	429	243	222	178	172	206	898	961	1041	818	55	244	367	50	82	821	77	741	64	68	30	40	133	35	152	92
K00387	SUOX; sulfite oxidase [EC:1.8.3.1]		0	10	0	0	3	1	0	0	16	11	14	0	14	13	6	34	11	0	4	1	10	0	8	16	13	14	15	1	1	1	4	21	1	0	27	22	13	133	0	6	10	12	4	18	9	2	5
K00389	yidH; putative membrane protein		15	181	75	66	40	6	7	14	147	109	596	9	100	101	143	396	327	131	222	143	118	3	122	111	130	131	129	105	74	82	165	340	38	4	358	179	101	272	50	639	567	664	701	262	733	253	439
K00390	cysH; phosphoadenosine phosphosulfate reductase [EC:1.8.4.8 1.8.4.10]		739	966	610	576	752	812	873	845	847	784	1231	988	824	836	873	1223	1216	663	888	680	803	966	741	808	924	813	804	723	604	616	746	1031	1109	933	1008	1217	689	1303	738	838	884	939	857	979	854	704	947
K00392	sir; sulfite reductase (ferredoxin) [EC:1.8.7.1]		114	119	366	380	38	3	7	0	136	136	463	56	156	111	330	409	329	480	411	347	159	121	156	136	109	119	130	302	346	366	368	194	14	117	215	131	315	306	203	66	69	56	35	117	39	74	35
K00394	aprA; adenylylsulfate reductase, subunit A [EC:1.8.99.2]		52	24	12	14	4	0	0	0	4	2	36	15	0	5	18	46	13	13	23	14	1	1	0	3	1	0	3	14	9	14	15	31	0	0	4	3	17	4	35	0	0	1	1	9	0	1	1
K00395	aprB; adenylylsulfate reductase, subunit B [EC:1.8.99.2]		68	20	15	12	1	0	0	0	5	1	51	11	1	3	18	50	17	14	24	16	2	1	3	3	1	1	1	15	7	10	21	28	0	1	3	3	15	7	34	0	1	1	0	5	0	0	1
K00400	K00400; methyl coenzyme M reductase system, component A2		0	0	0	0	0	0	0	0	0	0	0	0	0	0	0	0	0	0	2	0	0	0	0	0	0	0	0	0	0	0	0	0	0	0	0	0	0	0	0	0	0	0	0	0	0	0	0
K00402	mcrG; methyl-coenzyme M reductase gamma subunit [EC:2.8.4.1]		0	0	0	0	0	0	0	0	0	0	0	0	0	0	0	0	0	0	1	0	0	0	0	0	0	0	0	0	0	0	0	0	0	0	0	0	0	0	0	0	0	0	0	0	0	0	0
K00404	ccoN; cytochrome c oxidase cbb3-type subunit I [EC:7.1.1.9]		1307	1275	1235	1174	1413	919	852	889	1040	987	415	1910	959	1059	830	256	943	989	907	1097	1047	1711	1039	1006	1211	1036	1139	1156	1219	1197	1187	485	2149	1819	557	928	1241	985	1463	192	348	195	108	1404	116	808	876
K00405	ccoO; cytochrome c oxidase cbb3-type subunit II		1274	1154	1219	1087	1033	891	867	885	920	840	325	1943	854	933	808	244	959	946	845	1034	878	1679	863	892	1106	912	903	1199	1165	1166	1192	441	2165	1759	465	882	1163	929	1415	192	340	172	103	1213	101	637	887
K00406	ccoP; cytochrome c oxidase cbb3-type subunit III		666	832	658	577	927	917	841	845	707	664	340	1033	630	734	477	221	573	548	516	627	674	818	670	664	869	669	706	630	615	655	756	340	1082	865	415	642	667	666	751	143	235	123	88	975	92	523	495
K00407	ccoQ; cytochrome c oxidase cbb3-type subunit IV		521	638	502	460	819	841	875	786	657	629	232	777	582	624	386	202	473	446	419	501	595	708	593	587	711	637	637	553	536	502	503	333	850	709	332	595	538	528	605	110	144	112	80	682	93	510	394
K00410	fbcH; ubiquinol-cytochrome c reductase cytochrome b/c1 subunit		0	7	0	0	1	0	0	0	3	0	12	0	0	0	0	22	2	0	0	5	2	0	0	1	3	1	4	1	4	3	7	4	0	0	0	12	4	9	0	0	0	0	0	6	1	0	0
K00411	UQCRFS1, RIP1, petA; ubiquinol-cytochrome c reductase iron-sulfur subunit [EC:7.1.1.8]		638	775	614	596	953	920	929	858	913	894	295	967	904	913	527	240	634	550	500	626	904	845	902	926	995	942	890	735	661	656	743	320	1052	914	397	713	684	842	779	220	437	193	133	796	129	636	532
K00412	CYTB, petB; ubiquinol-cytochrome c reductase cytochrome b subunit		632	825	661	586	1235	917	813	823	1005	1099	323	982	964	1015	510	250	625	518	536	614	1024	812	1040	988	1049	1033	1002	703	685	661	716	328	1077	937	350	790	736	781	817	211	432	202	146	862	151	823	522
K00413	CYC1, CYT1, petC; ubiquinol-cytochrome c reductase cytochrome c1 subunit		638	773	614	593	966	948	853	872	898	916	288	975	870	894	490	192	600	513	526	570	888	863	869	865	883	913	849	652	708	612	626	316	1111	905	380	653	663	773	826	217	395	197	138	829	129	699	503
K00423	E1.10.3.3; L-ascorbate oxidase [EC:1.10.3.3]		0	7	0	0	0	0	0	0	5	0	5	0	2	2	14	0	6	0	0	0	2	0	2	2	108	4	1	1	0	0	1	0	0	0	0	2	0	7	0	0	0	0	0	1	3	0	0
K00425	cydA; cytochrome bd ubiquinol oxidase subunit I [EC:7.1.1.7]		682	1769	684	686	2532	4359	4512	4694	1851	1889	1673	1030	1824	1836	1101	1737	1334	700	1038	906	1698	879	1761	1882	1930	1861	1849	828	857	755	921	2454	1314	896	2593	2059	1074	1545	872	1659	1731	1785	1690	2022	1638	1922	1619
K00426	cydB; cytochrome bd ubiquinol oxidase subunit II [EC:7.1.1.7]		679	1649	681	640	2140	3992	4048	4056	1723	1772	1803	1037	1728	1718	1094	1766	1320	703	1002	891	1689	871	1721	1849	1766	1831	1693	872	777	745	876	2616	1259	940	2725	2082	1043	1531	834	1677	1713	1715	1680	1931	1675	1760	1620
K00427	lldP, lctP; L-lactate permease		0	36	0	0	20	2	0	0	55	48	181	1	54	80	32	112	77	17	30	56	66	2	80	79	66	71	85	9	14	8	16	172	20	0	253	77	46	228	5	560	498	612	698	76	650	249	416
K00428	E1.11.1.5; cytochrome c peroxidase [EC:1.11.1.5]		1619	1498	1535	1500	930	1369	1578	1586	1025	969	459	2479	900	939	1109	193	1221	1162	1081	1311	909	2198	943	936	934	979	982	1531	1436	1380	1429	574	2752	2335	656	1041	1465	1102	1828	758	901	765	765	1433	755	831	1526
K00430	E1.11.1.7; peroxidase [EC:1.11.1.7]		0	24	0	0	0	0	0	0	13	2	206	0	7	0	17	85	167	50	98	9	8	0	0	3	15	0	9	3	4	0	1	0	0	0	0	62	8	101	0	9	2	4	3	13	3	0	5
K00432	gpx, btuE, bsaA; glutathione peroxidase [EC:1.11.1.9]	Glutathione peroxidase	1468	1600	1381	1426	670	815	870	887	1234	1129	1467	1706	1146	1231	1474	1851	1438	1372	1394	1474	1212	1671	1131	1237	1411	1222	1145	1401	1412	1382	1471	1219	1760	1719	1486	1838	1540	1783	1542	1021	1105	1028	955	1666	906	777	1170
K00433	cpo; non-heme chloroperoxidase [EC:1.11.1.10]		62	221	54	105	36	3	4	3	363	309	618	16	285	316	173	419	165	69	121	229	318	24	238	301	293	310	281	235	188	240	311	578	31	3	524	163	184	320	112	196	176	150	106	343	101	61	81
K00435	hemQ; hydrogen peroxide-dependent heme synthase [EC:1.3.98.5]		128	106	132	130	334	39	2	0	171	185	36	191	186	180	83	13	99	109	87	115	186	162	164	159	174	182	198	129	110	119	116	51	206	174	37	108	120	86	134	24	37	21	12	80	18	179	97
K00436	hoxH; NAD-reducing hydrogenase large subunit [EC:1.12.1.2]		0	8	0	0	4	0	0	0	6	0	32	0	1	4	8	53	42	4	10	9	1	0	3	5	15	1	2	8	4	0	5	14	1	0	2	38	6	27	0	0	1	4	0	10	0	3	1
K00437	hydB; [NiFe] hydrogenase large subunit [EC:1.12.2.1]		0	0	0	0	0	0	0	0	0	0	13	1	0	0	0	4	1	0	2	0	0	0	0	0	0	0	0	0	0	0	0	2	0	0	0	0	0	0	1	0	0	0	0	0	0	0	0
K00441	frhB; coenzyme F420 hydrogenase subunit beta [EC:1.12.98.1]		0	1	0	0	13	0	0	1	4	1	34	2	4	1	26	58	57	4	26	8	3	0	2	1	3	0	0	5	1	0	11	56	1	1	0	9	3	34	0	0	1	0	0	12	1	1	0
K00442	frhD; coenzyme F420 hydrogenase subunit delta		0	0	0	0	0	0	0	0	0	0	6	0	0	0	0	13	0	0	1	0	0	0	0	0	0	0	0	0	0	0	1	0	0	0	0	0	0	0	0	0	0	0	0	0	0	0	0
K00446	dmpB, xylE; catechol 2,3-dioxygenase [EC:1.13.11.2]		2	42	0	0	11	0	0	0	43	29	104	3	52	28	23	160	48	5	47	19	45	0	34	28	57	17	27	13	15	1	25	122	0	0	48	38	15	84	3	12	10	6	7	34	10	4	8
K00448	pcaG; protocatechuate 3,4-dioxygenase, alpha subunit [EC:1.13.11.3]		2	87	1	1	27	5	3	2	115	120	223	5	106	111	51	142	58	10	91	82	108	2	87	107	89	121	98	48	22	38	47	171	4	0	151	122	51	133	19	74	62	62	50	139	44	29	39
K00449	pcaH; protocatechuate 3,4-dioxygenase, beta subunit [EC:1.13.11.3]		3	226	16	12	299	783	815	843	256	285	296	6	231	255	85	151	137	24	89	125	239	2	236	240	234	251	246	56	28	42	80	265	47	2	264	281	87	164	23	98	108	80	66	290	59	161	102
K00450	E1.13.11.4; gentisate 1,2-dioxygenase [EC:1.13.11.4]		2	47	0	0	19	4	3	1	82	84	137	2	69	96	30	103	28	5	40	52	94	1	49	62	73	85	72	78	40	37	56	59	0	1	50	46	53	50	32	19	11	17	14	60	15	2	11
K00451	HGD, hmgA; homogentisate 1,2-dioxygenase [EC:1.13.11.5]		503	716	505	482	968	971	957	922	786	768	548	805	712	754	414	336	485	393	427	513	744	695	696	758	841	777	720	573	568	522	584	717	879	722	764	634	610	719	612	212	284	206	134	815	112	500	441
K00452	HAAO; 3-hydroxyanthranilate 3,4-dioxygenase [EC:1.13.11.6]		0	27	0	0	16	1	5	1	77	64	198	1	73	64	40	94	71	3	36	23	70	0	75	81	69	58	64	9	28	7	49	245	1	1	253	30	27	75	9	41	43	46	16	35	20	12	6
K00453	TDO2, kynA; tryptophan 2,3-dioxygenase [EC:1.13.11.11]		2	123	0	0	48	3	9	2	255	236	434	3	256	245	101	328	161	18	96	115	212	7	230	230	227	208	212	104	100	47	122	516	14	4	555	102	123	260	42	136	117	124	68	151	67	31	49
K00455	hpaD, hpcB; 3,4-dihydroxyphenylacetate 2,3-dioxygenase [EC:1.13.11.15]		2	32	0	0	6	0	0	4	45	29	25	3	34	48	15	38	44	1	11	11	29	0	56	46	50	59	71	11	16	11	33	195	1	2	161	28	27	40	8	33	26	28	7	47	5	2	3
K00456	CDO1; cysteine dioxygenase [EC:1.13.11.20]		0	14	0	0	0	0	2	0	43	45	140	0	49	36	14	65	18	0	14	0	52	0	37	44	23	46	40	0	6	0	8	194	2	0	146	19	14	1	2	28	33	32	8	3	9	6	2
K00457	HPD, hppD; 4-hydroxyphenylpyruvate dioxygenase [EC:1.13.11.27]		520	881	528	522	1257	1099	1032	1011	935	926	781	799	885	965	491	560	683	447	479	678	977	687	880	887	967	903	898	608	614	566	613	824	889	715	891	781	711	834	613	297	318	236	163	1002	150	758	486
K00459	ncd2, npd; nitronate monooxygenase [EC:1.13.12.16]		108	728	140	116	237	1260	1458	1382	822	650	1453	68	698	698	393	985	731	305	509	548	712	133	599	678	838	636	588	487	325	308	610	931	143	108	970	664	511	1162	186	361	293	330	180	1121	221	184	234
K00461	ALOX5; arachidonate 5-lipoxygenase [EC:1.13.11.34]		0	0	0	0	0	0	0	0	0	0	0	0	0	0	0	0	0	0	0	0	0	0	0	0	0	0	0	0	0	0	0	0	0	0	0	0	0	0	0	0	0	0	0	0	0	0	0
K00462	bphC; biphenyl-2,3-diol 1,2-dioxygenase [EC:1.13.11.39]		0	3	0	0	0	0	1	0	1	2	7	0	0	0	1	12	1	0	2	2	0	0	0	0	1	0	1	1	0	1	1	0	1	0	2	0	0	0	0	0	1	0	0	0	0	0	0
K00463	IDO, INDO; indoleamine 2,3-dioxygenase [EC:1.13.11.52]		0	0	0	0	1	0	0	0	0	2	0	0	1	0	0	0	0	0	0	5	0	0	0	0	0	0	0	0	0	0	0	1	2	0	1	0	1	5	0	0	1	1	0	1	0	0	0
K00464	diox1; all-trans-8'-apo-beta-carotenal 15,15'-oxygenase [EC:1.13.11.75]		0	1	0	0	6	0	0	0	4	5	32	1	1	3	8	19	85	1	1	7	3	0	1	3	2	3	2	4	4	1	1	5	1	0	15	1	0	6	0	1	3	1	0	4	2	1	0
K00466	iaaM; tryptophan 2-monooxygenase [EC:1.13.12.3]		0	47	0	0	6	0	0	0	52	32	62	0	19	22	7	48	17	2	11	17	29	1	38	21	26	27	29	16	1	4	5	44	0	0	67	22	6	45	0	16	20	12	9	29	9	2	6
K00467	E1.13.12.4; lactate 2-monooxygenase [EC:1.13.12.4]		0	38	0	0	3	3	1	0	10	5	38	1	13	11	2	13	14	1	20	11	12	0	4	9	4	12	9	10	9	1	7	21	4	0	21	12	3	26	0	8	2	6	1	18	4	1	2
K00469	MIOX; inositol oxygenase [EC:1.13.99.1]		0	2	0	0	0	0	0	0	0	3	0	0	0	1	0	0	1	0	0	2	0	0	1	0	0	0	1	0	1	1	8	0	1	0	0	0	0	1	0	0	0	0	0	2	0	0	0
K00471	BBOX1; gamma-butyrobetaine dioxygenase [EC:1.14.11.1]		0	43	0	0	10	1	1	0	24	8	34	1	2	12	19	12	27	4	26	27	2	0	5	6	8	1	12	11	0	3	17	131	0	0	38	8	4	4	1	7	6	3	1	41	2	4	3
K00472	P4HA; prolyl 4-hydroxylase [EC:1.14.11.2]		0	32	0	0	24	3	3	2	99	93	243	2	100	84	45	109	107	1	35	35	99	0	89	111	77	95	94	14	12	0	18	279	11	0	258	115	32	74	4	44	57	45	16	55	15	9	8
K00473	PLOD1; procollagen-lysine,2-oxoglutarate 5-dioxygenase 1 [EC:1.14.11.4]		0	0	0	0	0	0	0	0	0	0	0	0	0	0	0	7	0	0	0	0	0	0	0	0	0	0	0	0	0	0	0	29	0	0	0	0	0	0	0	0	0	0	0	0	0	0	0
K00474	TMLHE; trimethyllysine dioxygenase [EC:1.14.11.8]		0	0	0	0	0	0	0	0	1	0	0	0	0	0	0	0	0	0	0	0	0	0	0	0	0	0	0	0	0	0	0	0	0	0	0	0	0	0	0	0	0	0	0	0	0	0	0
K00476	ASPH; aspartate beta-hydroxylase [EC:1.14.11.16]		0	27	80	71	6	1	1	0	16	15	38	0	15	11	63	5	21	84	59	64	11	0	19	26	16	20	16	56	60	61	58	39	0	1	53	1	50	6	43	16	11	8	2	31	5	4	3
K00477	PHYH; phytanoyl-CoA hydroxylase [EC:1.14.11.18]		0	23	0	0	6	0	1	0	45	41	16	2	51	50	2	3	38	2	18	14	30	0	33	35	39	30	45	41	16	20	34	11	2	0	9	4	18	6	10	5	6	5	1	46	3	4	3
K00479	gbcA; glycine betaine catabolism A		1	116	2	1	22	3	1	3	82	63	230	2	56	131	49	121	87	12	89	83	111	4	75	101	112	97	89	49	19	28	42	226	11	3	105	141	35	245	22	38	38	35	29	228	45	15	29
K00480	E1.14.13.1; salicylate hydroxylase [EC:1.14.13.1]		0	103	0	1	21	2	2	1	92	91	246	5	76	92	55	154	70	8	91	114	103	1	92	81	113	82	65	44	23	30	54	204	4	0	212	93	58	137	19	46	36	36	21	144	25	16	18
K00481	pobA; p-hydroxybenzoate 3-monooxygenase [EC:1.14.13.2]		0	118	0	1	26	2	4	3	136	123	318	2	120	129	41	191	66	11	92	78	116	3	119	106	131	117	99	51	24	34	61	246	11	1	279	111	50	147	23	101	63	75	46	128	47	28	41
K00483	hpaB; 4-hydroxyphenylacetate 3-monooxygenase [EC:1.14.14.9]		1	53	0	0	19	3	4	2	103	99	205	2	99	79	44	169	61	4	54	37	99	0	115	112	91	101	94	25	21	15	39	435	1	0	424	56	36	90	14	58	67	56	29	69	26	9	12
K00484	hpaC; flavin reductase (NADH) [EC:1.5.1.36]		1	24	0	0	10	1	0	2	42	41	27	0	44	49	21	46	107	42	36	18	51	0	65	59	52	70	56	12	20	18	26	174	2	1	175	53	18	57	11	32	29	30	10	41	10	3	2
K00485	FMO; dimethylaniline monooxygenase (N-oxide forming) [EC:1.14.13.8]		0	0	0	0	0	0	0	0	1	2	4	0	0	1	1	0	0	0	0	0	0	0	2	0	1	2	1	0	0	0	4	5	0	0	5	1	0	0	0	2	1	1	0	0	0	0	0
K00486	KMO; kynurenine 3-monooxygenase [EC:1.14.13.9]		0	26	0	0	11	0	2	0	32	22	63	1	23	20	11	43	47	3	11	17	26	0	20	27	23	17	22	14	27	5	35	20	7	0	98	17	20	90	6	9	14	15	12	29	2	6	2
K00491	nos; nitric-oxide synthase, bacterial [EC:1.14.14.47]		1	136	0	1	28	2	6	4	124	133	412	4	142	108	318	624	271	76	233	20	125	1	96	129	91	128	102	28	10	11	22	470	10	6	544	440	42	133	16	89	104	70	37	94	29	20	13
K00493	XANG; xanthocillin biosynthesis cytochrome P450 monooxygenase [EC:1.14.-.-]		0	15	0	0	8	0	1	0	41	14	96	2	12	19	9	44	38	2	22	12	18	0	21	12	30	14	15	9	1	7	11	93	0	0	45	34	12	53	5	15	15	8	16	20	10	3	6
K00494	luxA; alkanal monooxygenase alpha chain [EC:1.14.14.3]		485	289	463	414	85	2	9	5	181	151	47	734	155	168	271	4	272	366	286	358	178	684	173	167	186	181	195	390	406	419	361	46	791	745	86	147	412	258	542	33	80	21	20	232	18	90	275
K00496	alkB1_2, alkM; alkane 1-monooxygenase [EC:1.14.15.3]		4	135	0	0	50	1	3	3	131	80	412	9	64	96	91	442	194	28	155	137	132	4	114	83	231	111	83	74	32	53	83	181	10	1	115	190	88	486	29	39	42	46	33	178	32	21	16
K00499	CMO; choline monooxygenase [EC:1.14.15.7]		0	275	0	0	65	1469	1602	1605	132	62	100	2	79	73	67	19	52	5	8	26	57	0	71	77	75	57	74	17	8	8	17	186	75	2	146	128	27	30	4	31	28	27	3	350	4	19	81
K00500	phhA, PAH; phenylalanine-4-hydroxylase [EC:1.14.16.1]		499	712	474	471	915	861	863	837	705	658	367	793	652	647	419	192	455	400	401	498	627	722	598	691	710	672	706	519	526	532	511	502	871	730	629	598	550	508	578	223	245	171	101	693	100	519	412
K00501	TH; tyrosine 3-monooxygenase [EC:1.14.16.2]		0	0	0	0	0	0	0	0	0	0	0	0	0	0	0	0	3	0	0	0	0	0	0	0	0	0	0	0	0	0	0	0	0	0	0	0	0	0	0	0	0	0	0	0	0	0	0
K00504	PHM; peptidylglycine monooxygenase [EC:1.14.17.3]		0	0	0	0	0	0	0	0	0	0	17	0	0	0	1	12	0	0	0	0	2	0	0	0	1	0	0	0	0	2	1	2	3	0	0	2	0	1	0	0	0	0	0	4	0	0	0
K00505	TYR; tyrosinase [EC:1.14.18.1]		0	17	0	0	5	1	3	1	42	56	46	0	48	41	8	38	20	1	10	28	33	1	50	34	26	28	40	3	0	1	12	13	1	0	36	10	8	27	0	10	21	8	5	42	6	0	3
K00507	SCD, desC; stearoyl-CoA desaturase (Delta-9 desaturase) [EC:1.14.19.1]		498	696	505	467	964	880	850	850	700	718	603	811	683	678	392	443	711	442	408	520	680	679	706	683	650	704	747	524	507	481	552	452	818	738	624	658	609	739	600	149	249	159	92	576	94	515	422
K00508	E1.14.19.3; linoleoyl-CoA desaturase [EC:1.14.19.3]		0	102	0	2	43	0	9	4	133	91	323	3	86	96	34	289	101	38	50	150	93	1	123	86	213	103	106	54	34	22	92	152	15	1	247	130	90	540	21	65	53	52	29	127	32	21	11
K00510	HMOX1; heme oxygenase 1 [EC:1.14.14.18]		19	49	9	29	12	2	3	1	42	31	177	16	29	27	29	238	169	25	41	27	26	25	28	34	20	32	26	29	22	24	18	112	3	1	121	31	30	58	11	23	19	23	11	29	20	6	15
K00511	SQLE, ERG1; squalene monooxygenase [EC:1.14.14.17]		0	0	0	0	0	0	0	0	0	0	0	0	0	0	0	0	0	0	0	0	0	0	0	0	0	0	0	0	0	0	1	1	0	0	0	0	0	0	0	0	0	0	0	0	0	0	0
K00514	ZDS, crtQ; zeta-carotene desaturase [EC:1.3.5.6]		0	2	0	0	1	0	0	0	0	0	22	1	0	1	8	0	20	0	0	3	0	0	2	0	0	0	0	0	4	0	2	0	0	0	0	0	0	1	0	0	0	0	0	3	0	0	0
K00517	CYP81F; indol-3-yl-methylglucosinolate hydroxylase [EC:1.14.-.-]		0	212	0	1	80	8	16	7	266	225	500	7	198	173	95	487	218	12	137	84	234	3	187	202	201	237	222	77	17	35	175	824	18	4	805	176	71	1381	21	150	132	126	46	287	70	21	42
K00518	sodN; nickel superoxide dismutase [EC:1.15.1.1]	SOD	0	20	0	0	14	0	1	0	26	31	143	1	15	29	9	148	68	3	8	3	20	0	26	38	20	32	29	8	0	3	17	113	2	3	149	23	10	181	0	22	25	26	6	22	13	9	9
K00520	merA; mercuric reductase [EC:1.16.1.1]		2	106	0	2	39	3	3	11	66	37	215	4	52	56	254	474	245	50	199	75	39	1	45	49	88	42	52	88	45	41	46	177	15	3	146	230	75	659	40	31	40	30	19	160	6	13	13
K00523	ascD, ddhD, rfbI; CDP-4-dehydro-6-deoxyglucose reductase, E3 [EC:1.17.1.1]		1	140	2	1	29	1	0	3	146	95	64	3	101	118	28	105	136	64	67	113	115	2	76	82	215	76	115	102	49	74	143	38	31	0	40	84	86	80	41	28	38	22	23	255	21	8	8
K00524	nrdJ; ribonucleotide reductase, class II [EC:1.17.4.1]		0	0	0	0	0	0	0	0	0	0	25	1	0	0	0	21	37	0	0	1	0	0	0	0	0	0	0	0	0	0	0	0	0	0	0	0	0	0	0	0	0	0	0	0	0	0	0
K00525	E1.17.4.1A, nrdA, nrdE; ribonucleoside-diphosphate reductase alpha chain [EC:1.17.4.1]		1649	1884	2066	2032	1541	1039	1015	976	1866	1946	2362	1820	1918	1957	2110	2378	2024	2100	2224	2125	1989	1838	1931	1965	1851	2004	2003	2048	2046	2047	2070	2104	1808	1919	2057	1894	2041	2241	1928	1835	1911	1823	1777	1812	1758	1667	1781
K00526	E1.17.4.1B, nrdB, nrdF; ribonucleoside-diphosphate reductase beta chain [EC:1.17.4.1]		1158	1492	1525	1562	1359	1445	1533	1574	1543	1565	1908	1307	1535	1472	1628	1939	1803	1714	1829	1531	1521	1392	1519	1520	1421	1537	1559	1488	1555	1518	1521	1332	1360	1393	1509	1658	1478	1780	1425	1676	1765	1674	1640	1424	1603	1449	1587
K00527	rtpR; ribonucleoside-triphosphate reductase (thioredoxin) [EC:1.17.4.2]		1670	1075	1535	1627	1350	973	947	959	1046	1095	692	1274	1134	1109	1299	933	965	1463	1173	1400	1118	1389	1096	1098	958	1083	1058	1391	1516	1466	1366	939	1078	1307	821	1108	1337	639	1484	840	860	830	809	995	869	1202	965
K00528	fpr; ferredoxin/flavodoxin---NADP+ reductase [EC:1.18.1.2 1.19.1.1]		994	1240	786	779	817	925	921	951	951	782	1496	1007	747	784	833	1107	1223	974	1050	922	794	851	752	808	1013	910	880	937	857	912	929	934	1199	962	1029	1041	1033	1829	1084	861	842	870	813	1314	832	704	917
K00529	hcaD; 3-phenylpropionate/trans-cinnamate dioxygenase ferredoxin reductase component [EC:1.18.1.3]		0	174	0	1	64	7	4	4	282	181	448	14	201	218	154	282	239	13	125	177	203	5	167	211	290	216	181	137	115	68	124	384	23	3	397	197	131	538	66	688	601	740	709	304	729	272	454
K00531	anfG; nitrogenase delta subunit [EC:1.18.6.1]		3	1	0	1	0	0	0	0	1	0	3	0	0	3	2	5	1	1	1	1	0	0	0	0	0	0	3	2	0	0	0	4	0	0	0	17	1	5	0	0	0	0	1	5	0	0	0
K00532	E1.12.7.2; ferredoxin hydrogenase [EC:1.12.7.2]		426	106	483	547	61	4	0	2	166	163	10	154	214	169	380	25	124	470	309	465	177	352	189	171	141	162	167	408	422	490	361	50	11	248	0	7	340	4	363	41	48	25	27	67	40	191	27
K00533	E1.12.7.2L; ferredoxin hydrogenase large subunit [EC:1.12.7.2]		26	13	6	5	1	1	0	1	2	0	37	6	1	2	16	36	1	4	8	5	0	1	2	1	1	1	0	8	5	9	7	2	0	0	1	3	2	3	3	0	0	0	1	4	0	0	0
K00534	E1.12.7.2S; ferredoxin hydrogenase small subunit [EC:1.12.7.2]		6	5	0	0	11	0	0	0	4	0	17	4	0	6	5	56	2	1	23	10	6	2	2	4	15	0	2	6	0	1	5	18	0	0	4	32	2	49	0	5	1	2	3	13	0	0	3
K00537	arsC; arsenate reductase (glutaredoxin) [EC:1.20.4.1]		1798	1526	1854	1899	1261	873	889	855	1599	1586	1258	2000	1558	1533	1828	1240	1582	1782	1673	1776	1559	2045	1545	1531	1641	1596	1520	1859	1937	1833	1815	1388	1975	2013	1570	1444	1828	1837	1798	1605	1676	1624	1656	1526	1672	1463	1733
K00542	GAMT; guanidinoacetate N-methyltransferase [EC:2.1.1.2]		0	1	0	0	1	0	0	0	2	5	10	0	5	6	5	3	0	2	2	1	4	0	3	5	4	4	6	0	1	0	0	20	0	0	23	1	0	3	0	3	6	6	1	0	1	2	2
K00543	ASMT; acetylserotonin O-methyltransferase [EC:2.1.1.4]		0	2	0	0	0	0	0	0	0	1	3	0	0	0	0	0	0	0	0	0	0	0	0	0	0	3	2	0	3	0	1	0	0	0	10	4	0	0	0	0	0	0	0	3	0	0	0
K00544	BHMT; betaine-homocysteine S-methyltransferase [EC:2.1.1.5]		0	8	0	0	0	1	0	0	0	1	2	0	0	2	3	3	3	1	5	8	0	0	0	3	0	1	2	6	0	0	4	13	0	0	7	0	0	0	0	0	0	0	0	2	1	0	1
K00545	COMT; catechol O-methyltransferase [EC:2.1.1.6]		0	5	0	0	0	0	0	0	1	3	8	0	4	2	1	1	3	0	1	0	1	0	2	5	2	1	6	3	0	0	0	17	0	0	23	1	1	1	0	3	4	1	1	1	0	0	2
K00547	mmuM, BHMT2; homocysteine S-methyltransferase [EC:2.1.1.10]		59	191	9	15	28	4	7	4	118	170	391	7	175	128	368	653	331	101	252	37	128	2	142	164	112	150	156	50	36	28	64	606	10	11	652	474	64	237	54	106	121	81	42	101	41	19	19
K00548	metH, MTR; 5-methyltetrahydrofolate--homocysteine methyltransferase [EC:2.1.1.13]		1833	1357	1789	1793	2106	1191	1014	1074	1591	1638	1245	1416	1725	1745	1604	864	1278	1701	1558	1820	1728	1551	1691	1686	1746	1600	1651	1721	1794	1831	1750	1396	1183	1408	1171	1276	1728	1392	1722	1040	1019	1014	1014	1436	1028	1658	1073
K00549	metE; 5-methyltetrahydropteroyltriglutamate--homocysteine methyltransferase [EC:2.1.1.14]		649	1370	698	677	1330	2495	2608	2725	1199	1144	1530	987	1074	1071	963	1395	1443	879	1246	822	1107	862	1146	1130	1156	1177	1191	801	723	726	822	1535	1197	929	1737	1681	890	1338	785	924	964	962	872	1432	814	958	1048
K00554	trmD; tRNA (guanine37-N1)-methyltransferase [EC:2.1.1.228]		1491	1375	1412	1502	1129	1689	1761	1755	1433	1488	1595	1277	1487	1416	1554	1727	1545	1534	1554	1480	1415	1375	1456	1469	1405	1439	1398	1361	1467	1456	1412	1175	1178	1346	1231	1428	1471	1476	1440	1037	1199	1003	943	1417	953	1270	1055
K00555	TRMT1, trm1; tRNA (guanine26-N2/guanine27-N2)-dimethyltransferase [EC:2.1.1.215 2.1.1.216]		0	0	0	0	1	0	0	0	0	0	0	0	0	0	6	25	45	0	11	7	0	0	1	0	0	0	0	1	1	0	1	9	0	0	0	0	1	2	0	0	0	0	0	0	0	0	0
K00556	trmH; tRNA (guanosine-2'-O-)-methyltransferase [EC:2.1.1.34]		643	613	637	585	864	897	871	846	529	551	193	960	535	589	474	68	506	506	400	471	547	861	586	593	505	641	567	561	640	597	543	334	1086	885	420	557	583	401	755	610	677	695	710	536	756	700	873
K00557	trmA; tRNA (uracil-5-)-methyltransferase [EC:2.1.1.35]		661	735	582	589	942	858	859	836	635	653	404	983	574	652	460	257	570	558	455	519	635	862	660	622	680	688	658	564	640	593	596	577	1072	919	634	675	643	505	725	692	731	777	745	763	726	747	900
K00558	DNMT1, dcm; DNA (cytosine-5)-methyltransferase 1 [EC:2.1.1.37]		925	796	439	560	1066	835	907	965	951	916	1179	276	995	963	820	1411	1021	694	676	737	991	349	943	941	901	987	893	650	558	583	597	892	123	329	924	789	616	1011	608	937	820	895	885	839	852	990	622
K00559	SMT1, ERG6; sterol 24-C-methyltransferase [EC:2.1.1.41]		0	0	0	0	0	0	0	0	0	0	0	0	0	0	1	0	0	0	0	0	0	0	0	0	0	0	0	0	0	0	0	0	3	0	0	0	1	0	0	0	0	0	0	0	0	0	0
K00560	thyA, TYMS; thymidylate synthase [EC:2.1.1.45]		1047	1196	1191	1149	1051	995	986	972	1117	1073	1382	1130	1115	1028	1259	1577	1309	1317	1297	1196	1064	1178	1050	1109	1098	1046	1060	1193	1190	1095	1189	1061	1129	1119	1177	1289	1206	1288	1150	969	957	989	926	1141	911	1014	985
K00561	ermC, ermA; 23S rRNA (adenine-N6)-dimethyltransferase [EC:2.1.1.184]		4	74	63	85	17	5	5	1	35	43	240	8	55	34	109	297	103	93	152	52	26	2	54	47	48	61	40	46	45	48	47	153	1	4	180	32	61	126	42	82	43	40	15	28	18	8	11
K00562	INMT, TEMT; methyltransferase [EC:2.1.1.49 2.1.1.96]		0	0	0	0	0	0	0	0	0	0	0	0	0	0	0	0	12	0	0	0	0	0	0	0	0	0	0	0	0	0	0	0	0	0	0	0	0	0	0	0	0	0	0	0	0	0	0
K00563	rlmA1; 23S rRNA (guanine745-N1)-methyltransferase [EC:2.1.1.187]		943	895	1076	1124	984	1220	1303	1264	826	841	824	1144	836	870	826	800	823	1073	912	975	836	1135	888	797	850	896	876	987	1010	1055	932	594	1119	1084	615	731	1007	761	997	848	768	792	825	925	801	959	910
K00564	rsmC; 16S rRNA (guanine1207-N2)-methyltransferase [EC:2.1.1.172]		1718	1666	1932	1835	1905	2146	2147	2182	1667	1622	836	2170	1613	1580	1419	735	1208	1726	1455	1703	1618	2238	1667	1625	1706	1705	1596	1829	1927	1769	1783	1033	2218	2211	1105	1276	1839	1140	1930	1526	1586	1587	1620	1643	1626	1880	1845
K00566	mnmA, trmU; tRNA-uridine 2-sulfurtransferase [EC:2.8.1.13]		2256	1467	2621	2616	1274	862	860	870	1803	1921	1574	1607	1979	1859	2416	1746	1783	2884	2388	2477	1961	2082	1980	1927	1673	1810	1841	2413	2523	2576	2452	1207	1188	2090	1239	1450	2270	1444	2119	1190	1278	1060	1018	1404	1067	1746	1053
K00567	ogt, MGMT; methylated-DNA-[protein]-cysteine S-methyltransferase [EC:2.1.1.63]		1858	1489	1786	1764	1154	911	837	859	1464	1366	1564	1882	1488	1432	1749	1688	1605	1830	1762	1643	1427	2003	1428	1422	1440	1441	1496	1716	1700	1757	1716	1341	1813	1933	1293	1359	1715	1596	1611	576	594	395	265	1243	276	1047	822
K00568	ubiG; 2-polyprenyl-6-hydroxyphenyl methylase / 3-demethylubiquinone-9 3-methyltransferase [EC:2.1.1.222 2.1.1.64]		728	938	666	627	1060	909	853	831	1120	1144	858	1061	1056	1075	608	609	910	650	719	737	1087	929	1032	1073	1102	1057	1094	775	681	713	855	593	1069	969	812	877	756	1091	800	818	979	897	867	1080	842	974	919
K00569	TPMT, tpmT; thiopurine S-methyltransferase [EC:2.1.1.67]		646	699	604	535	869	964	896	870	612	558	189	978	540	620	416	162	490	502	404	540	570	870	560	531	626	594	616	606	639	594	602	281	1115	924	308	497	614	576	755	106	170	113	57	701	71	486	476
K00570	pmtA; phosphatidylethanolamine/phosphatidyl-N-methylethanolamine N-methyltransferase [EC:2.1.1.17 2.1.1.71]		0	74	0	1	13	0	0	2	43	37	148	1	35	31	58	106	95	3	63	43	51	2	26	24	43	28	32	23	15	18	34	108	1	0	43	96	34	61	4	17	21	14	12	64	16	11	6
K00571	E2.1.1.72; site-specific DNA-methyltransferase (adenine-specific) [EC:2.1.1.72]		765	806	978	904	433	72	56	23	628	640	911	1041	675	592	1085	1022	1041	922	964	818	692	954	660	668	575	636	669	889	932	924	831	1025	1022	997	980	840	862	734	872	1378	1342	1384	1545	631	1513	820	1264
K00573	E2.1.1.77, pcm; protein-L-isoaspartate(D-aspartate) O-methyltransferase [EC:2.1.1.77]		638	1058	598	589	1048	1612	1766	1813	1050	999	777	1031	968	987	640	619	953	617	758	815	981	817	978	972	1111	997	946	787	740	741	845	920	1132	881	1036	915	840	971	815	870	850	906	900	1265	899	815	1017
K00574	cfa; cyclopropane-fatty-acyl-phospholipid synthase [EC:2.1.1.79]		1850	1869	1803	1730	1228	906	900	885	1662	1489	2115	2751	1440	1517	1413	1703	1843	1592	1721	1761	1513	2378	1514	1606	1662	1570	1629	1923	1924	1818	1752	2173	2851	2453	2060	1496	1937	2900	2148	1193	1290	1153	962	1651	961	1009	1615
K00575	cheR; chemotaxis protein methyltransferase CheR [EC:2.1.1.80]		1091	1234	849	817	1814	995	849	877	1468	1367	974	1076	1357	1480	844	715	980	699	823	954	1403	853	1305	1424	1470	1344	1437	1015	932	938	1060	1303	1157	967	1116	1173	1040	1078	1018	962	976	1049	951	1308	937	1302	1004
K00577	mtrA; tetrahydromethanopterin S-methyltransferase subunit A [EC:2.1.1.86]		0	0	0	0	0	0	0	0	0	0	0	0	0	0	0	1	0	0	0	0	0	0	0	0	0	0	0	0	0	0	0	0	0	0	0	0	0	0	0	0	0	0	0	0	0	0	0
K00581	mtrE; tetrahydromethanopterin S-methyltransferase subunit E [EC:2.1.1.86]		0	0	0	0	0	0	0	0	0	0	0	0	0	0	0	0	0	0	1	0	0	0	0	0	0	0	0	0	0	0	0	0	0	0	0	0	0	0	0	0	0	0	0	0	0	0	0
K00582	mtrF; tetrahydromethanopterin S-methyltransferase subunit F [EC:2.1.1.86]		0	0	0	0	0	0	0	0	0	0	0	0	0	0	0	0	0	0	1	0	0	0	0	0	0	0	0	0	0	0	0	0	0	0	0	0	0	0	0	0	0	0	0	0	0	0	0
K00583	mtrG; tetrahydromethanopterin S-methyltransferase subunit G [EC:2.1.1.86]		0	0	0	0	0	0	0	0	0	0	0	0	0	0	0	0	0	0	1	0	0	0	0	0	0	0	0	0	0	0	0	0	0	0	0	0	0	0	0	0	0	0	0	0	0	0	0
K00584	mtrH; tetrahydromethanopterin S-methyltransferase subunit H [EC:2.1.1.86]		58	0	3	2	2	0	0	0	0	0	4	16	0	0	26	0	8	9	16	1	2	0	0	0	1	0	0	9	0	8	1	1	0	0	6	1	8	2	4	0	1	0	0	10	0	0	0
K00586	DPH5; diphthine methyl ester synthase [EC:2.1.1.314]		0	3	0	0	0	0	0	0	0	0	0	0	0	0	0	0	0	0	12	6	0	1	0	0	0	0	0	0	0	0	0	10	0	0	0	0	0	0	0	0	0	0	0	0	0	0	0
K00587	ICMT, STE14; protein-S-isoprenylcysteine O-methyltransferase [EC:2.1.1.100]		0	5	0	0	0	0	0	0	0	6	0	0	2	1	0	0	1	0	0	2	1	0	4	3	3	1	1	1	0	0	0	0	2	0	11	0	8	12	1	1	1	2	1	5	0	0	0
K00588	E2.1.1.104; caffeoyl-CoA O-methyltransferase [EC:2.1.1.104]		463	91	580	536	86	4	2	1	295	265	129	219	335	299	413	66	197	568	389	447	325	488	310	297	235	259	279	435	479	497	438	83	18	426	97	20	406	39	343	72	91	76	60	121	63	294	46
K00590	E2.1.1.113; site-specific DNA-methyltransferase (cytosine-N4-specific) [EC:2.1.1.113]		0	25	0	1	10	93	116	99	22	26	78	3	11	16	8	34	14	1	12	8	16	3	26	21	25	15	16	3	3	2	5	63	7	0	92	25	10	16	1	11	19	14	1	32	4	3	5
K00591	COQ3; polyprenyldihydroxybenzoate methyltransferase / 3-demethylubiquinol 3-O-methyltransferase [EC:2.1.1.114 2.1.1.64]		0	0	0	0	0	0	0	0	0	0	0	0	0	0	0	0	0	0	0	0	0	0	0	0	0	0	0	0	0	0	0	0	0	0	0	0	0	1	0	0	0	0	0	0	0	0	0
K00594	xyoA, aldO; alditol oxidase [EC:1.1.3.41]		0	22	0	1	3	0	1	0	20	24	114	1	24	24	0	94	2	1	27	4	7	0	19	27	19	22	13	10	3	3	6	72	1	0	74	8	7	40	1	23	18	21	5	17	8	2	6
K00595	cobL-cbiET; precorrin-6B C5,15-methyltransferase / cobalt-precorrin-6B C5,C15-methyltransferase [EC:2.1.1.132 2.1.1.289 2.1.1.196]		139	153	36	39	54	4	8	3	143	111	455	21	109	146	97	567	200	55	137	126	114	6	114	115	237	118	108	87	51	58	113	418	9	14	294	164	97	378	105	73	78	66	37	166	43	14	23
K00596	E4.1.1.64; 2,2-dialkylglycine decarboxylase (pyruvate) [EC:4.1.1.64]		0	20	0	0	8	0	0	0	18	11	70	0	10	17	4	55	38	1	22	34	15	0	6	13	16	8	12	8	0	7	11	33	0	0	28	43	7	49	2	7	9	9	2	40	10	4	5
K00598	tam; trans-aconitate 2-methyltransferase [EC:2.1.1.144]		60	116	23	44	30	2	2	1	167	130	213	7	132	150	87	234	106	35	95	128	100	11	132	150	151	136	136	118	74	89	98	299	14	3	389	79	104	315	86	668	596	701	743	127	714	258	432
K00600	glyA, SHMT; glycine hydroxymethyltransferase [EC:2.1.2.1]		1318	1867	1339	1355	2242	3265	3678	3814	1903	1913	1750	1215	1906	1986	1551	1916	1622	1392	1588	1480	1860	1284	1929	1896	1775	1967	1953	1379	1354	1394	1379	1774	1215	1238	1737	2017	1446	1651	1352	1183	1294	1101	985	2007	1024	1767	1277
K00601	E2.1.2.2; phosphoribosylglycinamide formyltransferase [EC:2.1.2.2]		0	0	0	0	0	0	0	0	1	0	1	0	0	0	0	0	0	0	0	0	0	0	0	0	0	0	0	0	0	0	0	2	0	0	0	0	0	0	0	0	0	0	0	0	0	0	0
K00602	purH; phosphoribosylaminoimidazolecarboxamide formyltransferase / IMP cyclohydrolase [EC:2.1.2.3 3.5.4.10]		1474	1420	1462	1545	1420	1667	1759	1767	1530	1593	1614	1270	1537	1482	1588	1742	1529	1672	1630	1441	1635	1330	1580	1578	1467	1571	1513	1467	1450	1441	1476	1306	1232	1336	1286	1456	1432	1453	1480	1067	1150	1059	974	1465	973	1395	1115
K00603	fctD; glutamate formiminotransferase / 5-formyltetrahydrofolate cyclo-ligase [EC:2.1.2.5 6.3.3.2]		361	114	574	601	47	4	3	2	124	131	14	102	148	149	430	16	141	567	365	488	132	217	134	134	88	108	100	448	501	521	433	32	11	174	0	4	389	32	326	38	28	21	24	64	22	108	42
K00604	MTFMT, fmt; methionyl-tRNA formyltransferase [EC:2.1.2.9]		1486	1573	1627	1519	1486	2305	2445	2490	1648	1734	1800	1249	1637	1603	1663	1950	1622	1654	1678	1543	1659	1394	1624	1584	1500	1629	1601	1568	1605	1556	1586	1383	1212	1341	1511	1645	1549	1538	1413	1164	1253	1086	965	1631	1000	1462	1097
K00605	gcvT, AMT; aminomethyltransferase [EC:2.1.2.10]		751	1117	631	610	965	892	857	825	976	962	1389	972	950	972	1034	1520	1366	738	1027	793	917	876	907	983	1150	979	934	799	712	732	810	1409	1173	942	1180	1291	767	1384	815	847	913	883	837	1139	864	836	991
K00606	panB; 3-methyl-2-oxobutanoate hydroxymethyltransferase [EC:2.1.2.11]		933	1077	800	801	1002	897	923	859	987	967	1220	1050	1021	1023	1018	1343	1184	846	962	929	1013	951	987	990	980	976	978	816	759	819	817	1307	1097	959	1105	1328	853	1254	895	907	919	965	821	1137	924	918	956
K00608	pyrBI; aspartate carbamoyltransferase [EC:2.1.3.2]		0	0	0	0	0	0	0	0	0	0	0	0	0	1	0	0	0	0	0	0	0	0	0	0	0	0	0	0	0	0	1	7	0	0	0	1	0	0	0	0	0	0	0	0	0	0	0
K00609	pyrB, PYR2; aspartate carbamoyltransferase catalytic subunit [EC:2.1.3.2]		1490	1366	1431	1471	1610	963	866	914	1545	1643	1554	1296	1675	1604	1587	1756	1588	1552	1563	1509	1611	1385	1671	1649	1565	1626	1512	1468	1507	1386	1521	1281	1126	1306	1249	1538	1409	1466	1393	1058	1192	951	991	1220	934	1488	1051
K00610	pyrI; aspartate carbamoyltransferase regulatory subunit		885	707	647	607	1091	948	809	902	593	666	165	972	607	651	521	145	598	592	501	528	607	868	639	638	559	665	648	621	623	596	549	423	1091	895	385	610	586	435	795	687	691	765	795	563	759	882	836
K00611	OTC, argF, argI; ornithine carbamoyltransferase [EC:2.1.3.3]		1124	1345	878	909	1275	1346	1417	1425	1105	1093	1432	1054	1035	1041	1330	2122	1383	983	1265	990	1096	898	1000	1083	1141	1150	1084	927	879	970	942	1536	1180	936	1496	2066	921	1259	1118	1022	983	942	909	1258	874	953	993
K00612	nodU; carbamoyltransferase [EC:2.1.3.-]		36	167	9	20	39	3	7	4	173	136	271	7	141	178	38	248	113	27	54	61	117	3	139	125	244	113	161	85	65	72	166	251	33	4	251	67	115	138	55	62	72	49	27	280	25	16	33
K00613	GATM; glycine amidinotransferase [EC:2.1.4.1]		144	122	118	113	32	1	0	2	55	52	150	197	58	46	83	172	108	91	100	102	43	163	62	73	43	71	60	119	108	104	92	93	192	204	62	40	116	82	141	31	40	15	12	80	9	19	83
K00615	E2.2.1.1, tktA, tktB; transketolase [EC:2.2.1.1]		3512	2379	3111	3344	2258	2977	3409	3599	2717	2889	2529	1994	2927	2746	3098	2774	2495	3422	2885	3155	2918	2493	2952	2855	2614	2753	2826	3133	3147	3263	3132	3092	1539	2313	2903	2365	2915	2098	3038	2013	2249	2029	1956	2451	1898	2544	1893
K00616	E2.2.1.2, talA, talB; transaldolase [EC:2.2.1.2]		1409	1287	1188	1313	1121	941	853	841	1394	1418	1696	1224	1461	1430	1447	1748	1656	1277	1430	1256	1483	1262	1488	1491	1418	1448	1435	1248	1242	1247	1190	1628	1164	1281	1649	1487	1248	1392	1310	1527	1698	1638	1668	1217	1634	1401	1478
K00619	argA; amino-acid N-acetyltransferase [EC:2.3.1.1]		22	71	0	3	23	3	3	5	109	112	371	7	103	111	51	313	75	21	67	34	111	2	90	116	91	116	90	54	51	42	50	500	8	2	401	97	71	235	27	84	87	64	25	79	17	12	17
K00620	argJ; glutamate N-acetyltransferase / amino-acid N-acetyltransferase [EC:2.3.1.35 2.3.1.1]		232	413	45	64	110	11	14	8	395	387	952	53	346	397	332	1297	410	174	358	250	395	19	326	359	440	351	330	224	154	152	273	811	61	12	685	766	232	849	223	194	213	174	127	508	101	61	76
K00621	GNPNAT1, GNA1; glucosamine-phosphate N-acetyltransferase [EC:2.3.1.4]		0	5	0	0	0	0	0	0	5	5	3	0	8	18	0	16	5	0	0	2	8	0	17	4	9	8	5	18	13	17	22	11	0	0	0	2	14	0	8	1	3	1	2	1	2	0	1
K00622	nat; arylamine N-acetyltransferase [EC:2.3.1.5]		0	3	0	0	0	0	0	0	1	0	2	0	0	0	0	0	1	0	0	1	0	0	0	0	0	0	0	0	0	0	1	0	0	0	0	0	0	0	0	0	0	0	0	0	0	0	1
K00624	E2.3.1.7; carnitine O-acetyltransferase [EC:2.3.1.7]		9	20	3	24	5	0	1	2	30	22	56	1	10	13	11	83	10	13	25	12	15	5	12	8	12	14	11	11	6	12	9	56	3	0	67	4	14	20	3	9	18	11	2	6	5	2	5
K00625	E2.3.1.8, pta; phosphate acetyltransferase [EC:2.3.1.8]		844	454	780	750	136	9	10	17	455	515	715	271	577	491	935	948	633	891	885	686	552	496	518	494	471	484	474	728	754	737	718	737	27	396	677	499	618	475	631	235	197	169	118	334	133	320	64
K00626	ACAT, atoB; acetyl-CoA C-acetyltransferase [EC:2.3.1.9]		1981	3251	2318	2229	2771	4695	5089	5397	3332	3059	3927	2128	3143	3134	2983	4032	2706	2343	2977	2853	3244	2141	2976	3072	3342	3113	3009	2763	2559	2434	2642	3341	2302	2120	3674	3561	2749	4776	2139	2451	2288	2304	2036	3828	2154	2372	2336
K00627	DLAT, aceF, pdhC; pyruvate dehydrogenase E2 component (dihydrolipoamide acetyltransferase) [EC:2.3.1.12]		1349	1900	1309	1245	2599	2259	2432	2357	2084	2170	1940	1862	2071	2158	1606	2235	1792	1257	1548	1421	2117	1783	2148	2059	2210	2077	2151	1447	1332	1298	1379	1724	2019	1796	2058	2468	1444	2073	1484	1260	1379	1133	1057	1915	1026	1946	1480
K00630	ATS1; glycerol-3-phosphate O-acyltransferase [EC:2.3.1.15]		0	0	0	0	0	0	0	0	0	0	1	0	0	0	0	0	0	0	0	0	0	0	0	0	0	0	0	0	0	0	2	0	0	0	0	0	0	0	0	0	0	0	0	0	0	0	0
K00631	plsB; glycerol-3-phosphate O-acyltransferase [EC:2.3.1.15]		639	883	658	654	1547	1331	1333	1349	854	894	403	966	796	850	519	233	567	561	530	628	787	847	913	854	906	895	861	632	644	604	678	611	1132	885	644	847	696	857	769	680	747	801	798	866	755	1139	956
K00632	fadA, fadI; acetyl-CoA acyltransferase [EC:2.3.1.16]		1395	1676	1392	1337	2518	1880	1825	1774	1785	1720	1019	2217	1720	1794	1109	847	1361	1173	1148	1354	1652	1910	1751	1680	1880	1822	1890	1411	1468	1449	1392	1530	2367	1979	1609	1591	1440	1665	1593	1515	1428	1633	1595	1683	1625	1879	1927
K00633	lacA; galactoside O-acetyltransferase [EC:2.3.1.18]		807	557	930	955	453	149	182	177	435	468	279	1029	461	460	679	177	522	846	644	726	435	945	505	446	409	479	494	802	908	869	805	445	1043	973	372	358	795	372	992	640	690	674	763	414	794	545	809
K00634	ptb; phosphate butyryltransferase [EC:2.3.1.19]		260	178	143	282	30	6	5	8	113	93	298	28	122	97	223	213	122	174	192	226	111	66	96	92	96	97	85	210	174	246	168	392	8	14	300	85	131	219	99	67	56	51	21	65	22	11	26
K00635	tgs, wax-dgat; diacylglycerol O-acyltransferase / wax synthase [EC:2.3.1.20 2.3.1.75]		0	44	0	2	30	0	3	1	15	21	211	2	21	24	13	211	49	6	21	36	27	3	21	43	23	41	31	20	4	7	12	70	5	0	50	95	33	748	3	11	19	16	13	76	14	6	0
K00638	catB; chloramphenicol O-acetyltransferase type B [EC:2.3.1.28]		1255	1036	1150	1039	557	1870	2026	2128	629	646	395	1774	613	686	688	220	704	920	674	891	655	1577	664	663	600	715	638	1022	1039	1049	883	516	1938	1614	654	767	999	748	1316	181	279	166	88	961	74	398	805
K00639	kbl, GCAT; glycine C-acetyltransferase [EC:2.3.1.29]		813	836	756	774	977	917	867	866	833	854	821	1038	819	834	735	693	773	714	725	768	789	836	795	736	765	793	845	816	831	805	730	883	1060	909	1033	681	747	665	878	877	840	859	742	800	797	781	939
K00640	cysE; serine O-acetyltransferase [EC:2.3.1.30]		1357	1463	1247	1348	1111	937	883	862	1226	1199	1684	1137	1195	1223	1527	1755	1671	1447	1506	1449	1255	1094	1137	1164	1334	1196	1173	1273	1164	1175	1322	1206	1124	1136	1175	1569	1338	1287	1343	999	992	990	925	1468	873	1006	979
K00641	metX; homoserine O-acetyltransferase/O-succinyltransferase [EC:2.3.1.31 2.3.1.46]		8	495	8	3	98	10	12	13	478	360	1170	19	371	408	500	1250	786	226	551	336	394	8	303	430	501	367	359	203	145	117	294	723	95	6	774	903	318	1022	94	212	266	201	120	665	101	75	84
K00643	E2.3.1.37, ALAS; 5-aminolevulinate synthase [EC:2.3.1.37]		0	84	1	0	28	2	1	1	309	302	201	4	269	284	114	134	70	6	87	55	317	6	303	278	250	311	288	84	68	51	134	97	20	1	77	142	71	238	68	96	215	72	80	205	68	118	39
K00645	fabD, MCAT, MCT1; [acyl-carrier-protein] S-malonyltransferase [EC:2.3.1.39]		1586	1389	1462	1520	1475	1346	1351	1345	1554	1504	1440	1281	1609	1557	1521	1591	1327	1479	1395	1495	1523	1394	1616	1581	1556	1597	1540	1449	1478	1424	1493	1380	1146	1259	1328	1416	1470	1442	1386	1065	1182	988	928	1445	964	1395	981
K00646	pksF; malonyl-ACP decarboxylase		72	25	18	31	1	0	0	0	7	3	17	10	7	4	8	2	29	24	11	19	4	1	5	3	3	6	4	38	21	18	21	12	2	6	11	0	17	4	69	3	2	2	0	11	2	1	1
K00647	fabB; 3-oxoacyl-[acyl-carrier-protein] synthase I [EC:2.3.1.41]		1126	1379	1094	1059	1333	1711	1692	1699	1101	1052	559	1768	1021	1151	828	483	967	914	878	1175	1096	1553	1120	1145	1430	1162	1186	1098	1165	1189	1227	885	1956	1677	1049	1211	1187	1187	1323	869	973	926	875	1587	864	1002	1224
K00648	fabH; 3-oxoacyl-[acyl-carrier-protein] synthase III [EC:2.3.1.180]		1812	1892	1934	2010	2325	2923	2965	2900	2267	2227	1911	1386	2225	2179	2015	2052	1766	1929	1773	1950	2160	1481	2244	2210	1901	2100	2103	1932	1988	1953	1991	2206	1233	1442	2399	1940	1835	1722	1831	1252	1518	1229	1075	1785	1070	1988	1210
K00651	metA; homoserine O-succinyltransferase/O-acetyltransferase [EC:2.3.1.46 2.3.1.31]		1051	780	1101	1089	987	1321	1266	1329	769	797	415	1090	804	798	869	300	673	959	813	888	783	1054	793	784	708	784	837	945	1059	964	922	855	1122	1130	761	644	910	504	1094	777	768	792	801	771	783	900	938
K00652	bioF; 8-amino-7-oxononanoate synthase [EC:2.3.1.47]		1103	1030	1268	1266	1111	949	961	942	1294	1336	930	1196	1324	1321	1182	903	919	1278	1054	1287	1359	1313	1309	1351	1253	1311	1327	1177	1225	1285	1226	1052	1193	1339	1061	1193	1218	1121	1133	1517	1574	1557	1633	1175	1687	1519	1439
K00655	plsC; 1-acyl-sn-glycerol-3-phosphate acyltransferase [EC:2.3.1.51]		2168	2094	1954	1969	1445	967	902	855	1881	1863	2524	2118	1844	1841	2062	2503	2222	2067	2053	2047	1820	1812	1804	1914	2087	1862	1748	2001	1925	2055	2017	2199	2208	1870	2257	1860	2075	2234	2169	1278	1487	1178	1076	1898	1050	1280	1443
K00656	E2.3.1.54, pflD; formate C-acetyltransferase [EC:2.3.1.54]		3242	2413	2849	2921	3329	4260	4373	4572	2169	2249	932	2553	2302	2286	2226	991	1809	2610	2061	2403	2278	2716	2322	2229	2056	2296	2344	2441	2722	2707	2278	1696	2538	2624	1733	2053	2397	1072	2885	2761	2619	2788	3007	1948	3064	3172	2909
K00657	speG, SAT; diamine N-acetyltransferase [EC:2.3.1.57]		899	974	603	667	731	1240	1388	1395	913	923	1214	886	982	905	1056	1305	914	649	790	601	874	837	879	930	901	945	831	682	694	649	647	1985	874	775	1969	1396	751	591	679	951	975	927	888	744	821	711	913
K00658	DLST, sucB; 2-oxoglutarate dehydrogenase E2 component (dihydrolipoamide succinyltransferase) [EC:2.3.1.61]		637	1171	650	602	977	1224	1291	1298	1196	1189	1646	977	1164	1123	957	1592	1332	795	1081	772	1216	881	1176	1189	1118	1239	1124	744	697	676	817	1133	1154	975	1324	1452	793	1581	830	899	1144	956	887	1204	884	964	1025
K00661	maa; maltose O-acetyltransferase [EC:2.3.1.79]		1297	1312	1460	1537	1597	2577	2442	2528	1178	1125	894	1355	1189	1149	1192	679	1096	1490	1232	1452	1193	1254	1160	1139	1038	1174	1156	1357	1441	1488	1346	1183	1415	1356	999	1120	1293	793	1502	881	812	833	849	1153	827	1162	1094
K00662	aacC; aminoglycoside 3-N-acetyltransferase [EC:2.3.1.81]		131	121	65	93	31	0	5	2	74	76	262	22	100	84	68	196	69	79	101	114	113	10	73	88	57	89	80	66	56	75	84	335	3	5	304	37	81	61	123	56	56	48	18	59	17	8	9
K00663	aacA; aminoglycoside 6'-N-acetyltransferase [EC:2.3.1.82]		6	61	1	3	22	1	5	4	183	180	437	3	178	185	70	272	126	4	81	46	194	2	194	195	159	215	196	47	48	30	71	514	5	2	527	49	71	129	29	100	139	82	49	68	39	33	29
K00666	K00666; fatty-acyl-CoA synthase [EC:6.2.1.-]		248	1272	122	135	1539	182	58	58	1631	1572	2741	94	1471	1570	769	2208	1068	322	897	856	1467	44	1339	1596	1674	1548	1531	586	351	361	702	2588	187	33	2389	1468	723	3288	387	1894	1641	1893	1807	1547	1828	1324	1225
K00667	FAS2; fatty acid synthase subunit alpha, fungi type [EC:2.3.1.86]		0	2	0	0	0	0	0	0	0	0	0	0	0	0	0	0	0	0	0	0	0	0	0	0	0	0	0	0	0	0	0	0	0	0	0	0	0	0	0	0	0	0	0	0	0	0	0
K00668	FAS1; fatty acid synthase subunit beta, fungi type [EC:2.3.1.86]		0	0	0	0	0	0	0	0	0	0	0	0	0	0	0	0	0	0	0	0	1	0	0	0	0	0	0	0	0	0	0	0	0	0	0	0	0	0	0	0	0	0	0	0	0	0	0
K00671	NMT; glycylpeptide N-tetradecanoyltransferase [EC:2.3.1.97]		0	0	0	0	0	0	0	0	0	0	0	0	0	0	0	10	0	0	0	0	0	0	0	0	0	0	0	0	0	0	0	25	0	0	0	0	0	0	0	0	0	0	0	0	0	0	0
K00672	ftr; formylmethanofuran--tetrahydromethanopterin N-formyltransferase [EC:2.3.1.101]		0	8	0	0	2	0	0	0	11	1	27	0	2	4	6	12	14	0	9	15	7	1	0	3	9	4	3	2	0	0	8	5	0	0	3	35	14	34	0	1	8	3	0	3	0	0	0
K00673	astA; arginine N-succinyltransferase [EC:2.3.1.109]		634	758	610	640	946	1254	1248	1287	784	714	280	996	745	737	485	159	613	477	475	541	696	876	727	749	932	738	763	652	646	603	616	457	1135	920	429	672	662	535	749	690	726	771	778	727	823	767	970
K00674	dapD; 2,3,4,5-tetrahydropyridine-2,6-dicarboxylate N-succinyltransferase [EC:2.3.1.117]		1107	1050	1124	1153	1022	937	852	863	1184	1213	1055	1185	1174	1211	1030	984	1074	1104	1099	1190	1225	1172	1231	1213	1190	1196	1171	1142	1143	1183	1252	817	1174	1156	874	958	1198	1292	1117	879	1007	925	883	1085	949	1122	947
K00675	nhoA; N-hydroxyarylamine O-acetyltransferase [EC:2.3.1.118]		26	258	17	19	372	853	890	841	443	396	732	9	415	398	140	445	240	24	141	87	424	4	460	437	320	411	392	47	36	45	101	1257	55	9	1214	352	93	137	22	816	741	832	778	338	781	440	507
K00677	lpxA; UDP-N-acetylglucosamine acyltransferase [EC:2.3.1.129]		1094	957	1248	1217	1383	957	844	868	1153	1141	577	1207	1207	1174	1004	424	914	1258	1005	1200	1192	1347	1192	1185	1155	1161	1164	1240	1292	1239	1203	644	1078	1231	596	927	1208	885	1124	833	825	879	875	1003	823	1291	943
K00680	ytmI; uncharacterized N-acetyltransferase [EC:2.3.1.-]		3408	1738	3555	3383	869	58	41	66	2143	2408	2735	3273	2645	2339	2729	1752	1910	3371	2718	2817	2555	3872	2521	2544	2066	2345	2314	3086	3360	3240	2958	3335	2709	3769	2876	984	3104	1616	2998	951	1142	721	492	1496	479	1627	1215
K00681	ggt; gamma-glutamyltranspeptidase / glutathione hydrolase [EC:2.3.2.2 3.4.19.13]		1182	1548	1681	1605	1557	2289	2538	2533	1646	1552	1154	1339	1618	1552	1826	1533	1701	1719	1622	1762	1545	1511	1551	1534	1553	1442	1529	1860	1849	1808	1858	1267	1191	1421	1307	1671	1789	1427	1475	1028	1086	1039	944	1884	944	1330	1141
K00683	QPCT; glutaminyl-peptide cyclotransferase [EC:2.3.2.5]		0	39	0	0	6	3	1	1	31	15	232	0	32	20	19	97	156	66	107	13	21	2	9	24	20	24	22	9	4	1	8	45	1	1	43	75	16	109	2	32	11	21	7	31	12	2	8
K00684	aat; leucyl/phenylalanyl-tRNA---protein transferase [EC:2.3.2.6]		638	845	623	615	964	892	835	920	831	826	640	992	754	832	558	548	770	567	584	722	813	871	787	770	845	806	824	686	715	689	720	543	1112	920	609	844	690	903	765	734	772	813	827	927	790	783	943
K00685	ATE1; arginyl-tRNA---protein transferase [EC:2.3.2.8]		603	763	636	581	964	866	909	866	764	746	437	1004	706	769	495	321	585	491	490	626	726	849	710	707	833	755	742	655	698	645	686	371	1071	886	397	770	663	900	815	161	243	166	115	822	112	541	478
K00686	tgl; protein-glutamine gamma-glutamyltransferase [EC:2.3.2.13]		23	15	1	0	3	0	3	1	49	49	166	2	76	52	19	78	19	2	23	6	53	0	59	56	34	57	53	3	3	1	11	273	1	0	237	17	12	0	1	43	44	32	19	12	17	3	6
K00687	pbp2B, penA; penicillin-binding protein 2B		0	9	68	78	2	5	1	0	3	10	54	2	6	12	9	90	3	57	56	46	9	0	11	0	1	3	2	43	44	60	40	1	0	3	7	5	36	7	28	64	3	3	7	14	4	4	1
K00688	PYG, glgP; glycogen phosphorylase [EC:2.4.1.1]		1186	1001	1208	1263	1005	1315	1345	1424	910	922	1220	510	947	902	1222	1066	1283	1363	1237	1210	911	715	955	962	793	918	964	1072	1144	1194	1188	1300	341	659	997	808	1089	978	982	1411	1311	1545	1521	935	1567	1271	1112
K00689	E2.4.1.5; dextransucrase [EC:2.4.1.5]		0	8	0	0	0	1	0	0	14	0	0	0	5	0	4	0	0	2	3	0	11	0	2	0	3	6	8	1	3	0	4	0	0	0	35	6	0	7	0	9	8	2	1	10	1	0	0
K00690	E2.4.1.7; sucrose phosphorylase [EC:2.4.1.7]		47	148	131	142	833	113	3	1	301	385	166	19	328	365	100	169	203	133	157	158	330	1	346	322	338	371	339	99	115	98	107	341	0	9	194	229	81	69	92	110	74	57	28	50	38	458	57
K00691	mapA; maltose phosphorylase [EC:2.4.1.8]		49	43	74	116	20	4	1	4	29	17	60	4	29	12	28	68	26	79	68	77	27	10	10	18	14	20	26	85	74	69	73	13	5	3	54	12	56	4	55	60	17	5	3	23	0	5	5
K00692	sacB; levansucrase [EC:2.4.1.10]		1	23	0	0	8	1	0	0	14	4	47	0	10	13	3	8	9	0	22	5	8	0	2	2	0	6	2	7	6	1	2	8	1	0	6	13	1	7	3	1	2	3	1	45	2	2	2
K00693	GYS; glycogen synthase [EC:2.4.1.11]		0	0	0	0	2	0	0	1	2	0	0	0	0	0	0	2	0	0	0	0	0	0	0	0	1	0	0	1	0	0	5	3	0	0	0	0	0	0	2	2	0	0	0	0	0	0	0
K00694	bcsA; cellulose synthase (UDP-forming) [EC:2.4.1.12]		18	270	7	4	51	1011	1104	1125	171	107	167	8	117	125	115	103	228	3	58	54	165	10	149	128	232	152	173	30	26	37	48	407	79	31	463	241	74	231	21	667	599	730	718	435	740	252	450
K00695	SUS; sucrose synthase [EC:2.4.1.13]		0	0	0	0	2	0	0	0	4	0	5	1	0	0	8	3	21	0	2	4	0	0	0	0	0	0	0	0	0	0	0	0	0	0	0	1	0	4	0	0	1	0	0	1	0	0	0
K00696	E2.4.1.14; sucrose-phosphate synthase [EC:2.4.1.14]		48	19	5	5	1	3	0	1	15	9	42	6	8	10	18	9	37	5	25	14	39	3	3	10	8	7	9	12	3	1	17	10	1	14	8	15	10	19	4	6	5	4	2	51	4	0	1
K00697	otsA; trehalose 6-phosphate synthase [EC:2.4.1.15 2.4.1.347]		14	322	1	4	69	7	11	6	241	213	817	9	248	207	128	765	387	83	289	175	241	13	198	270	191	214	249	86	63	39	135	518	54	2	563	358	156	802	30	702	635	692	835	480	717	265	496
K00698	CHS1; chitin synthase [EC:2.4.1.16]		0	0	0	0	0	0	0	0	0	0	0	0	0	0	0	0	0	0	0	0	0	0	0	0	0	0	0	0	0	0	0	0	0	0	0	0	0	1	0	0	0	0	0	0	0	0	0
K00700	GBE1, glgB; 1,4-alpha-glucan branching enzyme [EC:2.4.1.18]		917	824	923	936	1541	984	869	858	1072	1111	1154	469	1087	1051	980	1027	1108	1103	1105	1001	1098	687	1090	1110	968	1102	1068	852	904	950	980	1245	302	652	842	895	915	752	743	837	831	897	860	825	887	1354	712
K00701	cgt; cyclomaltodextrin glucanotransferase [EC:2.4.1.19]		0	6	0	0	0	0	0	0	10	2	14	1	2	1	0	20	5	0	5	6	4	0	1	2	16	2	3	9	17	11	8	9	1	0	6	10	9	11	5	0	0	1	2	12	1	0	0
K00702	E2.4.1.20; cellobiose phosphorylase [EC:2.4.1.20]		72	31	18	28	4	1	0	0	5	3	36	8	0	8	11	59	28	31	11	29	5	3	2	1	4	4	3	17	20	23	24	35	2	1	4	17	17	3	69	0	1	1	3	10	1	3	3
K00703	glgA; starch synthase [EC:2.4.1.21]		1113	724	917	978	979	884	867	896	830	813	625	480	827	883	884	450	791	974	807	1010	851	677	891	865	738	791	818	874	918	995	968	849	308	618	777	647	876	378	868	825	768	783	820	806	819	1029	694
K00705	malQ; 4-alpha-glucanotransferase [EC:2.4.1.25]		787	735	880	845	1560	1394	1341	1428	983	987	812	458	1045	967	837	842	934	956	874	863	1013	723	1042	997	901	985	1024	799	826	798	832	809	337	621	609	823	821	719	638	766	824	860	833	800	870	1297	718
K00709	ABO; histo-blood group ABO system transferase [EC:2.4.1.40 2.4.1.37]		0	0	0	0	0	0	0	0	0	0	0	0	0	0	0	0	0	0	0	0	0	0	0	0	0	0	0	0	0	0	0	0	0	0	0	0	0	0	0	0	0	0	0	0	0	0	0
K00712	tagE; poly(glycerol-phosphate) alpha-glucosyltransferase [EC:2.4.1.52]		0	155	0	0	36	2	8	3	65	59	135	4	26	24	427	1014	235	81	214	38	62	0	5	44	12	26	35	16	13	23	18	84	13	9	157	1351	25	137	0	8	34	25	20	86	2	6	0
K00720	UGCG; ceramide glucosyltransferase [EC:2.4.1.80]		123	46	135	93	28	1	0	0	97	81	35	63	121	99	107	61	91	141	113	112	98	112	90	87	90	82	98	99	126	131	112	29	4	87	9	45	114	50	78	20	34	27	22	83	16	72	10
K00721	DPM1; dolichol-phosphate mannosyltransferase [EC:2.4.1.83]		333	266	180	171	116	13	15	3	315	231	930	101	217	207	299	859	488	261	394	335	208	153	208	223	259	204	208	229	218	205	322	577	30	107	380	341	306	685	190	129	118	115	63	296	58	103	68
K00728	POMT, pmt; dolichyl-phosphate-mannose-protein mannosyltransferase [EC:2.4.1.109]		0	0	0	0	0	0	0	0	0	0	1	0	0	1	0	0	0	0	0	0	0	0	0	0	0	0	0	0	0	0	0	0	0	0	0	0	0	0	0	0	0	0	0	0	0	0	0
K00729	ALG5; dolichyl-phosphate beta-glucosyltransferase [EC:2.4.1.117]		0	4	0	0	0	1	0	0	0	0	15	0	0	0	0	5	0	1	2	0	0	0	0	0	1	1	0	0	0	1	4	19	0	0	0	4	4	8	2	0	0	0	0	10	0	0	0
K00733	B4GALT7; xylosylprotein 4-beta-galactosyltransferase [EC:2.4.1.133]		0	0	0	0	0	0	0	0	0	1	0	0	0	0	0	0	0	0	0	0	0	0	0	0	0	0	0	0	0	0	0	0	0	0	0	0	0	0	0	0	0	0	0	0	0	0	0
K00737	MGAT3; beta-1,4-mannosyl-glycoprotein beta-1,4-N-acetylglucosaminyltransferase [EC:2.4.1.144]		0	1	0	0	1	0	0	0	5	8	20	0	1	6	1	0	9	0	0	1	6	0	16	11	10	5	3	0	0	0	6	22	0	0	13	6	0	3	0	4	4	4	0	1	1	0	0
K00743	GGTA1; N-acetyllactosaminide 3-alpha-galactosyltransferase [EC:2.4.1.87]		0	2	0	0	0	0	0	0	0	0	0	0	0	0	0	7	1	0	0	0	0	0	0	0	0	0	0	0	0	0	0	5	0	0	0	0	0	0	0	0	0	0	0	0	0	0	0
K00748	lpxB; lipid-A-disaccharide synthase [EC:2.4.1.182]		1061	982	1298	1244	1422	1330	1302	1279	1111	1155	548	1208	1125	1159	1007	390	979	1157	1010	1202	1152	1288	1168	1174	1194	1122	1155	1203	1264	1226	1200	558	1136	1319	635	855	1188	859	1066	802	899	863	898	1084	885	1230	1001
K00750	GYG1, GYG2; glycogenin [EC:2.4.1.186]		0	4	0	0	0	0	0	0	0	0	0	0	0	0	0	0	0	0	0	0	0	0	0	0	0	0	0	0	0	0	0	0	0	0	0	0	0	0	0	0	0	0	0	0	0	0	0
K00752	hasA; hyaluronan synthase [EC:2.4.1.212]		28	6	4	10	10	0	1	0	11	6	39	5	5	11	14	60	7	9	6	9	5	0	11	5	2	5	9	11	8	4	9	29	1	0	17	17	9	113	0	1	5	5	1	32	3	3	2
K00754	bshA; L-malate glycosyltransferase [EC:2.4.1.-]		1273	351	896	862	213	9	9	13	703	754	707	599	902	735	754	564	404	883	638	790	814	1106	729	738	816	701	726	737	771	810	783	731	262	933	629	215	700	337	584	771	838	820	864	422	818	867	608
K00756	pdp; pyrimidine-nucleoside phosphorylase [EC:2.4.2.2]		371	342	541	650	38	9	13	4	184	198	573	44	208	174	736	734	462	614	598	516	168	54	183	198	132	205	192	491	549	565	436	636	20	39	699	460	457	191	350	172	130	115	52	169	37	31	42
K00757	udp, UPP; uridine phosphorylase [EC:2.4.2.3]		1107	919	877	857	1270	2040	2135	2240	855	912	181	1175	909	894	670	170	577	710	614	728	901	1228	888	922	797	957	835	764	790	776	708	536	1074	1197	539	799	781	432	880	728	765	796	796	857	791	1142	993
K00758	deoA, TYMP; thymidine phosphorylase [EC:2.4.2.4]		644	727	626	612	967	930	940	879	691	697	510	957	659	678	491	490	559	546	533	570	649	862	708	648	650	702	696	597	604	567	604	608	1081	894	625	712	632	785	712	742	668	723	763	687	855	759	883
K00759	APRT, apt; adenine phosphoribosyltransferase [EC:2.4.2.7]		1707	1290	1593	1562	1122	953	848	841	1144	1216	1523	1346	1252	1304	1608	1624	1502	1614	1646	1522	1242	1497	1218	1236	1146	1214	1196	1478	1495	1512	1478	1262	1134	1406	1151	1334	1451	1368	1369	1022	979	884	930	1209	943	1171	1030
K00760	hprT, hpt, HPRT1; hypoxanthine phosphoribosyltransferase [EC:2.4.2.8]		1775	1359	1441	1567	1411	959	863	857	1367	1361	1634	1288	1439	1266	1635	1769	1451	1663	1575	1468	1336	1373	1381	1343	1277	1392	1394	1398	1477	1499	1346	1506	1138	1325	1374	1347	1419	1338	1440	1024	1022	939	911	1234	925	1362	1072
K00761	upp, UPRT; uracil phosphoribosyltransferase [EC:2.4.2.9]		1497	1251	1439	1459	1081	929	879	884	1209	1169	1521	1318	1209	1237	1512	1682	1495	1541	1543	1442	1233	1356	1223	1185	1160	1181	1202	1367	1384	1462	1387	1184	1129	1275	1268	1370	1483	1440	1388	991	955	922	943	1226	865	1157	962
K00762	pyrE; orotate phosphoribosyltransferase [EC:2.4.2.10]		1346	1399	1397	1428	1152	1249	1323	1313	1409	1507	1759	1263	1473	1382	1546	1963	1528	1518	1588	1441	1473	1295	1448	1452	1354	1424	1443	1440	1321	1431	1422	1535	1141	1304	1516	1401	1366	1466	1373	1089	1165	1077	984	1359	919	1219	1063
K00763	pncB, NAPRT1; nicotinate phosphoribosyltransferase [EC:6.3.4.21]		1496	1334	1421	1439	805	1291	1437	1466	1151	1140	1584	1200	1165	1157	1506	1674	1475	1584	1528	1445	1180	1370	1138	1161	1154	1119	1118	1377	1433	1420	1427	1530	1171	1339	1456	1243	1441	1356	1342	1038	1017	939	919	1324	896	926	1017
K00764	purF, PPAT; amidophosphoribosyltransferase [EC:2.4.2.14]		1586	1373	1520	1521	1440	1331	1351	1355	1534	1540	1600	1271	1603	1478	1591	1823	1510	1630	1601	1508	1548	1365	1534	1544	1449	1505	1500	1477	1486	1524	1466	1397	1187	1332	1257	1585	1474	1583	1488	1106	1231	1003	983	1371	917	1444	1055
K00765	hisG; ATP phosphoribosyltransferase [EC:2.4.2.17]		874	1030	716	686	996	880	906	885	913	868	1300	1047	858	877	800	1293	1058	710	854	810	948	863	899	913	989	889	981	777	731	702	826	1174	1148	928	1096	1295	887	1295	902	914	920	899	841	1061	873	814	959
K00766	trpD; anthranilate phosphoribosyltransferase [EC:2.4.2.18]		868	1130	696	705	1367	980	909	901	1023	1043	1383	1025	976	1028	977	1379	1244	807	990	828	991	881	931	966	1032	1007	968	774	792	771	863	1096	1068	934	1064	1412	858	1385	969	336	373	294	169	1079	188	760	567
K00767	nadC, QPRT; nicotinate-nucleotide pyrophosphorylase (carboxylating) [EC:2.4.2.19]		1126	1057	901	912	1084	1231	1237	1407	1212	1227	1040	1195	1164	1188	801	794	840	795	822	951	1222	1147	1226	1226	1122	1248	1172	956	955	940	955	1102	1161	1176	1074	895	990	1132	1023	901	1045	876	902	1137	852	1105	1000
K00768	E2.4.2.21, cobU, cobT; nicotinate-nucleotide--dimethylbenzimidazole phosphoribosyltransferase [EC:2.4.2.21]		1361	1020	1247	1248	1022	1450	1417	1342	1059	1015	814	1008	1041	1031	1078	746	810	1268	1117	1198	1078	1192	997	1070	1086	1003	1094	1123	1137	1248	1139	620	926	1163	597	867	1167	998	1152	907	858	925	861	996	932	1078	932
K00769	gpt; xanthine phosphoribosyltransferase [EC:2.4.2.22]		620	627	646	572	912	887	839	908	565	579	219	1013	502	595	443	115	445	492	472	499	569	855	608	554	583	584	568	568	609	549	515	425	1045	893	379	580	566	420	696	680	624	689	770	598	722	743	885
K00772	mtaP, MTAP; 5'-methylthioadenosine phosphorylase [EC:2.4.2.28]		127	73	7	8	34	5	6	2	56	43	324	24	36	34	80	260	199	71	125	59	53	5	33	47	64	42	38	28	17	23	59	175	8	0	107	106	30	256	10	29	22	32	8	99	13	4	6
K00773	tgt, QTRT1; queuine tRNA-ribosyltransferase [EC:2.4.2.29]		1438	1272	1411	1477	1412	945	862	810	1428	1582	1458	1241	1522	1497	1557	1590	1532	1572	1567	1420	1487	1378	1548	1521	1380	1437	1429	1441	1392	1395	1395	1166	1116	1346	1130	1364	1398	1344	1390	1022	1163	1018	950	1235	957	1323	979
K00782	lldG; L-lactate dehydrogenase complex protein LldG		659	655	624	606	438	32	14	6	471	522	982	983	538	523	531	777	782	648	719	542	495	838	500	519	470	522	529	646	606	533	655	835	1025	861	706	416	647	785	732	754	699	719	775	541	790	520	859
K00783	rlmH; 23S rRNA (pseudouridine1915-N3)-methyltransferase [EC:2.1.1.177]		1487	1201	1480	1525	1118	966	847	881	1137	1165	990	1229	1157	1144	1485	1161	1250	1472	1348	1369	1171	1322	1160	1168	1183	1211	1121	1424	1442	1468	1353	977	1200	1356	984	1193	1370	1092	1387	972	992	924	892	1155	865	1097	1049
K00784	rnz; ribonuclease Z [EC:3.1.26.11]		304	454	219	276	68	21	17	33	274	260	827	55	294	279	529	1033	523	305	443	335	275	38	234	248	212	245	264	308	219	278	366	873	50	18	730	573	266	635	245	800	691	733	716	444	735	268	460
K00785	lst; beta-galactosamide-alpha-2,3-sialyltransferase [EC:2.4.99.-]		0	4	0	0	4	0	0	0	0	0	17	0	0	1	4	4	35	31	14	5	0	0	0	3	2	0	3	1	2	4	0	0	0	0	5	12	2	98	0	2	0	1	0	2	0	0	2
K00786	GALT29A; beta-1,6-galactosyltransferase [EC:2.4.1.-]		90	98	17	19	16	0	2	2	101	86	71	7	110	114	64	131	46	12	36	86	109	1	105	71	114	60	96	54	35	42	125	70	17	2	42	53	49	159	39	18	21	25	13	161	13	4	11
K00788	thiE; thiamine-phosphate pyrophosphorylase [EC:2.5.1.3]		1805	1610	1711	1670	1740	2097	2238	2226	1803	1834	1791	1555	1886	1800	1826	1999	1754	1732	1770	1663	1842	1666	1819	1849	1708	1867	1770	1672	1668	1696	1727	1441	1441	1675	1410	1770	1696	1664	1588	1091	1314	1062	1033	1726	1032	1694	1250
K00789	metK; S-adenosylmethionine synthetase [EC:2.5.1.6]		1586	1380	1640	1702	1161	904	808	925	1431	1484	1682	1269	1518	1438	1740	1838	1647	1739	1701	1679	1509	1464	1507	1482	1373	1466	1453	1544	1615	1599	1632	1360	1168	1322	1257	1428	1589	1529	1609	1072	1202	1047	973	1259	937	1269	1043
K00790	murA; UDP-N-acetylglucosamine 1-carboxyvinyltransferase [EC:2.5.1.7]		1757	1617	1675	1723	1202	1585	1576	1576	1506	1545	2035	1328	1563	1490	2012	2608	1860	1812	1913	1672	1515	1417	1498	1541	1400	1529	1441	1659	1581	1691	1625	1714	1203	1358	1741	1900	1602	1662	1533	1277	1193	1086	1007	1480	973	1280	1040
K00791	miaA, TRIT1; tRNA dimethylallyltransferase [EC:2.5.1.75]		1452	1331	1400	1447	1109	1229	1352	1334	1409	1492	1599	1272	1444	1501	1532	1756	1578	1544	1527	1419	1419	1360	1463	1464	1354	1418	1403	1412	1381	1449	1425	1239	1121	1282	1250	1385	1435	1453	1400	1091	1150	993	953	1370	931	1255	1066
K00793	ribE, RIB5; riboflavin synthase [EC:2.5.1.9]		3002	2491	2924	2794	2172	1829	1839	1767	2232	2264	1719	3756	2236	2252	2445	1643	2411	2641	2388	2509	2226	3596	2307	2252	2242	2309	2270	2750	2802	2693	2588	1452	3866	3669	1565	2198	2765	2305	3194	1085	1434	1130	1028	2228	1058	1961	2113
K00794	ribH, RIB4; 6,7-dimethyl-8-ribityllumazine synthase [EC:2.5.1.78]		1837	1555	1831	1744	1189	926	878	872	1586	1626	1584	2035	1613	1567	1789	1657	1706	1827	1802	1762	1579	2050	1598	1635	1554	1645	1587	1718	1825	1710	1752	1286	1932	2055	1296	1530	1734	1777	1762	1017	1252	1053	986	1496	973	1339	1274
K00795	ispA; farnesyl diphosphate synthase [EC:2.5.1.1 2.5.1.10]		651	758	621	593	946	879	837	854	865	940	468	1061	867	911	525	361	688	539	548	660	915	838	940	895	858	947	946	664	686	633	630	521	1088	867	551	793	691	871	732	790	960	787	796	681	812	939	945
K00796	folP; dihydropteroate synthase [EC:2.5.1.15]		1394	1355	1283	1254	1804	1034	978	933	1582	1697	1855	1204	1655	1582	1482	1896	1663	1483	1584	1400	1607	1406	1610	1626	1529	1584	1598	1261	1269	1247	1325	1397	1143	1293	1401	1614	1324	1808	1220	1055	1198	1077	1015	1261	969	1575	1066
K00797	speE, SRM, SPE3; spermidine synthase [EC:2.5.1.16]		458	475	391	453	74	7	19	10	423	377	789	68	401	415	447	596	596	545	472	600	384	47	418	402	490	335	399	477	418	474	603	1210	48	31	1111	212	476	384	424	729	719	818	709	553	773	280	477
K00798	MMAB, pduO; cob(I)alamin adenosyltransferase [EC:2.5.1.17]		331	369	306	340	169	12	9	8	524	481	915	156	572	514	396	780	375	364	389	492	556	362	458	502	542	470	451	436	380	430	528	607	71	286	662	395	429	743	275	255	266	179	124	508	120	266	81
K00799	GST, gst; glutathione S-transferase [EC:2.5.1.18]		1530	2567	1439	1438	2016	1263	1086	1077	2922	2700	2929	2323	2680	2967	1783	2092	2646	1285	1792	2167	2937	2014	2680	2747	3378	2904	2699	2197	1982	1868	2304	2101	2716	2197	2251	2682	2342	3599	1995	2700	2588	2702	2759	3378	2704	2002	2605
K00800	aroA; 3-phosphoshikimate 1-carboxyvinyltransferase [EC:2.5.1.19]		1721	1440	1543	1489	1471	1367	1316	1345	1530	1560	1667	1341	1650	1577	1564	1748	1583	1596	1584	1556	1587	1585	1600	1582	1523	1537	1536	1509	1440	1525	1462	1308	1180	1482	1228	1459	1498	1561	1358	1050	1161	1004	1009	1364	980	1505	1063
K00801	FDFT1; farnesyl-diphosphate farnesyltransferase [EC:2.5.1.21]		0	32	0	0	5	0	0	1	24	8	14	1	19	9	20	5	48	3	21	11	12	1	2	8	9	11	18	3	2	2	12	47	0	0	69	14	2	11	0	14	4	3	1	44	2	0	2
K00802	SMS; spermine synthase [EC:2.5.1.22]		0	3	0	0	0	0	0	0	0	0	0	0	0	0	0	0	0	0	0	0	0	0	0	0	0	0	0	0	0	0	0	0	0	0	0	0	0	6	0	0	0	0	0	0	0	0	0
K00803	AGPS, agpS; alkyldihydroxyacetonephosphate synthase [EC:2.5.1.26]		120	79	32	41	20	3	11	1	85	74	132	17	81	65	36	163	80	52	66	75	72	3	68	68	151	63	62	68	41	47	62	269	6	4	144	70	65	200	70	38	26	30	13	70	23	11	7
K00805	hepST; heptaprenyl diphosphate synthase [EC:2.5.1.30]		929	578	970	1019	196	15	28	11	517	546	1220	291	645	508	1107	1468	809	1186	1140	934	569	533	532	527	447	527	496	855	838	923	808	1062	37	430	995	606	813	534	737	355	295	228	135	315	130	338	65
K00806	uppS; undecaprenyl diphosphate synthase [EC:2.5.1.31]		1728	1374	1502	1573	1100	917	838	909	1375	1403	1567	1261	1410	1355	1666	1662	1604	1663	1652	1554	1394	1412	1371	1407	1328	1408	1398	1543	1492	1569	1480	1268	1128	1382	1300	1426	1536	1460	1412	1079	1106	992	897	1296	919	1226	1025
K00808	hss; homospermidine synthase [EC:2.5.1.44]		1	22	0	0	10	1	0	0	40	15	78	0	23	31	11	52	28	3	43	20	22	0	8	10	21	18	25	17	24	30	22	24	2	0	19	36	19	60	18	5	12	10	5	26	7	1	2
K00809	DHPS, dys; deoxyhypusine synthase [EC:2.5.1.46]		0	27	0	2	28	2	6	1	78	58	74	0	71	51	26	30	37	1	21	51	56	2	32	72	54	56	45	40	25	20	50	19	3	1	42	70	49	50	11	50	30	35	23	52	27	22	21
K00812	aspB; aspartate aminotransferase [EC:2.6.1.1]		893	477	1118	1234	180	13	14	17	808	788	783	260	854	810	1047	586	541	1191	933	1286	876	520	828	847	726	787	764	1173	1226	1277	1093	743	49	436	569	359	1066	477	868	279	413	199	176	484	168	476	135
K00813	aspC; aspartate aminotransferase [EC:2.6.1.1]		917	629	822	753	966	896	802	817	658	646	111	1130	750	695	567	49	584	719	560	623	717	1132	746	697	678	744	745	674	733	706	639	350	1055	1165	380	527	701	389	789	676	719	783	791	507	778	982	930
K00814	GPT, ALT; alanine transaminase [EC:2.6.1.2]		0	0	0	0	0	0	0	0	0	0	0	0	0	0	0	0	0	0	0	0	0	0	0	0	0	0	0	0	0	0	0	2	0	0	0	0	0	0	0	0	0	0	0	0	0	0	0
K00817	hisC; histidinol-phosphate aminotransferase [EC:2.6.1.9]		1036	1477	734	691	1648	972	871	878	1506	1433	2574	1064	1439	1529	1228	2583	1692	963	1373	1107	1448	920	1370	1398	1614	1468	1504	1043	915	889	1060	2296	1149	940	1953	1950	1179	2370	1039	1138	1124	1089	981	1561	999	1205	1090
K00818	E2.6.1.11, argD; acetylornithine aminotransferase [EC:2.6.1.11]		54	257	12	33	93	3	13	9	339	351	1168	26	323	375	272	1224	463	135	354	192	334	18	361	386	277	327	363	141	65	64	140	814	19	5	812	646	205	694	46	195	267	165	85	216	62	94	63
K00819	rocD, OAT; ornithine--oxo-acid transaminase [EC:2.6.1.13]		5	211	2	0	47	4	9	6	163	181	520	6	168	150	349	722	285	73	247	64	145	2	133	149	128	146	150	78	36	23	72	537	11	7	599	459	91	373	15	117	134	109	43	150	31	37	25
K00820	glmS, GFPT; glutamine---fructose-6-phosphate transaminase (isomerizing) [EC:2.6.1.16]		1589	1510	1554	1506	1790	964	867	903	1720	1764	1924	1291	1842	1829	1659	2111	1686	1643	1758	1616	1804	1411	1793	1848	1688	1754	1756	1577	1522	1504	1544	1653	1125	1348	1555	1638	1620	1958	1505	1099	1256	1065	996	1506	1072	1600	1133
K00821	argD; acetylornithine/N-succinyldiaminopimelate aminotransferase [EC:2.6.1.11 2.6.1.17]		888	966	738	740	1537	1373	1254	1350	1248	1255	376	1041	1164	1266	633	327	785	696	636	710	1228	896	1327	1205	1164	1263	1307	836	831	815	848	671	1102	905	612	881	811	694	1044	790	1052	875	856	953	887	1276	1015
K00822	E2.6.1.18; beta-alanine--pyruvate transaminase [EC:2.6.1.18]		3	172	4	2	31	4	3	5	206	131	230	9	145	173	60	147	109	10	95	121	156	8	118	153	264	137	154	131	96	88	182	89	32	1	78	179	131	206	58	69	79	63	39	279	45	19	36
K00823	puuE; 4-aminobutyrate aminotransferase [EC:2.6.1.19]		587	728	795	721	363	811	840	854	426	473	533	807	432	452	817	798	666	735	725	711	442	709	469	471	441	466	484	727	716	735	657	657	807	719	698	854	703	754	772	165	231	132	82	590	85	253	383
K00824	dat; D-alanine transaminase [EC:2.6.1.21]		518	501	460	447	141	9	12	8	463	462	612	801	479	515	685	793	662	437	633	421	486	675	440	483	400	475	470	549	484	447	520	835	846	643	690	664	532	550	604	208	277	166	129	456	121	162	344
K00826	E2.6.1.42, ilvE; branched-chain amino acid aminotransferase [EC:2.6.1.42]		1581	1394	1314	1415	1192	1267	1310	1352	1409	1375	2144	1306	1471	1367	1651	2110	1616	1481	1682	1581	1386	1314	1320	1410	1407	1339	1371	1464	1461	1372	1501	1916	1159	1255	1755	1557	1518	1895	1329	1184	1055	1120	1012	1526	971	1123	1012
K00827	AGXT2; alanine-glyoxylate transaminase / (R)-3-amino-2-methylpropionate-pyruvate transaminase [EC:2.6.1.44 2.6.1.40]		0	1	0	0	0	0	0	0	1	1	4	1	1	1	18	0	0	0	0	0	0	0	1	1	4	2	2	1	0	0	3	24	0	0	4	2	0	4	0	1	0	0	0	1	1	0	1
K00830	AGXT; alanine-glyoxylate transaminase / serine-glyoxylate transaminase / serine-pyruvate transaminase [EC:2.6.1.44 2.6.1.45 2.6.1.51]		628	679	617	611	1196	932	859	855	664	731	255	978	669	686	498	170	571	518	526	582	698	832	679	654	701	704	734	664	630	602	593	381	1006	896	280	679	609	483	710	117	175	103	74	613	86	648	513
K00831	serC, PSAT1; phosphoserine aminotransferase [EC:2.6.1.52]		830	1121	685	645	978	950	923	884	949	881	1370	1052	916	921	670	1164	1012	719	805	758	851	847	899	940	939	939	952	808	781	737	852	1153	1141	937	1119	1025	852	1268	959	900	873	938	853	1106	873	838	918
K00832	tyrB; aromatic-amino-acid transaminase [EC:2.6.1.57]		1140	1086	1290	1298	1253	1306	1270	1288	1083	1128	356	1229	1117	1101	1028	276	828	1187	1069	1283	1144	1306	1119	1125	1230	1152	1074	1157	1286	1290	1256	511	1121	1365	666	880	1207	807	1167	818	857	851	845	1178	881	1225	932
K00833	bioA; adenosylmethionine---8-amino-7-oxononanoate aminotransferase [EC:2.6.1.62]		1162	1090	1356	1300	1332	956	848	849	1305	1377	1101	1193	1330	1302	1205	1106	1129	1306	1134	1265	1345	1292	1352	1368	1287	1357	1369	1288	1252	1301	1238	1109	1067	1312	964	1311	1266	1158	1200	877	1032	1001	958	983	991	1304	1062
K00835	avtA; valine--pyruvate aminotransferase [EC:2.6.1.66]		655	674	620	583	894	1234	1358	1295	568	548	99	976	566	561	434	39	537	488	424	481	536	828	579	569	535	611	590	529	566	537	484	361	1057	863	428	557	564	438	688	686	673	727	765	604	783	769	867
K00836	ectB, dat; diaminobutyrate-2-oxoglutarate transaminase [EC:2.6.1.76]		1059	1216	1035	940	2103	1891	1823	1779	1188	1186	559	1576	1151	1219	703	300	819	849	735	891	1183	1409	1259	1208	1089	1286	1279	982	971	970	1007	708	1733	1483	880	1187	1022	981	1225	271	349	228	140	1130	147	1191	809
K00839	pucG; (S)-ureidoglycine---glyoxylate transaminase [EC:2.6.1.112]		3	9	0	1	11	0	1	0	37	32	65	2	29	36	36	13	22	2	11	3	24	0	36	45	30	39	26	16	1	3	10	16	1	3	5	14	1	29	1	37	15	24	19	17	28	16	15
K00840	astC; succinylornithine aminotransferase [EC:2.6.1.81]		0	24	0	0	15	3	0	0	48	50	92	0	46	59	28	91	39	3	14	24	71	0	85	56	50	74	81	4	6	8	4	150	11	0	177	53	22	84	1	598	499	634	723	38	701	252	410
K00841	patA; aminotransferase [EC:2.6.1.-]		339	169	523	501	84	7	5	0	243	292	392	135	297	260	634	622	350	582	529	391	274	296	283	297	190	244	236	398	449	426	412	360	19	274	361	448	362	137	294	162	130	101	65	131	69	211	43
K00844	HK; hexokinase [EC:2.7.1.1]		29	7	0	2	2	0	0	0	0	0	5	4	0	0	6	13	1	2	3	3	0	0	0	0	0	1	0	1	4	4	4	7	1	0	1	2	1	1	2	1	0	0	0	6	0	0	0
K00845	glk; glucokinase [EC:2.7.1.2]		1063	935	1272	1396	297	26	42	19	1237	1246	2213	379	1391	1185	1551	2330	1303	1535	1571	1443	1330	770	1171	1234	1042	1084	1154	1212	1328	1257	1357	2065	108	623	1754	933	1318	1340	945	1151	1067	1110	1012	1044	1053	748	661
K00846	KHK; ketohexokinase [EC:2.7.1.3]		0	0	0	0	0	0	0	0	0	0	3	0	0	0	5	0	0	0	0	1	0	0	0	0	0	0	0	1	0	0	0	0	0	0	0	0	0	0	0	0	0	0	0	0	0	0	0
K00847	E2.7.1.4, scrK; fructokinase [EC:2.7.1.4]		738	1005	1098	1159	1309	955	830	851	1105	1189	1324	299	1167	1174	1096	1525	1153	1238	1332	1074	1161	520	1202	1160	1157	1099	1189	940	926	950	991	1097	140	437	1022	1181	859	1058	799	2234	1800	2129	2253	1047	2282	1636	1444
K00848	rhaB; rhamnulokinase [EC:2.7.1.5]		27	109	147	212	35	6	6	4	66	71	217	5	89	86	144	253	94	150	170	191	69	10	96	79	63	89	87	163	125	141	133	443	12	1	312	35	115	100	92	673	558	666	738	73	733	219	419
K00849	galK; galactokinase [EC:2.7.1.6]		1437	860	1369	1350	887	304	317	312	913	976	1107	1246	1047	1008	1084	1048	1074	1446	1186	1233	998	1405	1035	969	852	913	984	1262	1264	1300	1165	756	1096	1336	712	692	1150	769	1248	894	832	816	877	683	830	976	899
K00850	pfkA, PFK; 6-phosphofructokinase 1 [EC:2.7.1.11]		1912	1318	1531	1556	1109	919	872	829	1104	1164	1438	1297	1132	1095	1644	1897	1511	1661	1565	1497	1077	1349	1096	1064	960	1053	1101	1352	1439	1482	1348	1594	1100	1387	1133	1215	1373	1126	1483	947	919	941	877	1054	860	1139	997
K00851	E2.7.1.12, gntK, idnK; gluconokinase [EC:2.7.1.12]		507	948	577	590	869	838	911	826	858	897	1574	777	887	844	812	1410	1355	747	1032	601	853	688	807	830	701	855	847	601	575	551	625	1257	889	703	1240	1286	710	1185	630	1479	1369	1511	1545	982	1514	1001	1345
K00852	rbsK, RBKS; ribokinase [EC:2.7.1.15]		1262	1359	1447	1441	1055	1312	1412	1464	1130	1003	1540	1288	1033	1005	1456	1758	1477	1371	1483	1302	1003	1186	1008	1062	963	995	1015	1386	1359	1437	1273	1392	1321	1150	1411	1306	1313	1335	1348	1589	1426	1529	1571	1209	1512	1119	1489
K00853	araB; L-ribulokinase [EC:2.7.1.16]		2	122	0	0	46	110	142	119	83	53	275	8	55	84	156	564	130	15	83	67	57	2	78	94	58	70	86	24	14	13	37	329	22	1	314	488	28	121	3	641	560	672	657	111	680	263	424
K00854	xylB, XYLB; xylulokinase [EC:2.7.1.17]		712	659	473	572	384	52	20	22	425	423	1090	91	438	417	674	1452	709	588	690	608	421	39	441	400	510	391	409	526	505	523	613	1205	64	69	956	773	556	1313	780	782	691	752	767	778	772	475	470
K00855	PRK, prkB; phosphoribulokinase [EC:2.7.1.19]		643	786	641	632	1228	1274	1404	1359	701	721	200	995	651	676	491	110	637	479	485	501	674	894	721	661	695	685	705	565	581	553	524	440	1100	933	426	654	556	428	680	721	703	737	749	637	719	983	952
K00856	E2.7.1.20, ADK; adenosine kinase [EC:2.7.1.20]		14	125	7	5	27	3	6	3	148	121	248	3	125	108	30	263	95	22	81	73	104	1	117	114	115	104	120	83	37	26	61	222	10	0	295	82	68	345	24	54	54	55	24	110	32	10	23
K00857	tdk, TK; thymidine kinase [EC:2.7.1.21]		948	1042	1154	1200	985	950	965	958	784	818	870	1004	848	852	1210	1149	1037	1117	1151	1098	772	890	861	825	786	842	815	1098	1089	1087	1007	919	1142	951	1041	1091	1054	736	1090	924	804	810	838	826	786	786	886
K00858	ppnK, NADK; NAD+ kinase [EC:2.7.1.23]		1535	1350	1513	1503	1461	1318	1289	1289	1624	1641	1864	1271	1709	1592	1593	1891	1602	1552	1610	1471	1639	1429	1610	1613	1518	1595	1615	1474	1490	1489	1445	1633	1197	1321	1581	1502	1541	1482	1384	1110	1247	1057	962	1315	927	1455	1097
K00859	coaE; dephospho-CoA kinase [EC:2.7.1.24]		1482	1347	1499	1467	1110	917	843	841	1373	1420	1604	1266	1442	1421	1546	1816	1548	1627	1581	1430	1399	1388	1402	1417	1363	1330	1386	1403	1379	1450	1479	1211	1158	1318	1120	1457	1443	1425	1385	1056	1166	954	956	1216	953	1261	956
K00860	cysC; adenylylsulfate kinase [EC:2.7.1.25]		868	879	699	660	1146	1036	944	941	757	801	531	970	717	822	813	732	903	608	686	597	725	934	750	792	654	795	808	629	684	678	671	853	1075	917	826	1026	658	559	892	701	769	795	798	696	774	921	920
K00861	RFK, FMN1; riboflavin kinase [EC:2.7.1.26]		0	0	0	0	0	0	0	0	1	0	0	0	0	0	0	1	3	0	0	14	0	1	0	1	0	0	0	0	0	0	2	0	0	0	0	1	0	0	0	0	0	0	0	0	0	0	0
K00862	eryA; erythritol kinase (D-erythritol 1-phosphate-forming) [EC:2.7.1.215]		0	29	0	0	4	0	0	0	12	26	86	1	19	25	3	48	19	1	3	16	28	3	12	22	27	22	13	0	1	0	4	27	0	0	37	22	0	42	0	4	12	5	5	47	7	3	3
K00863	DAK, TKFC; triose/dihydroxyacetone kinase / FAD-AMP lyase (cyclizing) [EC:2.7.1.28 2.7.1.29 4.6.1.15]		35	216	101	146	734	88	9	4	391	472	894	28	420	421	194	616	356	170	329	243	423	41	454	425	413	449	441	122	114	138	134	962	11	3	699	311	160	360	60	193	157	162	90	191	94	380	95
K00864	glpK, GK; glycerol kinase [EC:2.7.1.30]		2659	1713	1973	2032	1630	989	948	917	1864	1827	1644	2264	1966	1834	1868	1905	1783	1996	1855	1926	1932	2576	1871	1893	1799	1787	1809	2009	1914	1965	1845	1506	2030	2579	1394	1649	1990	1689	2058	1213	1203	1046	1083	1593	1066	1757	1399
K00865	glxK, garK; glycerate 2-kinase [EC:2.7.1.165]		1147	1322	1531	1524	1677	930	861	841	1190	1282	1501	1160	1292	1295	1779	1922	1573	1653	1725	1327	1229	1182	1371	1278	1216	1264	1329	1470	1421	1456	1280	1259	1055	1166	1397	1707	1379	1128	1353	1592	1412	1557	1538	889	1513	1602	1432
K00867	coaA; type I pantothenate kinase [EC:2.7.1.33]		4	387	106	128	818	1288	1329	1309	420	428	646	22	430	380	160	735	335	165	309	192	394	12	434	388	395	429	458	120	101	92	134	485	75	4	547	582	133	407	57	770	617	703	751	414	762	650	548
K00868	pdxK, pdxY; pyridoxine kinase [EC:2.7.1.35]		1193	1150	1175	1129	1082	1992	2160	2194	1026	1049	1097	1165	1117	1041	1267	1388	1230	1152	1239	1049	1020	1299	1031	1086	991	1073	1049	1114	1061	1158	1026	1121	1128	1207	1266	1264	1032	869	1116	1530	1404	1548	1636	1055	1541	1249	1446
K00869	E2.7.1.36, MVK, mvaK1; mevalonate kinase [EC:2.7.1.36]		10	118	72	82	29	5	4	2	46	77	260	1	66	50	322	569	260	139	270	89	43	2	37	54	27	52	37	82	72	65	63	105	9	8	115	443	93	153	41	90	46	32	23	128	11	15	5
K00872	thrB; homoserine kinase [EC:2.7.1.39]		1321	982	890	909	1008	854	893	864	946	986	1004	1226	977	916	1067	1247	1109	932	1030	848	966	1285	1008	1005	807	993	954	832	902	845	826	963	1103	1316	943	1064	937	984	1034	888	922	844	844	768	851	1122	994
K00873	PK, pyk; pyruvate kinase [EC:2.7.1.40]		2478	2200	2247	2321	1972	2305	2365	2365	1991	1957	1789	2318	2038	1924	2168	1912	2170	2263	2139	2083	1989	2426	1893	1941	1956	1959	1972	2199	2201	2227	2153	1921	2312	2311	2051	2069	2174	1769	2325	1806	1760	1686	1716	2093	1766	1922	1978
K00874	kdgK; 2-dehydro-3-deoxygluconokinase [EC:2.7.1.45]		1868	1527	1783	1751	1255	2118	2280	2570	1369	1325	994	1946	1288	1326	1334	949	1203	1568	1235	1508	1331	1900	1311	1384	1182	1382	1319	1621	1753	1668	1589	1464	1933	1879	1363	1165	1656	931	1946	1087	1048	936	929	1433	890	1117	1317
K00875	rbtK; D-ribulokinase [EC:2.7.1.47]		0	21	0	0	2	1	0	0	7	16	9	0	7	20	5	6	5	0	18	11	26	3	17	10	12	21	11	4	1	11	4	6	0	0	17	19	3	6	4	6	7	3	12	52	16	4	7
K00876	udk, UCK; uridine kinase [EC:2.7.1.48]		1727	1128	1734	1844	1068	929	803	820	1130	1074	1255	1181	1191	1095	1724	1364	1231	1761	1478	1614	1151	1281	1129	1139	951	1027	1152	1550	1608	1657	1479	1492	1099	1283	1353	1085	1519	814	1584	945	941	888	887	876	881	1062	966
K00878	thiM; hydroxyethylthiazole kinase [EC:2.7.1.50]		545	627	551	623	1249	942	863	872	673	752	999	268	653	686	888	1082	814	675	792	630	686	199	700	661	601	672	682	594	533	549	523	779	278	225	743	1103	556	524	529	721	695	861	800	514	786	948	688
K00879	fucK; L-fuculokinase [EC:2.7.1.51]		16	39	93	113	5	63	91	107	26	10	14	6	11	21	106	16	40	95	85	110	42	6	12	18	10	12	14	87	72	123	84	40	15	15	25	16	64	29	52	556	487	612	694	51	668	240	425
K00880	lyxK; L-xylulokinase [EC:2.7.1.53]		2	57	12	9	245	27	1	8	96	118	80	4	107	143	61	36	54	9	41	26	117	1	132	129	131	139	143	23	21	16	27	187	22	1	159	109	14	65	13	1156	1031	1232	1412	75	1430	631	828
K00881	alsK; allose kinase [EC:2.7.1.55]		2	28	15	16	291	35	0	0	101	120	5	1	111	105	15	14	14	12	10	23	97	0	111	97	111	121	116	19	10	13	15	45	0	0	3	61	4	2	8	6	15	9	10	6	13	157	18
K00882	fruK; 1-phosphofructokinase [EC:2.7.1.56]		1494	1101	1503	1564	1052	912	896	849	1000	1032	927	1232	1077	1025	1432	1140	1221	1501	1502	1355	993	1371	1013	1023	904	973	1025	1364	1396	1404	1230	991	1113	1341	947	1256	1221	1042	1341	909	899	831	876	962	902	1108	929
K00883	dgoK; 2-dehydro-3-deoxygalactonokinase [EC:2.7.1.58]		320	188	125	118	686	80	4	5	450	521	165	146	510	478	168	131	206	116	165	182	471	302	488	505	440	461	434	177	157	155	165	318	18	252	216	237	145	112	149	656	595	732	803	253	811	754	532
K00884	NAGK, nagK; N-acetylglucosamine kinase [EC:2.7.1.59]		579	679	684	605	1212	909	881	834	689	670	101	964	616	675	438	33	504	492	462	532	637	850	643	665	640	715	680	564	617	587	551	351	1053	905	355	600	592	431	675	649	645	676	744	540	740	916	872
K00885	nanK; N-acylmannosamine kinase [EC:2.7.1.60]		129	170	147	148	558	70	1	3	238	245	38	209	251	274	138	18	145	98	131	108	255	185	267	256	247	282	274	133	120	124	128	167	236	197	164	149	124	95	147	1200	1013	1183	1415	124	1405	758	934
K00886	ppgK; polyphosphate glucokinase [EC:2.7.1.63]		0	116	0	0	29	0	6	2	69	56	491	2	46	48	69	569	292	59	196	54	42	4	62	56	39	55	57	22	6	8	30	190	8	0	170	166	45	371	3	56	44	48	19	65	25	16	17
K00887	dgkA; undecaprenol kinase [EC:2.7.1.66]		22	113	78	89	31	9	5	3	85	85	299	8	95	81	187	523	159	103	158	76	86	0	73	69	53	58	67	83	60	71	81	321	15	4	345	396	58	65	37	133	59	55	32	79	22	15	9
K00889	PIP5K; 1-phosphatidylinositol-4-phosphate 5-kinase [EC:2.7.1.68]		0	0	0	0	0	0	0	0	0	0	0	0	0	0	0	0	0	0	0	0	0	0	0	0	0	0	0	0	0	0	0	0	0	0	0	0	0	0	0	0	0	0	0	0	0	0	0
K00891	aroK, aroL; shikimate kinase [EC:2.7.1.71]		1378	1248	1448	1388	1149	844	860	812	1170	1149	1529	1254	1279	1175	1472	1606	1415	1424	1495	1453	1221	1294	1246	1261	1198	1235	1276	1358	1376	1365	1428	1491	1166	1248	1387	1255	1349	1392	1227	1614	1546	1568	1643	1225	1615	1337	1430
K00892	gsk; inosine kinase [EC:2.7.1.73]		1725	1525	1724	1526	2203	1826	1703	1739	1287	1333	182	2718	1282	1323	1097	41	1153	1353	1102	1280	1265	2367	1295	1348	1278	1381	1476	1552	1567	1594	1355	598	2893	2447	669	1155	1483	965	1894	791	976	832	814	1137	836	1511	1668
K00895	pfp, PFP; diphosphate-dependent phosphofructokinase [EC:2.7.1.90]		0	16	0	0	11	1	0	0	13	14	170	0	18	21	12	243	12	8	9	15	19	0	11	20	8	12	6	10	0	10	30	35	1	0	7	36	7	39	5	19	8	7	8	12	7	6	4
K00897	aphA; kanamycin kinase [EC:2.7.1.95]		34	12	3	5	7	0	2	2	9	7	64	4	10	9	13	101	2	6	6	9	15	0	9	6	4	8	8	12	5	4	12	24	1	0	11	25	8	142	2	7	2	1	0	37	1	0	0
K00899	mtnK; 5-methylthioribose kinase [EC:2.7.1.100]		160	103	165	160	43	4	5	11	212	245	339	94	306	239	169	182	120	181	160	137	248	177	261	258	220	235	235	136	164	128	157	778	14	146	676	53	143	38	89	128	140	133	50	63	45	133	32
K00900	E2.7.1.105, PFK; 6-phosphofructo-2-kinase [EC:2.7.1.105]		0	0	0	0	0	0	0	0	0	0	5	0	0	0	0	0	0	0	0	0	0	0	0	0	0	0	0	0	0	0	0	0	0	0	0	0	0	0	0	0	0	0	0	0	0	0	0
K00901	dgkA, DGK; diacylglycerol kinase (ATP) [EC:2.7.1.107]		920	950	1120	1025	942	1662	1775	1691	877	863	713	906	870	925	958	430	921	1111	900	1093	878	884	912	863	906	861	894	1048	1042	1076	1000	647	954	912	681	886	1053	758	957	733	816	781	815	986	827	900	891
K00903	epsB; protein-tyrosine kinase [EC:2.7.10.2]		0	1	0	0	0	0	0	0	0	0	0	0	0	0	1	0	0	0	0	0	0	0	0	0	0	0	0	0	0	0	0	0	0	0	0	0	0	0	0	0	0	0	0	0	0	0	0
K00906	aceK; isocitrate dehydrogenase kinase/phosphatase [EC:2.7.11.5 3.1.3.-]		636	522	597	529	136	7	3	3	361	289	140	908	310	380	391	101	495	467	375	519	335	835	331	313	423	360	383	587	622	561	578	270	1061	857	311	239	614	412	686	622	688	710	726	563	731	337	795
K00912	lpxK; tetraacyldisaccharide 4'-kinase [EC:2.7.1.130]		1098	899	1216	1131	1096	893	834	855	994	1061	525	1195	1081	1023	973	404	859	1195	961	1154	1110	1297	1077	1051	1080	980	1009	1153	1222	1234	1230	534	1118	1359	567	785	1207	871	1164	849	874	784	869	960	852	1143	945
K00914	PIK3C3, VPS34; phosphatidylinositol 3-kinase [EC:2.7.1.137]		0	0	0	0	0	0	0	0	0	0	2	0	0	0	0	0	0	0	0	0	0	0	0	0	0	0	0	0	0	0	0	0	0	0	0	0	0	0	0	0	0	0	0	0	0	0	0
K00916	CTK1; CTD kinase subunit alpha [EC:2.7.11.22 2.7.11.23]		0	0	0	0	0	0	0	0	0	0	2	0	0	0	0	0	0	0	0	0	0	0	0	0	0	0	0	0	0	0	0	0	0	0	0	0	0	0	0	0	0	0	0	0	0	0	0
K00917	lacC; tagatose 6-phosphate kinase [EC:2.7.1.144]		184	265	623	644	56	14	11	8	208	257	544	42	273	240	721	788	417	682	661	526	238	127	225	247	161	220	204	496	540	556	511	713	10	113	546	458	465	227	433	188	128	118	64	140	52	84	38
K00918	pfkC; ADP-dependent phosphofructokinase/glucokinase [EC:2.7.1.146 2.7.1.147]		0	3	0	0	1	0	0	0	4	0	10	0	1	2	0	10	2	0	0	2	1	0	0	0	0	0	1	0	0	0	0	4	0	0	0	14	0	14	0	0	0	0	0	5	0	0	0
K00919	ispE; 4-diphosphocytidyl-2-C-methyl-D-erythritol kinase [EC:2.7.1.148]		1472	1231	1458	1469	1104	882	889	826	1428	1450	1479	1302	1388	1351	1537	1752	1492	1537	1558	1388	1408	1370	1427	1416	1396	1377	1352	1335	1458	1450	1402	1218	1211	1321	1189	1364	1377	1431	1361	983	1118	964	964	1195	954	1284	1003
K00924	E2.7.1.-; kinase [EC:2.7.1.-]		64	163	9	15	70	3	3	4	151	127	313	7	122	134	135	532	109	41	69	90	151	4	105	113	158	103	110	55	25	40	116	137	16	2	134	569	64	306	58	40	58	53	40	110	38	28	12
K00925	ackA; acetate kinase [EC:2.7.2.1]		2198	1908	2109	2060	1974	2134	2188	2192	1658	1655	1482	2263	1612	1629	1901	1598	1825	2056	1933	1848	1613	2244	1648	1582	1642	1676	1682	1931	2008	2014	1801	1332	2218	2208	1423	1879	1845	1685	2041	1058	1075	985	890	1753	936	1612	1414
K00926	arcC; carbamate kinase [EC:2.7.2.2]		443	593	501	534	1194	166	20	43	625	673	551	444	620	639	861	1187	697	489	688	519	601	372	667	662	636	649	675	461	385	491	405	699	438	356	645	1226	416	518	410	1840	1708	1948	2182	360	2115	1393	1508
K00927	PGK, pgk; phosphoglycerate kinase [EC:2.7.2.3]		1567	1320	1453	1453	1461	900	858	851	1500	1549	1568	1289	1498	1522	1565	1769	1537	1566	1572	1508	1550	1348	1568	1510	1468	1446	1552	1422	1319	1472	1454	1277	1130	1375	1201	1482	1458	1555	1387	1067	1164	998	1007	1246	955	1375	1033
K00928	lysC; aspartate kinase [EC:2.7.2.4]		2890	2618	2624	2734	3619	4163	4468	4519	2705	2810	2017	2665	2828	2730	2730	2288	2417	2674	2512	2401	2836	2698	2755	2763	2594	2781	2732	2450	2582	2549	2539	2047	2577	2703	1997	3014	2465	1948	2589	1320	1497	1287	1165	2582	1073	2702	1843
K00929	buk; butyrate kinase [EC:2.7.2.7]		434	162	176	289	12	6	8	4	94	75	249	42	104	70	232	235	102	204	149	234	88	68	67	76	60	75	70	224	183	226	146	526	7	12	277	44	166	46	110	56	50	35	14	68	10	10	32
K00930	argB; acetylglutamate kinase [EC:2.7.2.8]		894	1074	651	689	1010	942	909	895	1059	1030	1109	1053	1060	1058	783	1350	945	638	801	745	1062	877	1078	1070	1051	1064	1074	784	761	717	807	1182	1076	926	1148	1313	765	1210	957	915	985	895	934	1040	890	932	954
K00931	proB; glutamate 5-kinase [EC:2.7.2.11]		1168	1102	919	907	1111	1297	1335	1259	1052	1074	1302	1189	1044	1098	840	1154	1129	904	995	952	1070	1140	1078	1065	1098	1020	1049	967	969	919	995	1194	1133	1129	1115	951	1037	1243	1031	908	929	912	850	1192	952	1023	1001
K00932	tdcD; propionate kinase [EC:2.7.2.15]		0	22	0	0	2	1	0	0	23	25	15	0	26	27	28	10	30	0	22	5	34	1	46	33	34	53	43	0	4	1	3	163	11	0	164	12	2	6	1	568	511	610	658	28	671	235	410
K00933	E2.7.3.2; creatine kinase [EC:2.7.3.2]		0	0	0	0	0	0	0	0	0	0	0	0	0	0	0	4	0	0	0	0	0	0	0	0	0	0	0	0	0	0	0	0	0	0	0	0	0	2	0	0	0	0	0	0	0	0	0
K00934	E2.7.3.3; arginine kinase [EC:2.7.3.3]		0	0	0	0	0	0	0	0	0	0	0	0	0	0	0	4	0	0	0	0	0	0	0	0	0	0	0	1	0	0	0	0	0	0	0	0	0	3	0	0	0	0	0	0	0	0	0
K00936	pdtaS; two-component system, sensor histidine kinase PdtaS [EC:2.7.13.3]		5493	3623	5761	5771	2525	212	50	30	3255	3475	2982	6721	3510	3494	4293	2016	3949	5004	4179	4725	3620	6389	3577	3665	3456	3573	3470	5158	5673	5442	4999	3998	6309	6609	3257	2028	5078	2854	5497	1113	1563	902	609	3021	562	2313	2701
K00937	ppk; polyphosphate kinase [EC:2.7.4.1]		785	1245	2240	2247	1655	964	849	838	1234	1251	1357	970	1186	1242	2087	1471	1620	2222	1935	2056	1189	883	1278	1262	1292	1256	1299	1987	2091	2140	2137	1147	1168	994	1195	1466	1967	1380	1755	924	884	1001	878	1122	874	1169	989
K00938	E2.7.4.2, mvaK2; phosphomevalonate kinase [EC:2.7.4.2]		16	106	61	91	24	5	5	5	33	50	189	4	47	39	313	588	257	147	249	58	39	0	33	37	25	38	27	76	64	58	70	94	6	7	115	420	68	139	40	78	36	26	29	78	9	13	5
K00939	adk, AK; adenylate kinase [EC:2.7.4.3]		1646	1438	1509	1595	1164	1236	1325	1308	1454	1562	1591	1460	1527	1493	1641	1853	1549	1597	1654	1560	1437	1580	1497	1429	1402	1512	1463	1510	1551	1597	1503	1298	1414	1453	1288	1524	1526	1687	1471	1043	1240	965	951	1380	932	1261	1064
K00940	ndk, NME; nucleoside-diphosphate kinase [EC:2.7.4.6]		790	1145	961	955	1020	1390	1482	1449	1153	1163	1534	1019	1138	1168	1151	1631	1293	1038	1206	1032	1175	853	1166	1186	1145	1106	1157	1023	957	961	1000	1187	1162	935	1241	1413	1061	1374	1017	947	1118	951	906	1227	869	952	1001
K00941	thiD; hydroxymethylpyrimidine/phosphomethylpyrimidine kinase [EC:2.7.1.49 2.7.4.7]		1415	1105	1446	1478	1097	535	450	358	1338	1415	1478	1236	1365	1292	1556	1551	1459	1596	1618	1477	1357	1381	1426	1354	1329	1345	1408	1476	1525	1489	1494	1172	1138	1461	1124	1326	1424	1535	1333	1048	1114	967	938	1103	949	1214	973
K00942	E2.7.4.8, gmk; guanylate kinase [EC:2.7.4.8]		1525	1462	1513	1610	1143	1347	1409	1410	1405	1455	1730	1259	1482	1388	1565	1878	1531	1678	1628	1479	1546	1358	1502	1412	1425	1471	1432	1445	1495	1513	1480	1250	1145	1290	1284	1445	1448	1409	1419	1141	1209	1056	953	1321	947	1247	1001
K00943	tmk, DTYMK; dTMP kinase [EC:2.7.4.9]		1407	1296	1446	1431	1393	1030	979	932	1443	1589	1597	1260	1573	1538	1553	1650	1557	1599	1531	1407	1541	1438	1573	1537	1488	1521	1533	1382	1430	1464	1443	1292	1111	1391	1275	1498	1392	1532	1334	1058	1181	992	929	1199	1007	1419	1027
K00945	cmk; CMP/dCMP kinase [EC:2.7.4.25]		1513	1270	1488	1471	1134	890	843	832	1310	1310	1571	1272	1343	1297	1546	1580	1431	1618	1479	1451	1297	1353	1267	1295	1236	1307	1294	1412	1408	1479	1443	1262	1125	1289	1223	1370	1422	1367	1425	998	1028	981	965	1190	946	1194	984
K00946	thiL; thiamine-monophosphate kinase [EC:2.7.4.16]		684	935	601	578	996	932	858	869	920	841	1197	1016	859	882	597	962	900	591	727	738	864	883	910	916	989	926	940	710	680	663	751	765	1132	890	808	925	775	1250	766	797	899	810	853	929	826	857	888
K00947	mosAB; molybdenum storage protein		0	4	0	0	0	0	1	1	6	0	16	0	1	0	9	13	5	0	2	4	1	0	0	0	2	1	1	0	0	0	2	1	0	0	17	5	1	3	0	0	0	0	0	3	0	1	1
K00948	PRPS, prsA; ribose-phosphate pyrophosphokinase [EC:2.7.6.1]		1569	1427	1527	1626	1166	919	843	848	1471	1497	1783	1350	1466	1418	1620	1991	1615	1689	1708	1620	1450	1355	1474	1461	1416	1468	1405	1547	1563	1534	1526	1389	1219	1314	1357	1500	1538	1820	1480	1138	1251	1055	935	1349	958	1225	1038
K00949	thiN, TPK1, THI80; thiamine pyrophosphokinase [EC:2.7.6.2]		844	404	845	909	139	16	9	8	423	492	522	255	493	446	976	838	627	910	845	780	520	483	454	447	414	408	407	721	758	778	687	543	34	439	443	546	624	255	577	221	250	133	97	312	91	365	61
K00950	folK; 2-amino-4-hydroxy-6-hydroxymethyldihydropteridine diphosphokinase [EC:2.7.6.3]		1191	1676	1029	1085	1856	1809	1756	1711	1575	1555	1649	1578	1423	1468	1281	1775	1581	1101	1338	1233	1549	1445	1493	1603	1576	1600	1529	1247	1152	1131	1275	1360	1852	1459	1533	1954	1332	1865	1305	992	1170	983	962	1666	964	1336	1329
K00951	relA; GTP pyrophosphokinase [EC:2.7.6.5]		1918	1457	1907	1968	1194	989	963	974	1526	1574	1835	1461	1637	1536	1974	2034	1784	2228	1946	1973	1611	1785	1613	1590	1462	1496	1471	1832	1970	1906	1909	1623	1179	1701	1540	1431	1842	1638	1679	1131	1095	1088	994	1482	965	1366	1085
K00952	nadM; nicotinamide-nucleotide adenylyltransferase [EC:2.7.7.1]		0	1	0	0	0	0	0	0	0	1	4	1	2	3	2	1	2	0	11	8	1	2	0	0	0	0	1	1	0	0	2	12	0	0	5	0	0	2	0	1	0	0	0	0	0	0	0
K00954	E2.7.7.3A, coaD, kdtB; pantetheine-phosphate adenylyltransferase [EC:2.7.7.3]		1557	1266	1508	1477	1128	901	869	858	1405	1537	1565	1319	1444	1441	1552	1714	1580	1595	1550	1451	1495	1354	1490	1459	1406	1473	1401	1376	1427	1412	1491	1225	1135	1297	1184	1398	1444	1486	1411	1044	1192	1023	969	1272	938	1250	997
K00955	cysNC; bifunctional enzyme CysN/CysC [EC:2.7.7.4 2.7.1.25]		314	236	83	102	66	3	5	8	204	120	260	36	137	130	82	225	198	88	94	163	154	12	97	142	354	140	114	170	135	119	211	127	38	17	167	166	143	348	295	74	78	70	46	343	62	38	41
K00956	cysN; sulfate adenylyltransferase subunit 1 [EC:2.7.7.4]		728	904	698	667	1862	1411	1450	1431	953	1081	634	1038	987	1034	563	537	784	649	603	653	925	871	1046	977	972	1083	1042	657	687	653	610	637	1128	892	652	1027	713	761	774	743	748	814	829	825	852	1230	1010
K00957	cysD; sulfate adenylyltransferase subunit 2 [EC:2.7.7.4]		764	891	570	534	1258	1003	958	1035	943	889	969	826	819	916	518	728	797	580	607	682	844	708	860	829	1120	876	910	659	598	573	650	700	897	705	785	939	654	987	858	810	787	873	802	926	848	974	836
K00958	sat, met3; sulfate adenylyltransferase [EC:2.7.7.4]		32	155	1	1	57	3	4	3	92	101	441	13	123	85	358	644	422	80	305	59	84	1	83	124	85	74	99	59	6	19	57	421	12	2	372	468	62	349	15	75	86	80	31	154	20	16	10
K00960	E2.7.7.6; DNA-directed RNA polymerase [EC:2.7.7.6]		0	18	0	0	5	0	3	0	50	56	161	0	56	57	20	80	33	3	26	2	57	0	64	70	26	51	58	8	2	0	9	287	2	0	234	10	13	0	0	47	35	35	14	12	16	2	4
K00962	pnp, PNPT1; polyribonucleotide nucleotidyltransferase [EC:2.7.7.8]		1447	1328	1395	1443	1155	901	825	890	1428	1454	1564	1201	1446	1327	1548	1829	1483	1554	1549	1500	1399	1363	1430	1409	1332	1413	1406	1367	1418	1388	1396	1249	1073	1372	1168	1428	1421	1436	1415	1010	1142	998	976	1255	969	1225	1026
K00963	UGP2, galU, galF; UTP--glucose-1-phosphate uridylyltransferase [EC:2.7.7.9]		2642	2279	3180	3170	1547	1696	1723	1663	1843	1725	1781	3003	1841	1776	2626	1744	2256	2974	2606	2943	1793	2987	1811	1892	1775	1985	1878	2974	3081	3137	2727	1592	3106	3001	1735	1920	2854	2131	2905	1746	1772	1671	1695	2037	1631	1671	2157
K00965	galT, GALT; UDPglucose--hexose-1-phosphate uridylyltransferase [EC:2.7.7.12]		1538	885	1481	1579	983	307	294	331	918	996	871	1215	1076	955	1088	657	918	1474	1114	1251	1048	1390	1041	1019	863	937	1007	1274	1340	1416	1214	971	1076	1364	824	596	1205	617	1345	917	891	834	828	646	842	1028	942
K00966	GMPP; mannose-1-phosphate guanylyltransferase [EC:2.7.7.13]		35	85	3	3	19	2	6	11	108	100	414	13	94	81	77	364	258	80	194	26	103	3	95	80	69	79	79	23	9	13	31	227	10	10	195	122	49	315	4	59	42	45	15	96	19	16	20
K00967	PCYT2; ethanolamine-phosphate cytidylyltransferase [EC:2.7.7.14]		0	1	0	0	0	0	0	0	0	0	0	0	0	0	0	0	0	0	0	0	0	0	0	0	0	0	0	0	0	0	0	0	1	0	0	1	0	0	0	0	0	0	0	0	0	0	0
K00968	PCYT1; choline-phosphate cytidylyltransferase [EC:2.7.7.15]		3	9	0	1	3	0	0	0	0	1	6	0	1	0	10	4	58	29	13	10	2	0	0	0	0	0	1	2	3	4	7	0	1	0	5	15	0	3	1	3	1	1	1	8	0	0	1
K00969	nadD; nicotinate-nucleotide adenylyltransferase [EC:2.7.7.18]		1364	1208	1323	1303	1110	1011	969	957	1283	1283	1484	1087	1267	1233	1482	1544	1487	1530	1488	1312	1279	1215	1233	1300	1212	1202	1261	1299	1275	1352	1358	1260	891	1186	1201	1314	1348	1228	1248	999	1025	958	926	1128	910	1155	900
K00970	pcnB; poly(A) polymerase [EC:2.7.7.19]		730	1027	669	671	1573	1357	1331	1418	1239	1247	1026	1025	1204	1247	632	966	910	684	781	770	1259	839	1241	1242	1206	1278	1269	804	760	750	802	904	1139	885	863	1174	809	1326	788	888	1006	890	909	1057	911	1198	1000
K00971	manC, cpsB; mannose-1-phosphate guanylyltransferase [EC:2.7.7.13]		413	298	735	771	88	17	13	6	303	296	544	50	298	329	653	557	394	776	560	709	312	31	330	328	370	320	296	695	727	716	734	384	33	42	363	297	601	339	496	834	685	696	750	299	776	315	453
K00972	UAP1; UDP-N-acetylglucosamine/UDP-N-acetylgalactosamine diphosphorylase [EC:2.7.7.23 2.7.7.83]		0	15	0	1	3	0	0	1	5	5	122	6	5	4	12	202	14	1	6	12	4	0	5	9	2	8	4	2	0	1	16	19	2	1	9	16	8	21	0	14	8	3	4	6	0	0	3
K00973	rfbA, rmlA, rffH; glucose-1-phosphate thymidylyltransferase [EC:2.7.7.24]		973	868	1240	1193	834	927	847	800	949	928	1337	525	1052	1000	1119	1313	1050	1287	1208	1292	1028	763	993	942	994	914	976	1155	1162	1212	1257	1216	344	675	966	790	1090	1018	918	943	881	919	853	1063	890	921	743
K00974	cca; tRNA nucleotidyltransferase (CCA-adding enzyme) [EC:2.7.7.72 3.1.3.- 3.1.4.-]		1443	1226	1696	1737	1102	1295	1323	1317	1134	1128	902	1227	1222	1148	1598	1024	1366	1708	1485	1595	1117	1406	1095	1124	1114	1128	1099	1581	1606	1618	1580	944	1148	1337	961	1164	1474	1012	1496	935	876	906	854	1116	851	1045	943
K00975	glgC; glucose-1-phosphate adenylyltransferase [EC:2.7.7.27]		1720	1170	1940	1996	2170	1775	1750	1758	1476	1620	1252	742	1680	1650	1751	1116	1372	2063	1761	1783	1613	1253	1677	1604	1366	1530	1545	1596	1775	1760	1683	1541	355	1003	1204	1137	1488	653	1412	982	942	992	929	920	947	1856	827
K00978	rfbF; glucose-1-phosphate cytidylyltransferase [EC:2.7.7.33]		60	108	108	111	36	4	3	2	141	110	327	10	122	116	138	228	178	118	103	133	121	11	88	114	187	88	99	142	123	145	153	383	7	9	357	67	123	146	105	53	72	61	36	60	31	14	16
K00979	kdsB; 3-deoxy-manno-octulosonate cytidylyltransferase (CMP-KDO synthetase) [EC:2.7.7.38]		1651	1203	1728	1638	1137	872	867	853	1170	1151	642	1973	1259	1171	1272	443	1227	1569	1266	1501	1229	1996	1238	1197	1234	1196	1227	1569	1672	1659	1547	605	1903	1942	725	990	1612	1194	1606	1385	1487	1491	1536	1236	1599	1481	1616
K00980	tagD; glycerol-3-phosphate cytidylyltransferase [EC:2.7.7.39]		464	275	679	690	442	47	7	7	415	474	243	232	541	435	819	573	487	790	675	609	441	478	467	445	388	409	376	545	620	595	583	197	33	411	216	496	523	222	404	684	661	662	735	232	818	695	479
K00981	E2.7.7.41, CDS1, CDS2, cdsA; phosphatidate cytidylyltransferase [EC:2.7.7.41]		1744	1393	1653	1641	1180	948	932	936	1668	1670	1712	1416	1677	1572	1701	1774	1616	1759	1714	1603	1638	1693	1603	1611	1688	1636	1551	1630	1648	1579	1655	1217	1152	1609	1299	1495	1574	1577	1482	1100	1296	1012	991	1463	999	1437	1089
K00982	glnE; [glutamine synthetase] adenylyltransferase / [glutamine synthetase]-adenylyl-L-tyrosine phosphorylase [EC:2.7.7.42 2.7.7.89]		673	941	632	624	1316	1283	1280	1329	938	922	1048	981	888	991	602	854	923	656	745	709	988	853	931	912	1007	980	993	710	721	651	787	819	1133	894	853	1009	750	1302	778	841	841	811	832	1103	828	952	966
K00983	neuA, nnaC; N-acylneuraminate cytidylyltransferase [EC:2.7.7.43]		232	152	94	101	461	176	179	196	226	242	141	64	254	260	109	93	195	149	116	118	265	58	258	231	198	223	253	99	100	96	132	77	14	69	63	274	105	195	141	44	47	37	36	142	29	291	45
K00984	aadA; streptomycin 3"-adenylyltransferase [EC:2.7.7.47]		85	84	16	25	17	6	0	0	55	53	92	15	54	56	50	58	28	25	36	36	56	3	55	64	76	87	66	44	27	41	95	162	28	5	185	30	39	67	42	569	538	612	706	148	688	222	425
K00986	ltrA; RNA-directed DNA polymerase [EC:2.7.7.49]		607	455	497	483	536	99	48	46	709	823	377	767	706	734	364	218	658	383	357	405	754	672	830	709	649	763	743	485	486	446	428	340	802	677	268	414	509	424	637	174	471	136	111	433	87	495	357
K00988	APA1_2; sulfate adenylyltransferase (ADP) / ATP adenylyltransferase [EC:2.7.7.5 2.7.7.53]		767	490	719	657	131	3	3	1	269	277	99	1217	254	266	419	9	481	557	407	491	231	1016	255	260	287	325	302	660	692	631	582	76	1218	1041	105	183	632	383	833	53	129	31	35	330	29	110	432
K00989	rph; ribonuclease PH [EC:2.7.7.56]		1087	1085	1124	1042	1055	894	842	862	1069	1068	1228	1219	1050	1104	975	1029	1077	1106	1061	1062	1104	1188	1082	1052	1053	1050	1114	1111	1059	1070	1126	988	1095	1152	1086	968	1079	1211	1022	905	889	950	916	1134	891	1012	948
K00990	glnD; [protein-PII] uridylyltransferase [EC:2.7.7.59]		616	1086	641	626	1562	1657	1702	1787	1068	1039	840	1030	1002	1101	596	615	877	598	705	777	1038	856	1078	1027	1101	1110	1032	710	740	690	734	732	1127	961	785	1095	768	1195	778	828	820	841	823	1109	876	1191	1071
K00991	ispD; 2-C-methyl-D-erythritol 4-phosphate cytidylyltransferase [EC:2.7.7.60]		1548	1260	1401	1405	1426	1007	1019	947	1303	1383	1346	1282	1381	1356	1313	1441	1258	1513	1320	1376	1355	1411	1348	1361	1375	1273	1376	1410	1374	1414	1368	1201	1182	1358	1114	1387	1334	1339	1347	953	1049	918	911	1120	864	1357	1024
K00992	murU; N-acetyl-alpha-D-muramate 1-phosphate uridylyltransferase [EC:2.7.7.99]		1	221	1	2	56	13	1	2	225	188	376	15	180	259	111	315	259	76	148	165	206	14	155	209	330	178	184	136	90	87	218	162	39	2	220	273	160	483	81	100	85	112	82	397	60	47	45
K00993	EPT1; ethanolaminephosphotransferase [EC:2.7.8.1]		0	0	0	0	0	0	0	0	0	0	0	0	0	0	0	0	0	0	0	0	0	0	0	0	0	0	0	0	0	0	0	0	0	0	0	0	0	0	0	0	0	0	0	0	0	0	0
K00995	pgsA, PGS1; CDP-diacylglycerol---glycerol-3-phosphate 3-phosphatidyltransferase [EC:2.7.8.5]		1766	1467	1714	1705	1179	926	875	831	1691	1609	2120	1372	1639	1636	1797	2331	1873	1937	1957	1784	1666	1706	1604	1603	1624	1602	1547	1687	1607	1661	1707	1447	1194	1514	1418	1584	1678	1807	1574	1099	1254	1084	1038	1484	1035	1438	1078
K00996	rfbP; undecaprenyl-phosphate galactose phosphotransferase [EC:2.7.8.6]		189	89	573	579	58	3	0	0	128	153	84	84	154	145	432	16	178	634	425	485	155	177	168	170	110	136	132	464	524	565	503	65	16	184	55	57	456	63	312	48	51	31	27	54	28	123	17
K00997	acpS; holo-[acyl-carrier protein] synthase [EC:2.7.8.7]		1475	1100	1444	1468	1071	927	863	864	1265	1308	866	1212	1386	1326	1454	1251	1249	1516	1386	1309	1337	1369	1354	1352	1231	1282	1286	1406	1431	1390	1364	1094	1112	1345	1050	1211	1366	992	1337	999	1093	940	851	976	910	1251	969
K00998	pssA; CDP-diacylglycerol---serine O-phosphatidyltransferase [EC:2.7.8.8]		634	634	630	536	893	950	934	968	569	540	108	957	505	564	425	28	451	487	430	475	516	825	563	582	518	559	581	557	572	570	478	318	1068	895	364	529	534	359	693	612	681	682	726	540	750	755	868
K00999	CDIPT; CDP-diacylglycerol--inositol 3-phosphatidyltransferase [EC:2.7.8.11]		0	0	0	0	0	0	0	0	0	0	6	0	4	1	0	6	5	0	0	4	1	0	0	2	2	0	0	1	0	0	0	0	0	0	0	0	0	24	0	3	1	1	0	2	0	0	0
K01000	mraY; phospho-N-acetylmuramoyl-pentapeptide-transferase [EC:2.7.8.13]		1443	1319	1389	1485	1431	944	883	893	1461	1457	1692	1245	1458	1471	1559	1751	1503	1574	1576	1473	1486	1416	1475	1488	1458	1481	1469	1368	1364	1462	1429	1239	1115	1319	1203	1451	1440	1431	1303	1009	1106	975	968	1248	953	1394	1048
K01002	mdoB; phosphoglycerol transferase [EC:2.7.8.20]		31	54	19	38	5	3	1	0	77	68	35	9	80	75	43	30	58	29	40	34	88	25	109	67	57	76	105	36	23	32	23	207	10	1	185	31	37	37	15	600	495	667	757	66	710	233	422
K01003	bcpA; oxaloacetate decarboxylase [EC:4.1.1.112]		1	69	3	2	9	0	0	2	61	14	29	1	18	34	3	19	15	6	16	34	26	0	20	20	117	22	44	27	11	23	82	25	25	0	15	47	35	53	18	12	22	9	5	149	11	1	3
K01004	pcs; phosphatidylcholine synthase [EC:2.7.8.24]		2	33	0	0	14	1	0	0	39	35	56	1	40	55	34	62	58	1	70	44	51	1	43	33	59	37	31	27	21	23	43	70	3	1	29	81	31	58	9	13	16	9	17	77	17	6	6
K01006	ppdK; pyruvate, orthophosphate dikinase [EC:2.7.9.1]		633	362	753	786	145	7	9	4	532	599	662	185	590	519	1004	1101	628	871	809	779	651	340	560	565	481	534	472	700	767	769	713	423	31	278	371	607	640	461	610	197	386	141	128	350	134	313	104
K01007	pps, ppsA; pyruvate, water dikinase [EC:2.7.9.2]		1505	1380	1389	1272	1626	1331	1377	1383	1319	1298	967	2048	1220	1249	1020	741	1345	1146	1010	1182	1217	1756	1356	1253	1328	1307	1347	1404	1321	1296	1275	1055	2086	1858	1179	1017	1299	1382	1650	882	967	889	808	1289	861	1229	1414
K01008	selD, SEPHS; selenide, water dikinase [EC:2.7.9.3]		1180	782	1132	1120	219	10	12	16	604	528	559	1103	576	603	905	435	978	1085	997	1024	582	1191	586	592	662	571	597	1108	1049	1109	1064	498	1038	1130	423	374	980	806	1105	706	764	789	777	800	805	555	831
K01011	TST, MPST, sseA; thiosulfate/3-mercaptopyruvate sulfurtransferase [EC:2.8.1.1 2.8.1.2]		2056	2091	2084	2191	1230	1423	1519	1583	1646	1376	1818	2819	1459	1497	1705	1432	2065	1963	1920	2179	1456	2500	1426	1451	1674	1642	1498	2129	2059	2208	2002	1741	2910	2504	1886	1583	2193	2303	2325	1668	1706	1617	1626	1984	1600	1266	2107
K01012	bioB; biotin synthase [EC:2.8.1.6]		2007	1347	2037	1988	1219	921	858	890	1482	1570	1430	1461	1589	1528	2001	1575	1519	2217	1789	1999	1551	1747	1596	1564	1438	1555	1497	1901	1881	2094	1868	1280	1163	1680	1203	1292	1843	1402	1778	1057	1210	1010	969	1274	1023	1395	1010
K01014	SULT1A; aryl sulfotransferase [EC:2.8.2.1]		0	17	0	0	4	0	1	0	5	1	44	0	0	2	0	29	20	1	15	8	0	0	3	1	4	0	0	6	0	1	11	49	0	0	7	11	3	10	1	0	1	3	0	8	0	0	5
K01015	SULT2B; alcohol sulfotransferase [EC:2.8.2.2]		0	0	0	0	0	0	0	0	0	0	0	0	0	0	0	0	0	0	0	1	0	0	0	0	0	0	0	0	0	0	1	0	0	0	0	0	0	0	0	0	0	0	0	0	0	0	0
K01021	TPST; protein-tyrosine sulfotransferase [EC:2.8.2.20]		0	0	0	0	0	0	0	0	2	0	2	0	0	0	2	0	5	0	0	0	0	0	0	0	0	0	0	0	0	0	0	0	0	0	0	1	0	0	0	0	1	0	0	3	0	0	0
K01023	assT; arylsulfate sulfotransferase [EC:2.8.2.22]		0	21	0	0	1	0	0	0	4	3	10	2	5	5	22	22	11	0	16	6	3	2	4	4	2	0	2	0	0	1	2	18	14	0	1	3	0	36	0	541	470	594	700	29	677	253	418
K01025	SULT1; sulfotransferase [EC:2.8.2.-]		0	1	0	0	0	0	0	0	2	0	2	0	1	1	0	1	2	0	0	1	0	0	1	2	2	0	2	0	0	0	2	6	0	0	7	0	0	1	0	2	1	0	0	0	1	0	1
K01026	pct; propionate CoA-transferase [EC:2.8.3.1]		534	136	678	604	593	80	3	10	448	462	43	233	544	504	472	78	168	642	430	495	466	511	483	519	439	476	454	455	579	533	505	90	18	414	19	149	460	27	351	82	114	71	74	125	91	594	83
K01027	OXCT; 3-oxoacid CoA-transferase [EC:2.8.3.5]		0	23	0	0	6	1	0	0	31	19	41	0	13	15	23	28	23	3	7	14	8	0	11	14	38	11	20	10	2	0	11	5	1	0	16	31	13	26	0	3	11	6	1	31	2	1	2
K01028	E2.8.3.5A, scoA; 3-oxoacid CoA-transferase subunit A [EC:2.8.3.5]		1	317	3	3	98	8	11	7	354	304	549	13	290	345	167	521	213	40	163	256	347	10	289	335	330	353	320	164	132	119	232	404	56	3	489	393	237	774	78	189	169	191	115	544	105	76	84
K01029	E2.8.3.5B, scoB; 3-oxoacid CoA-transferase subunit B [EC:2.8.3.5]		11	311	7	6	98	11	8	8	367	309	578	13	308	390	166	537	197	37	178	263	339	14	278	328	301	329	295	190	125	96	247	411	53	5	468	357	244	756	73	221	181	196	111	513	93	71	73
K01031	pcaI; 3-oxoadipate CoA-transferase, alpha subunit [EC:2.8.3.6]		0	94	0	0	48	1	4	2	87	105	389	7	86	133	24	218	45	12	24	118	109	3	113	102	126	122	83	81	40	54	73	108	2	1	154	157	87	269	28	46	41	48	27	167	25	15	15
K01032	pcaJ; 3-oxoadipate CoA-transferase, beta subunit [EC:2.8.3.6]		0	84	0	1	48	2	4	3	126	149	390	2	127	147	26	220	44	12	29	125	144	4	126	158	125	175	102	97	33	40	53	98	6	1	143	134	88	267	31	82	74	71	65	165	57	45	41
K01034	atoD; acetate CoA/acetoacetate CoA-transferase alpha subunit [EC:2.8.3.8 2.8.3.9]		634	170	640	704	84	4	17	54	319	372	238	220	425	357	551	148	283	702	496	531	403	487	425	375	297	336	337	545	650	583	562	324	38	448	243	101	524	27	439	659	651	695	741	130	781	498	466
K01035	atoA; acetate CoA/acetoacetate CoA-transferase beta subunit [EC:2.8.3.8 2.8.3.9]		608	156	662	667	90	6	13	48	307	354	230	227	430	350	551	146	265	733	484	551	407	497	373	351	279	262	351	590	650	618	567	284	39	426	245	92	488	26	443	658	641	719	772	173	808	533	461
K01039	gctA; glutaconate CoA-transferase, subunit A [EC:2.8.3.12]		338	189	285	260	90	1	0	2	271	260	198	168	300	250	214	174	149	266	257	270	308	365	246	285	248	246	244	264	272	272	326	151	47	297	116	82	279	363	180	92	111	71	60	305	66	261	43
K01040	gctB; glutaconate CoA-transferase, subunit B [EC:2.8.3.12]		346	153	254	241	76	3	3	3	260	240	150	173	304	280	213	117	127	305	250	260	302	349	229	269	249	233	274	269	280	284	341	110	43	325	58	89	247	335	177	71	107	64	60	285	58	254	52
K01042	selA; L-seryl-tRNA(Ser) seleniumtransferase [EC:2.9.1.1]		1814	1100	1871	1887	303	21	10	6	852	846	746	2151	944	868	1333	446	1267	1690	1389	1566	891	2176	904	909	862	915	914	1788	1768	1792	1649	855	2103	2090	920	483	1662	1041	1820	955	911	822	860	1034	865	764	1232
K01045	PON; arylesterase / paraoxonase [EC:3.1.1.2 3.1.8.1]		0	0	0	0	1	0	0	0	1	0	2	0	2	1	3	0	11	0	0	0	1	0	1	2	0	0	0	0	0	0	3	0	0	0	0	3	0	0	0	1	0	0	0	0	0	3	0
K01046	lip, TGL2; triacylglycerol lipase [EC:3.1.1.3]	Lipase	246	612	220	207	435	817	878	843	597	571	1271	122	548	581	788	1845	532	384	576	449	533	224	552	600	689	537	535	269	251	310	272	1016	99	192	962	1631	441	1078	201	262	300	245	172	628	93	326	102
K01048	pldB; lysophospholipase [EC:3.1.1.5]	Lipase	1412	1231	1230	1222	1349	1642	1729	1792	1091	1084	620	1976	1087	1123	923	608	959	994	905	1006	1049	1715	1115	1133	977	1181	1061	1192	1201	1171	1087	872	2140	1828	816	877	1168	846	1449	898	859	851	873	1135	904	1083	1360
K01049	ACHE; acetylcholinesterase [EC:3.1.1.7]		0	0	0	0	0	0	0	0	0	0	0	0	0	0	0	6	0	0	0	0	0	0	0	0	0	0	0	0	0	0	0	13	0	0	0	0	0	0	0	0	0	0	0	0	0	0	0
K01051	E3.1.1.11; pectinesterase [EC:3.1.1.11]		110	134	452	463	16	3	1	1	167	189	145	13	227	198	303	220	196	449	321	403	208	4	207	235	166	177	201	338	420	406	391	228	22	32	331	49	344	105	323	713	603	681	730	129	766	273	440
K01053	gnl, RGN; gluconolactonase [EC:3.1.1.17]		0	158	2	1	55	2	2	4	285	236	345	5	263	236	94	221	181	12	123	167	245	3	173	309	255	234	251	142	84	67	148	154	33	1	255	194	142	236	40	159	135	136	91	272	104	65	78
K01055	pcaD; 3-oxoadipate enol-lactonase [EC:3.1.1.24]		3	234	3	4	49	6	4	2	199	157	423	5	170	186	69	387	124	25	125	170	161	6	149	142	167	164	176	131	87	97	166	234	37	1	299	281	152	499	65	80	73	71	50	387	45	28	28
K01056	PTH1, pth, spoVC; peptidyl-tRNA hydrolase, PTH1 family [EC:3.1.1.29]		1502	1361	1460	1457	1131	924	882	870	1466	1419	1862	1277	1453	1442	1582	1960	1683	1613	1766	1434	1442	1354	1432	1417	1361	1359	1394	1416	1413	1455	1413	1217	1142	1379	1230	1490	1345	1594	1368	1066	1228	995	941	1231	984	1224	1041
K01057	PGLS, pgl, devB; 6-phosphogluconolactonase [EC:3.1.1.31]		647	862	874	811	946	876	859	837	790	724	836	1018	722	700	736	779	937	837	864	846	709	857	710	744	776	740	708	841	849	874	889	552	1096	887	555	787	906	944	858	212	270	197	110	960	123	527	535
K01058	pldA; phospholipase A1/A2 [EC:3.1.1.32 3.1.1.4]	Lipase	1274	1048	1228	1124	779	1002	1096	1065	738	755	384	1918	704	791	773	189	846	930	780	948	697	1655	808	767	777	795	766	1089	1143	1126	900	490	2087	1790	728	798	1110	920	1346	702	817	771	820	879	768	645	1247
K01060	cah; cephalosporin-C deacetylase [EC:3.1.1.41]		94	94	358	319	42	2	1	1	98	88	232	57	112	117	255	348	96	352	221	279	105	107	115	109	80	82	86	276	327	311	305	141	9	85	78	38	254	118	180	49	44	28	22	71	20	75	10
K01061	E3.1.1.45; carboxymethylenebutenolidase [EC:3.1.1.45]		4	541	1	7	171	1346	1551	1470	628	510	769	22	538	516	235	505	467	29	200	267	510	13	449	580	502	552	481	208	153	123	230	689	127	3	895	531	259	902	76	1382	1282	1496	1550	769	1557	600	1031
K01066	aes; acetyl esterase [EC:3.1.1.-]		59	383	75	90	1005	125	21	11	558	587	663	34	532	645	226	711	346	105	255	332	560	25	524	540	533	537	572	185	109	141	179	602	40	16	644	512	157	944	97	1297	1163	1346	1473	328	1558	952	943
K01067	E3.1.2.1, ACH1; acetyl-CoA hydrolase [EC:3.1.2.1]		0	9	0	0	1	0	2	0	17	4	20	0	6	8	1	19	3	2	7	38	11	0	7	10	23	3	11	3	0	2	11	12	0	0	22	15	5	14	0	10	6	7	2	27	3	1	1
K01069	gloB, gloC, HAGH; hydroxyacylglutathione hydrolase [EC:3.1.2.6]		1116	914	1232	1182	1087	879	846	843	1132	1151	648	1212	1091	1113	1017	371	907	1163	956	1254	1194	1292	1141	1116	1200	1153	1110	1171	1192	1277	1172	563	1132	1283	692	861	1257	1051	1131	882	863	885	816	1178	907	1122	966
K01070	frmB, ESD, fghA; S-formylglutathione hydrolase [EC:3.1.2.12]		644	801	608	611	954	916	844	839	853	859	708	1020	805	871	561	477	761	503	604	628	861	915	866	863	977	887	830	682	617	648	675	888	1138	956	866	751	749	880	754	1337	1300	1507	1530	946	1532	1051	1287
K01071	MCH; medium-chain acyl-[acyl-carrier-protein] hydrolase [EC:3.1.2.21]		42	55	84	125	10	5	2	0	33	22	116	2	18	20	39	127	38	83	76	73	12	7	21	21	18	25	24	67	54	72	67	53	4	2	85	9	53	22	33	66	14	15	7	24	7	8	11
K01073	E3.1.2.20; acyl-CoA hydrolase [EC:3.1.2.20]		15	20	11	23	4	3	1	0	13	6	8	1	7	11	8	21	11	10	9	20	6	12	13	6	14	8	14	27	25	29	27	0	3	2	0	4	19	34	16	4	1	2	1	12	0	1	5
K01075	E3.1.2.23; 4-hydroxybenzoyl-CoA thioesterase [EC:3.1.2.23]		2	102	2	3	34	3	1	2	96	48	62	4	39	71	24	97	51	7	43	69	63	0	54	53	172	54	60	62	24	46	100	49	33	1	46	62	69	107	26	25	34	28	16	212	13	14	2
K01077	E3.1.3.1, phoA, phoB; alkaline phosphatase [EC:3.1.3.1]		859	1099	1043	966	531	1607	1895	1986	869	855	1169	1044	885	857	1152	1053	1139	1039	1130	983	898	989	847	849	727	820	831	874	983	936	933	1173	1174	983	1383	1198	1066	851	968	908	907	899	812	1005	822	627	963
K01078	PHO; acid phosphatase [EC:3.1.3.2]		0	55	0	0	10	0	1	0	82	61	255	2	76	80	24	212	209	57	117	48	77	1	62	80	73	40	62	27	16	6	24	58	6	0	96	119	30	315	6	39	34	37	15	61	22	11	20
K01079	serB, PSPH; phosphoserine phosphatase [EC:3.1.3.3]		691	1046	623	617	996	1632	1788	1814	861	848	959	1003	815	849	592	880	838	694	663	673	805	845	825	801	883	812	837	720	628	609	707	758	1100	928	750	978	717	1134	741	812	809	816	804	1081	819	771	989
K01081	E3.1.3.5; 5'-nucleotidase [EC:3.1.3.5]		1327	1488	1709	1672	1463	1667	1736	1808	1311	1236	1551	1949	1300	1253	1307	1084	1399	1598	1499	1547	1285	1721	1257	1299	1211	1326	1280	1622	1731	1635	1490	1475	2094	1824	1310	1064	1551	1323	1684	357	501	332	195	1328	172	860	947
K01082	cysQ, MET22, BPNT1; 3'(2'), 5'-bisphosphate nucleotidase [EC:3.1.3.7]		1262	1274	1222	1096	1063	909	887	812	1020	897	914	1939	927	1005	945	715	1289	1054	1067	1046	957	1692	935	1007	1091	1027	974	1141	1159	1194	1159	776	2074	1771	811	1039	1236	1468	1446	817	857	813	815	1197	841	900	1264
K01083	E3.1.3.8; 3-phytase [EC:3.1.3.8]		510	445	448	423	122	4	8	2	369	304	229	765	295	276	321	138	358	363	324	439	316	687	278	322	432	356	304	519	551	454	465	160	842	693	302	248	531	524	589	132	161	100	74	486	53	113	326
K01085	agp; glucose-1-phosphatase [EC:3.1.3.10]		1	24	0	0	5	4	0	0	38	27	22	0	37	30	28	29	37	0	30	7	43	0	47	31	37	50	51	1	5	3	7	170	12	0	178	25	2	9	0	548	561	632	680	43	715	218	422
K01086	fbp-SEBP; fructose-1,6-bisphosphatase I / sedoheptulose-1,7-bisphosphatase [EC:3.1.3.11 3.1.3.37]		0	6	0	0	3	0	0	1	2	3	7	0	1	4	6	42	5	0	1	10	6	0	0	8	8	1	4	6	0	0	1	3	0	0	10	24	0	36	0	0	4	2	2	0	0	0	1
K01087	otsB; trehalose 6-phosphate phosphatase [EC:3.1.3.12]		16	248	4	1	70	9	5	5	220	191	734	11	162	195	126	659	341	91	264	173	201	11	160	232	174	186	219	89	50	48	125	372	36	2	429	312	123	695	42	694	626	721	770	438	732	265	467
K01089	hisB; imidazoleglycerol-phosphate dehydratase / histidinol-phosphatase [EC:4.2.1.19 3.1.3.15]		662	612	608	615	895	922	836	841	576	565	144	1012	581	599	461	90	448	514	409	512	585	807	595	589	561	637	657	603	637	593	554	369	1078	928	471	519	589	488	695	666	712	716	708	530	748	760	850
K01090	E3.1.3.16; protein phosphatase [EC:3.1.3.16]		455	708	209	281	163	819	944	806	543	527	1852	80	616	513	683	1920	1012	416	704	447	558	50	485	547	540	505	535	305	235	292	377	1916	99	30	1739	966	376	1172	297	397	320	324	145	669	133	89	138
K01091	gph; phosphoglycolate phosphatase [EC:3.1.3.18]		1849	2109	1269	1228	1578	957	873	887	1997	2079	2828	1915	2143	2238	1590	2360	2085	1317	1669	1648	2205	1857	2073	2099	2280	2109	2110	1612	1491	1518	1771	2493	2047	1763	2316	2091	1732	2679	1809	1275	1580	1221	1201	2394	1113	1427	1382
K01092	E3.1.3.25, IMPA, suhB; myo-inositol-1(or 4)-monophosphatase [EC:3.1.3.25]		666	1410	701	666	1083	889	845	882	1490	1406	2170	1036	1352	1386	1098	2145	1674	886	1311	865	1451	852	1278	1419	1565	1357	1429	959	858	801	1019	1551	1174	943	1495	1786	1046	2091	852	1182	1228	1079	1024	1648	1041	1029	1098
K01093	appA; 4-phytase / acid phosphatase [EC:3.1.3.26 3.1.3.2]		0	24	0	0	3	1	0	0	48	70	15	0	66	54	26	24	18	0	28	11	73	1	30	82	64	86	50	8	6	4	2	3	11	0	2	15	7	30	0	651	469	626	731	35	746	270	436
K01095	pgpA; phosphatidylglycerophosphatase A [EC:3.1.3.27]		976	809	1125	1071	980	896	884	880	954	1104	383	1028	1011	1060	863	307	702	1074	856	1030	984	1194	1093	1022	1042	1059	1007	1051	1042	1044	1025	309	913	1157	258	631	1013	643	997	763	895	793	861	841	812	1144	890
K01096	pgpB; phosphatidylglycerophosphatase B [EC:3.1.3.27 3.1.3.81 3.1.3.4 3.6.1.27]		667	549	636	561	654	908	799	850	460	504	145	960	460	496	398	84	441	532	391	476	471	824	497	514	429	548	524	560	592	535	472	330	1067	840	394	518	528	430	713	96	178	79	67	465	70	411	427
K01101	E3.1.3.41; 4-nitrophenyl phosphatase [EC:3.1.3.41]		158	111	209	172	37	1	2	1	154	179	173	86	203	170	175	120	91	239	180	157	187	206	174	173	128	145	162	172	189	170	184	299	11	151	284	32	164	19	113	69	88	63	36	103	47	131	28
K01104	E3.1.3.48; protein-tyrosine phosphatase [EC:3.1.3.48]		1237	1727	1235	1349	1177	1687	1738	1705	1455	1379	2566	1062	1262	1316	2013	3073	2055	1564	1842	1525	1329	920	1329	1391	1320	1429	1372	1400	1322	1341	1422	2735	1227	935	2824	2204	1451	2227	1206	1280	1255	1251	955	1737	933	923	1103
K01113	phoD; alkaline phosphatase D [EC:3.1.3.1]		511	761	465	398	256	1115	1272	1276	718	546	1279	759	551	548	457	1040	682	511	548	541	566	704	460	596	513	580	562	564	523	491	599	595	872	752	758	650	650	1171	601	298	278	272	140	811	155	173	449
K01114	plc; phospholipase C [EC:3.1.4.3]	Lipase	736	632	556	558	132	6	15	1	397	385	688	820	399	401	528	630	704	514	554	634	380	730	353	409	341	440	394	651	587	650	542	628	810	766	539	638	631	724	614	161	211	168	91	568	76	112	352
K01115	PLD1_2; phospholipase D1/2 [EC:3.1.4.4]	Lipase	0	5	0	0	0	0	0	0	5	12	1	0	18	12	19	48	23	0	4	11	10	0	10	6	9	3	13	8	0	0	2	42	2	0	1	30	4	232	1	7	2	2	0	22	3	0	1
K01117	sph; sphingomyelin phosphodiesterase [EC:3.1.4.12]		0	16	0	0	3	1	3	3	58	65	171	0	77	61	16	74	25	2	18	4	64	0	50	61	130	63	55	0	3	0	10	306	2	0	287	15	23	3	1	38	39	42	15	10	14	4	11
K01118	acpD, azoR; FMN-dependent NADH-azoreductase [EC:1.7.1.17]		346	797	235	406	957	863	833	856	837	846	1079	77	840	817	354	694	526	291	391	527	780	106	786	827	797	817	843	437	377	419	544	1441	98	38	1379	628	481	384	303	952	847	939	853	805	867	693	630
K01119	cpdB; 2',3'-cyclic-nucleotide 2'-phosphodiesterase / 3'-nucleotidase [EC:3.1.4.16 3.1.3.6]		1575	1336	1731	1721	1916	1062	913	947	1192	1367	818	1802	1265	1276	1270	735	1151	1525	1270	1443	1214	1518	1308	1258	1219	1331	1356	1554	1646	1616	1454	1127	1843	1658	1027	997	1516	881	1833	861	919	838	835	934	826	1384	1271
K01120	cpdP; 3',5'-cyclic-nucleotide phosphodiesterase [EC:3.1.4.17]		117	178	418	393	609	72	2	0	277	299	33	212	272	270	275	3	170	394	265	317	263	169	278	265	288	294	255	308	369	376	313	42	209	186	28	158	280	97	261	37	45	33	31	65	30	348	111
K01121	CNP; 2',3'-cyclic-nucleotide 3'-phosphodiesterase [EC:3.1.4.37]		105	15	132	114	13	1	0	0	58	63	0	47	94	68	90	1	33	129	81	98	80	137	74	73	50	63	52	95	124	113	80	0	4	103	0	2	99	0	65	18	21	13	13	22	13	63	11
K01126	E3.1.4.46, glpQ, ugpQ; glycerophosphoryl diester phosphodiesterase [EC:3.1.4.46]		2448	2591	2448	2468	1909	2079	2131	2285	2456	2505	3546	2521	2603	2513	3081	4324	2656	2574	2873	2475	2483	2778	2444	2536	2228	2514	2402	2400	2495	2428	2462	3290	2217	2723	3304	3199	2580	2646	2289	2104	2155	2014	1863	2498	1827	2139	2028
K01127	GPLD1; glycosylphosphatidylinositol phospholipase D [EC:3.1.4.50]	Lipase	0	1	0	0	0	0	0	0	0	0	0	0	0	0	0	0	1	0	0	0	0	0	0	0	0	0	0	1	0	0	1	0	0	0	0	0	0	4	0	0	0	0	0	0	0	0	0
K01129	dgt; dGTPase [EC:3.1.5.1]		962	1128	962	970	1392	919	845	869	1175	1179	1160	1028	1121	1147	912	1176	967	961	958	990	1124	863	1127	1137	1237	1158	1149	1029	1017	957	1130	1027	1141	913	797	1032	1080	1290	1004	895	984	889	876	1226	859	1063	990
K01130	E3.1.6.1; arylsulfatase [EC:3.1.6.1]		23	950	69	60	1454	5370	6014	6055	963	777	592	31	717	805	188	365	264	73	128	198	739	10	717	738	753	669	739	197	154	135	343	548	278	19	825	1345	267	970	72	729	656	798	756	1312	727	938	821
K01131	STS; steryl-sulfatase [EC:3.1.6.2]		68	14	17	21	1	0	0	0	2	0	0	5	1	0	5	0	17	22	7	16	2	2	0	0	1	0	0	14	14	25	16	2	0	1	1	0	18	0	71	0	0	1	0	10	0	0	0
K01132	GALNS; N-acetylgalactosamine-6-sulfatase [EC:3.1.6.4]		0	1	0	0	2	0	0	0	0	0	0	0	0	0	2	0	1	0	0	0	0	0	0	0	0	0	0	0	0	0	14	1	0	0	0	0	0	0	0	0	0	0	0	0	0	0	0
K01133	betC; choline-sulfatase [EC:3.1.6.6]		2	85	2	1	15	1	2	3	56	44	109	7	36	63	35	108	52	1	69	58	61	2	32	50	57	48	48	43	20	41	47	210	17	1	38	121	43	127	25	20	27	22	21	190	18	11	8
K01134	ARSA; arylsulfatase A [EC:3.1.6.8]		0	15	0	0	9	0	0	0	12	0	3	1	2	1	2	5	1	0	0	0	7	0	1	1	5	3	8	0	0	0	59	7	0	0	0	11	0	20	0	0	0	0	0	4	0	0	0
K01135	ARSB; arylsulfatase B [EC:3.1.6.12]		0	7	0	0	1	0	0	0	0	0	0	0	0	0	0	0	0	0	0	0	1	0	0	0	0	0	0	0	0	0	11	1	0	0	0	0	0	0	0	0	0	0	0	0	0	0	0
K01136	IDS; iduronate 2-sulfatase [EC:3.1.6.13]		130	87	99	94	27	1	0	0	46	46	29	182	40	55	69	6	65	87	74	83	48	182	51	51	55	49	49	106	103	90	126	17	204	200	26	30	109	72	131	17	23	5	6	54	2	20	86
K01137	GNS; N-acetylglucosamine-6-sulfatase [EC:3.1.6.14]		637	361	591	597	107	2	3	0	249	220	59	973	204	218	342	12	316	480	347	423	220	834	216	230	213	271	248	522	558	567	453	74	1029	930	96	180	548	362	693	42	100	22	22	267	21	110	354
K01138	K01138; uncharacterized sulfatase [EC:3.1.6.-]		1540	967	1610	1506	441	31	7	4	636	589	196	1828	582	579	1070	137	857	1325	945	1205	617	1662	635	628	564	660	599	1423	1418	1499	1320	207	1862	1744	210	375	1341	609	1734	1296	1229	1230	1391	644	1473	872	1538
K01139	spoT; GTP diphosphokinase / guanosine-3',5'-bis(diphosphate) 3'-diphosphatase [EC:2.7.6.5 3.1.7.2]		1025	842	1133	1134	1032	1282	1363	1332	881	874	406	1163	897	828	845	273	754	1074	873	984	902	1271	870	859	911	831	909	964	1107	1093	1069	275	1200	1210	417	761	977	757	996	724	788	799	825	960	795	1055	973
K01141	sbcB, exoI; exodeoxyribonuclease I [EC:3.1.11.1]		641	760	627	571	967	1322	1407	1472	659	643	154	974	616	706	444	152	544	491	472	602	679	844	670	661	738	712	677	571	637	589	627	421	1116	872	527	657	579	493	730	683	710	753	730	790	745	747	945
K01142	E3.1.11.2, xthA; exodeoxyribonuclease III [EC:3.1.11.2]		1418	1563	1417	1406	1195	1294	1288	1385	1822	1721	2105	1262	1751	1684	1374	1879	1728	1562	1691	1646	1797	1386	1789	1801	1791	1715	1775	1550	1519	1494	1698	1465	1184	1265	1428	1361	1573	1982	1412	1180	1307	1158	1054	1862	1072	1286	1120
K01143	E3.1.11.3; exodeoxyribonuclease (lambda-induced) [EC:3.1.11.3]		0	2	0	0	0	0	0	0	6	6	0	0	2	3	0	0	1	0	0	12	3	0	1	1	4	1	3	11	6	8	9	0	0	0	0	0	8	0	6	2	0	0	1	2	0	0	0
K01144	E3.1.11.5; exodeoxyribonuclease V [EC:3.1.11.5]		0	52	0	0	13	1	2	0	44	32	110	2	29	26	65	127	79	9	90	55	49	2	27	33	56	24	22	23	14	12	26	91	2	2	37	66	26	70	8	13	20	16	12	130	19	13	8
K01146	xni; protein Xni		653	558	656	612	1164	547	413	375	575	608	95	1004	591	673	436	29	458	485	415	444	586	824	679	636	625	680	662	550	588	596	493	355	1050	944	371	533	563	371	743	676	670	721	770	413	717	954	895
K01147	rnb; exoribonuclease II [EC:3.1.13.1]		663	619	622	609	867	930	841	862	577	599	136	972	590	615	421	92	572	561	444	531	586	884	602	601	558	635	658	582	610	613	493	366	1068	836	380	536	585	386	791	119	177	96	72	520	51	535	474
K01150	endA; deoxyribonuclease I [EC:3.1.21.1]		633	668	630	578	659	941	999	959	511	475	127	1034	451	496	421	44	458	494	417	487	470	842	511	530	593	532	537	545	558	596	555	372	1137	896	445	514	573	470	712	652	674	736	755	695	777	661	848
K01151	nfo; deoxyribonuclease IV [EC:3.1.21.2]		1261	965	1262	1277	1053	962	869	817	829	915	825	1113	883	913	1191	1219	906	1156	1120	1035	855	1179	879	873	730	899	915	1115	1122	1167	1037	948	1120	1131	1021	945	1013	776	1124	846	840	839	821	741	849	996	939
K01153	hsdR; type I restriction enzyme, R subunit [EC:3.1.21.3]		1626	1535	1841	1818	4740	921	379	340	2244	2528	1701	1496	2500	2483	1769	1469	1898	1969	1798	1829	2411	1687	2520	2402	2631	2503	2603	1807	1829	1845	1800	1088	1357	1682	779	2200	1766	2143	1564	1692	1622	1648	1776	1425	1761	3424	1666
K01154	hsdS; type I restriction enzyme, S subunit [EC:3.1.21.3]		1912	1516	2334	2236	3907	840	357	326	2174	2435	1429	1770	2477	2297	2186	1448	1936	2413	2030	2067	2359	2104	2565	2350	2475	2358	2410	2026	2234	2107	2168	917	1357	1978	899	2037	2091	1898	1835	1636	1684	1651	1724	1417	1837	3157	1595
K01155	E3.1.21.4; type II restriction enzyme [EC:3.1.21.4]		584	358	523	489	93	4	1	0	187	201	165	813	188	206	335	125	307	456	346	397	184	627	199	187	196	239	212	439	494	469	420	64	807	737	101	145	479	368	610	43	99	33	25	265	24	87	279
K01156	res; type III restriction enzyme [EC:3.1.21.5]		174	192	357	363	44	6	2	5	135	84	315	19	102	82	424	410	331	430	421	363	105	17	92	103	102	66	92	296	346	368	366	185	34	29	199	132	419	334	272	52	74	47	32	224	33	18	27
K01158	DNASE2; deoxyribonuclease II [EC:3.1.22.1]		0	0	0	0	0	0	0	0	0	0	4	0	0	3	0	8	0	0	0	0	1	0	0	0	0	0	0	0	0	0	0	0	0	0	1	1	0	1	0	0	0	0	0	0	0	1	0
K01159	ruvC; crossover junction endodeoxyribonuclease RuvC [EC:3.1.22.4]		1251	1019	1331	1277	1122	932	867	842	1330	1358	1194	1253	1310	1345	1162	1040	1229	1331	1265	1359	1346	1308	1402	1359	1308	1295	1346	1305	1290	1336	1305	782	1139	1299	816	986	1274	1312	1250	883	1126	913	918	1158	890	1228	1044
K01160	rusA; crossover junction endodeoxyribonuclease RusA [EC:3.1.22.4]		10	81	51	52	5	0	0	0	37	46	74	1	27	43	143	62	120	73	108	63	41	16	53	50	48	46	54	51	60	61	52	164	65	3	184	30	60	66	42	2768	2505	2988	3447	148	3485	1140	1999
K01161	E3.1.25.1; deoxyribonuclease (pyrimidine dimer) [EC:3.1.25.1]		0	0	0	0	0	0	0	0	0	0	0	0	0	0	0	0	0	0	0	0	0	0	0	0	0	0	0	0	0	0	0	0	0	0	0	0	0	0	0	0	0	0	0	0	0	0	0
K01163	K01163; uncharacterized protein		650	140	700	778	97	3	1	3	247	275	49	216	340	286	566	62	177	757	501	690	331	504	323	320	248	263	290	614	598	707	551	92	27	448	12	18	505	36	485	58	89	53	47	95	64	302	50
K01166	RNASET2; ribonuclease T2 [EC:4.6.1.19]		804	555	681	682	173	9	2	2	382	332	341	1101	335	369	477	189	479	570	506	574	384	986	377	380	338	401	368	650	707	650	588	162	1255	1095	203	322	679	597	835	113	179	115	89	478	77	149	503
K01167	rnaSA; ribonuclease T1 [EC:4.6.1.24]		0	57	0	0	20	0	3	0	17	32	133	0	23	33	11	239	25	4	20	30	28	1	22	35	23	30	34	5	2	3	4	83	0	0	106	30	12	90	1	34	34	24	10	49	7	3	10
K01169	rna; ribonuclease I (enterobacter ribonuclease) [EC:4.6.1.21]		0	25	0	0	3	0	0	0	29	33	20	0	28	23	28	9	55	2	31	16	36	1	50	42	32	54	54	3	4	2	9	161	11	0	176	10	4	5	0	564	512	651	708	24	670	217	400
K01170	endA; tRNA-intron endonuclease, archaea type [EC:4.6.1.16]		0	0	0	0	0	0	0	0	0	0	0	0	1	0	0	0	0	0	8	7	2	1	0	1	0	1	0	0	0	0	0	8	0	0	0	0	0	0	0	0	0	0	0	0	0	1	0
K01173	ENDOG; endonuclease G, mitochondrial		1	91	0	2	51	91	144	111	137	163	373	3	156	169	32	275	105	7	50	106	144	5	122	145	135	150	147	81	35	51	85	142	17	1	195	225	84	512	26	84	66	90	66	134	54	28	38
K01174	nuc; micrococcal nuclease [EC:3.1.31.1]		52	260	246	272	33	7	5	4	127	138	590	21	129	77	752	788	700	477	699	283	122	28	89	111	89	84	120	288	256	256	225	263	12	15	315	572	287	598	164	78	90	75	46	165	27	28	32
K01175	ybfF; esterase [EC:3.1.-.-]		620	682	590	572	914	1266	1302	1331	559	598	195	1001	508	564	439	65	442	492	394	515	573	869	607	607	534	647	637	532	589	547	573	439	1107	935	444	583	586	424	683	653	669	737	760	623	774	789	928
K01176	AMY, amyA, malS; alpha-amylase [EC:3.2.1.1]	Amilase	240	944	177	183	1137	4021	4324	4387	842	732	347	244	751	685	294	223	443	182	284	290	692	173	729	702	631	687	721	224	172	181	287	850	428	189	1231	1064	241	323	234	1240	1222	1437	1521	1226	1507	1062	1177
K01178	SGA1; glucoamylase [EC:3.2.1.3]	Amilase	0	24	1	0	15	1	2	0	62	70	60	4	50	69	20	57	6	0	13	17	50	1	32	68	47	55	39	8	4	9	24	59	3	0	83	20	15	79	3	45	26	44	33	32	44	20	28
K01179	E3.2.1.4; endoglucanase [EC:3.2.1.4]		823	779	184	211	118	700	725	698	430	276	700	117	284	339	325	733	396	248	250	295	304	31	260	370	408	334	403	303	227	210	607	620	181	42	679	467	324	836	474	707	751	820	720	1251	781	304	502
K01180	E3.2.1.6; endo-1,3(4)-beta-glucanase [EC:3.2.1.6]		0	0	0	0	1	0	0	0	1	0	0	0	0	0	0	0	0	0	0	0	0	0	0	0	0	0	1	0	0	0	1	0	0	0	0	0	0	0	0	0	0	0	0	0	0	0	0
K01181	E3.2.1.8, xynA; endo-1,4-beta-xylanase [EC:3.2.1.8]		569	261	161	218	67	9	8	0	257	216	402	62	237	254	112	526	234	188	114	193	216	28	197	254	208	235	222	236	228	229	291	307	12	30	381	110	250	260	588	152	149	122	107	206	75	58	85
K01182	IMA, malL; oligo-1,6-glucosidase [EC:3.2.1.10]		292	199	81	107	245	30	7	8	164	167	225	38	163	158	85	308	139	116	119	110	204	25	142	164	128	177	179	112	101	77	122	518	6	40	363	104	91	42	224	84	69	49	23	46	22	136	28
K01183	E3.2.1.14; chitinase [EC:3.2.1.14]	Chitinase	2952	2764	2752	2514	2062	3834	4231	4323	2016	2014	858	4386	1812	1952	1786	505	1869	2131	1778	2095	1928	3873	1911	1986	1837	2031	1962	2564	2599	2549	2212	1939	4869	4181	2216	1747	2577	1776	3164	517	829	522	218	2405	228	1341	2025
K01184	E3.2.1.15; polygalacturonase [EC:3.2.1.15]		0	2	0	0	0	1	0	0	7	2	0	1	12	10	0	0	0	0	0	1	9	0	2	3	7	2	9	1	0	0	1	0	0	0	1	5	1	13	0	0	1	0	1	3	0	0	0
K01185	E3.2.1.17; lysozyme [EC:3.2.1.17]		270	313	307	309	304	273	149	107	320	338	290	416	323	325	309	217	378	281	337	331	337	342	378	348	370	419	368	307	297	311	294	361	449	359	429	271	326	277	356	1772	1621	1921	2087	314	2092	918	1422
K01186	NEU1; sialidase-1 [EC:3.2.1.18]		294	193	250	248	83	3	2	6	192	176	655	288	210	221	195	931	176	227	214	309	207	365	185	181	161	187	170	241	190	267	200	126	203	333	103	102	217	235	214	102	86	56	62	179	34	171	110
K01187	malZ; alpha-glucosidase [EC:3.2.1.20]		408	859	464	524	215	804	852	876	757	684	1489	74	758	736	823	1892	880	549	767	646	749	47	636	772	638	661	654	522	504	467	714	1415	130	64	1524	1046	568	1004	415	1577	1420	1588	1560	1032	1608	576	986
K01188	E3.2.1.21; beta-glucosidase [EC:3.2.1.21]		0	0	0	0	0	0	0	0	0	0	0	0	0	0	3	0	2	0	0	0	0	0	0	0	0	5	2	0	0	0	2	0	0	0	0	0	0	0	0	0	0	0	0	0	0	0	0
K01190	lacZ; beta-galactosidase [EC:3.2.1.23]		1042	641	1078	1157	319	55	16	48	596	645	806	141	705	649	696	1095	580	1107	744	1000	743	42	578	818	560	693	609	1003	1073	1014	972	724	37	111	468	322	938	318	1368	1190	768	948	1007	415	1004	543	698
K01191	MAN2C1; alpha-mannosidase [EC:3.2.1.24]		122	220	153	164	666	81	13	5	233	269	427	26	254	286	143	646	180	146	189	174	216	14	289	230	232	267	254	166	137	144	162	362	1	6	118	191	118	171	169	154	59	51	44	96	29	346	48
K01192	E3.2.1.25, MANBA, manB; beta-mannosidase [EC:3.2.1.25]		1020	789	775	727	388	1276	1359	1415	567	467	365	1188	475	438	481	467	545	627	501	643	522	997	496	510	480	564	540	689	775	732	653	522	1293	1078	462	497	745	558	1081	163	232	136	79	700	96	295	550
K01193	INV, sacA; beta-fructofuranosidase [EC:3.2.1.26]		523	866	1106	1187	2133	1799	1803	1894	1089	1183	989	202	1099	1079	1109	1309	948	1260	1232	980	1086	348	1166	1065	975	1056	1087	874	914	916	891	718	137	303	582	1093	865	439	711	828	717	823	801	641	847	1525	661
K01194	TREH, treA, treF; alpha,alpha-trehalase [EC:3.2.1.28]		1	147	5	3	23	5	0	3	134	97	106	2	131	181	78	80	156	29	69	60	150	2	162	187	128	175	172	27	21	25	83	386	64	0	456	110	56	253	21	1164	1065	1349	1429	300	1363	487	848
K01195	uidA, GUSB; beta-glucuronidase [EC:3.2.1.31]		71	79	25	36	20	1	6	16	111	134	154	16	145	121	86	234	81	29	58	55	139	13	107	151	96	116	124	39	27	26	41	47	14	7	45	37	46	59	66	624	518	649	721	98	754	283	445
K01197	hya; hyaluronoglucosaminidase [EC:3.2.1.35]		11	71	19	21	7	1	4	1	22	26	75	10	23	27	34	98	46	18	56	28	16	10	18	17	18	27	22	43	45	38	44	77	3	2	85	12	37	78	16	50	12	21	4	38	9	4	4
K01198	xynB; xylan 1,4-beta-xylosidase [EC:3.2.1.37]		111	71	112	151	40	10	5	5	218	263	271	11	279	250	64	264	48	107	112	101	249	17	212	281	206	271	240	145	113	126	135	318	5	4	175	32	97	43	103	281	99	127	117	65	127	81	103
K01199	EGLC; glucan endo-1,3-beta-D-glucosidase [EC:3.2.1.39]		0	0	0	0	0	0	0	0	0	0	2	0	0	0	0	0	0	0	0	0	0	0	0	0	0	0	0	0	0	0	0	0	0	0	0	0	0	0	0	0	0	0	0	0	0	0	0
K01200	pulA; pullulanase [EC:3.2.1.41]		533	364	181	178	44	3	8	3	208	172	391	244	200	173	238	290	255	191	193	187	193	193	172	170	156	186	189	176	198	189	180	633	203	179	654	104	185	129	281	115	124	100	35	172	29	30	95
K01201	GBA, srfJ; glucosylceramidase [EC:3.2.1.45]		214	92	56	67	23	2	2	1	100	107	115	23	102	82	37	160	52	74	26	106	101	9	74	85	99	87	79	88	74	64	84	76	9	8	78	39	70	82	212	53	51	45	20	100	24	31	27
K01202	GALC; galactosylceramidase [EC:3.2.1.46]		0	0	0	0	0	0	0	0	1	4	0	0	10	5	2	0	0	0	0	1	7	0	3	3	6	2	1	0	0	0	1	0	0	1	3	0	0	0	0	0	1	1	0	0	0	1	0
K01205	NAGLU; alpha-N-acetylglucosaminidase [EC:3.2.1.50]		0	39	0	0	1	0	0	0	35	39	69	0	46	43	1	61	2	3	2	14	32	0	27	54	40	53	27	7	0	1	6	27	4	0	29	17	5	61	0	35	25	26	29	24	14	20	21
K01206	FUCA; alpha-L-fucosidase [EC:3.2.1.51]		343	230	84	112	75	2	5	1	211	243	259	51	251	235	113	396	142	128	78	209	253	13	160	289	175	284	180	124	101	90	189	240	31	27	130	66	122	272	249	206	123	133	124	187	137	89	127
K01207	nagZ; beta-N-acetylhexosaminidase [EC:3.2.1.52]		907	1086	720	771	1049	883	851	813	962	905	1422	1024	855	938	732	1380	1071	747	861	840	841	925	878	899	908	891	950	831	770	754	822	1030	1119	916	1048	950	833	1349	934	883	802	883	836	1048	877	823	933
K01208	cd, ma, nplT; cyclomaltodextrinase / maltogenic alpha-amylase / neopullulanase [EC:3.2.1.54 3.2.1.133 3.2.1.135]	Amilase	0	0	0	0	1	0	0	0	2	2	2	1	0	0	5	15	14	0	1	4	0	0	0	0	0	0	0	0	1	0	2	12	0	0	3	1	2	0	0	1	2	1	0	0	0	0	0
K01209	abfA; alpha-L-arabinofuranosidase [EC:3.2.1.55]		280	236	257	332	78	12	2	2	321	309	551	42	322	347	81	723	239	220	232	276	355	14	275	321	270	276	278	234	216	180	246	324	9	19	232	119	184	203	312	304	114	149	96	206	128	89	108
K01210	E3.2.1.58; glucan 1,3-beta-glucosidase [EC:3.2.1.58]		0	0	0	1	1	0	0	1	5	2	6	0	1	2	0	24	1	0	1	9	0	0	4	2	46	2	6	0	0	0	4	16	0	0	4	2	3	0	1	1	2	2	0	4	0	0	0
K01212	sacC, levB; levanase [EC:3.2.1.65]		0	5	0	0	4	0	0	0	4	9	14	1	16	7	2	28	3	0	0	6	11	0	3	9	7	7	3	4	2	1	6	3	0	0	2	18	2	3	0	2	2	2	2	5	0	3	0
K01213	E3.2.1.67; galacturan 1,4-alpha-galacturonidase [EC:3.2.1.67]		0	0	0	0	0	0	0	0	0	0	0	0	0	0	0	1	0	0	0	0	0	0	0	0	0	0	0	0	0	0	0	5	0	0	0	0	0	0	0	0	0	0	0	0	0	0	0
K01214	ISA, treX; isoamylase [EC:3.2.1.68]	Amilase	0	0	0	0	0	0	0	0	0	0	0	0	0	0	0	0	0	0	0	0	0	0	0	0	0	0	0	0	0	0	0	0	3	0	0	0	1	0	0	0	0	0	0	0	0	0	0
K01215	dexB; glucan 1,6-alpha-glucosidase [EC:3.2.1.70]		131	82	102	127	9	7	2	0	10	12	63	16	14	14	14	103	39	103	68	86	17	11	12	4	9	13	17	91	76	77	51	23	1	3	26	9	67	10	149	78	7	4	7	33	5	2	1
K01216	E3.2.1.73; licheninase [EC:3.2.1.73]		0	3	0	0	0	0	0	0	4	3	3	0	0	0	4	1	9	1	0	4	0	0	0	0	0	6	3	0	0	0	1	0	0	0	11	2	0	1	0	0	0	0	0	0	0	0	0
K01217	IDUA; L-iduronidase [EC:3.2.1.76]		0	0	0	0	0	0	0	0	0	0	0	0	0	0	0	0	0	0	0	0	0	0	0	0	0	0	6	0	4	0	0	0	0	0	0	0	2	0	0	0	0	0	0	0	0	0	0
K01218	gmuG; mannan endo-1,4-beta-mannosidase [EC:3.2.1.78]		267	127	61	95	29	1	4	0	120	95	219	24	75	91	43	327	83	91	41	69	66	3	92	88	67	94	81	88	67	73	122	105	10	16	127	29	71	91	211	34	46	54	19	123	22	28	25
K01219	E3.2.1.81; beta-agarase [EC:3.2.1.81]		122	31	29	45	6	0	0	0	13	1	0	26	3	3	13	3	30	39	11	31	7	3	6	8	12	5	5	36	40	30	65	4	1	4	2	11	35	7	118	2	4	1	3	46	0	6	0
K01220	E3.2.1.85, lacG; 6-phospho-beta-galactosidase [EC:3.2.1.85]		1	107	97	158	20	9	3	1	38	65	214	6	27	37	299	562	267	178	285	98	44	2	39	26	19	32	32	72	44	60	47	54	1	7	118	396	74	137	44	82	37	23	17	58	11	7	0
K01222	E3.2.1.86A, celF; 6-phospho-beta-glucosidase [EC:3.2.1.86]		180	477	795	769	424	1253	1416	1459	352	340	474	30	363	333	630	552	282	830	567	741	287	13	362	385	311	349	364	639	704	722	657	871	79	41	814	359	551	142	476	714	612	720	753	434	726	437	511
K01223	E3.2.1.86B, bglA; 6-phospho-beta-glucosidase [EC:3.2.1.86]		643	821	1472	1676	918	950	921	954	689	809	777	354	788	743	1042	918	793	1400	1148	1182	736	438	921	798	738	796	862	1328	1320	1317	1185	1246	290	415	1384	607	1152	232	987	2328	1809	2053	2166	471	2197	1262	1414
K01224	E3.2.1.89; arabinogalactan endo-1,4-beta-galactosidase [EC:3.2.1.89]		132	114	128	152	438	60	2	0	223	267	185	17	232	253	58	267	63	115	79	124	233	8	230	241	221	233	242	107	105	113	90	87	8	11	56	126	89	44	158	145	65	64	63	55	63	278	63
K01226	treC; trehalose-6-phosphate hydrolase [EC:3.2.1.93]		555	594	532	516	1530	1423	1396	1456	882	934	379	436	946	905	566	364	445	522	525	433	833	571	936	875	779	862	861	452	452	411	435	662	277	496	705	601	404	179	409	785	715	763	810	487	801	1245	684
K01227	ENGASE; mannosyl-glycoprotein endo-beta-N-acetylglucosaminidase [EC:3.2.1.96]		2	60	0	0	13	3	1	1	28	28	147	2	36	12	94	330	72	21	65	19	19	0	24	27	20	28	26	5	1	8	13	76	0	0	116	158	19	91	3	29	34	18	16	38	2	1	8
K01230	MAN1A_C, MNS1_2; mannosyl-oligosaccharide alpha-1,2-mannosidase [EC:3.2.1.113]		0	2	0	0	2	0	0	0	19	29	1	0	36	18	1	0	0	0	0	3	26	0	19	40	22	42	14	1	0	0	0	1	0	0	4	3	2	1	0	22	27	31	19	0	28	11	22
K01232	glvA; maltose-6'-phosphate glucosidase [EC:3.2.1.122]		478	509	1560	1599	1170	1159	1218	1167	653	747	82	140	670	699	1191	84	500	1565	1094	1232	662	210	769	755	618	684	742	1252	1428	1363	1307	444	70	254	468	362	1125	84	1043	754	634	703	761	342	796	918	561
K01233	csn; chitosanase [EC:3.2.1.132]		0	43	0	0	1	0	2	0	3	6	16	0	3	6	5	62	9	1	1	0	5	0	5	4	5	15	7	4	3	1	4	37	0	0	20	5	1	55	0	4	6	5	2	17	3	0	1
K01235	aguA; alpha-glucuronidase [EC:3.2.1.139]		77	48	24	28	22	1	1	0	97	84	59	10	112	78	18	76	58	23	7	42	94	1	88	105	77	83	84	44	31	29	39	43	2	5	71	25	38	48	77	35	32	44	32	68	32	18	25
K01236	treZ, glgZ; maltooligosyltrehalose trehalohydrolase [EC:3.2.1.141]		0	154	3	2	28	2	5	3	123	106	259	6	96	99	40	275	121	23	47	77	78	1	90	110	91	91	103	60	32	38	154	222	36	0	277	140	85	322	34	54	80	53	18	245	24	17	13
K01239	iunH; purine nucleosidase [EC:3.2.2.1]		113	469	374	477	87	7	15	9	437	426	1787	22	423	375	796	1674	1075	677	1173	545	396	51	359	447	348	401	357	494	443	481	470	1340	26	25	1160	824	500	840	280	337	246	259	126	352	128	71	89
K01240	URH1; uridine nucleosidase [EC:3.2.2.3]		0	18	0	0	0	0	1	1	45	49	171	0	68	50	16	88	25	0	24	2	59	0	51	62	36	58	50	0	2	0	10	266	2	0	198	11	12	0	1	29	42	36	12	3	10	4	2
K01241	amn; AMP nucleosidase [EC:3.2.2.4]		2	230	1	1	56	3	2	4	206	168	480	7	151	182	146	321	308	69	277	129	225	7	160	185	339	197	203	125	101	66	189	294	55	1	351	257	137	406	62	719	614	741	796	390	754	270	476
K01243	mtnN, mtn, pfs; adenosylhomocysteine nucleosidase [EC:3.2.2.9]		1881	1428	2262	2387	1838	1115	1040	1111	1623	1754	1685	1538	1802	1704	2145	1616	1609	2422	1969	2046	1750	1791	1722	1705	1414	1669	1754	2118	2158	2317	1955	1784	1310	1832	1782	1565	2024	1053	1845	1183	1197	1107	971	1129	1003	1596	1170
K01244	MTN; 5'-methylthioadenosine nucleosidase [EC:3.2.2.16]		0	0	0	0	0	0	0	0	0	0	6	0	0	0	0	0	1	0	0	0	0	0	0	0	0	0	0	0	0	0	3	0	0	0	0	0	0	0	0	0	0	0	0	0	0	0	0
K01246	tag; DNA-3-methyladenine glycosylase I [EC:3.2.2.20]		939	1096	1170	1109	1048	901	837	836	1033	1037	1087	1048	991	1000	1217	1311	1342	1238	1245	1180	987	1116	1004	1053	1070	1013	973	1183	1150	1146	1148	763	1119	1129	843	1273	1208	1302	1107	953	862	880	875	1072	891	975	991
K01247	alkA; DNA-3-methyladenine glycosylase II [EC:3.2.2.21]		48	302	9	3	78	6	9	6	398	334	610	12	410	407	200	407	326	23	232	165	377	7	336	348	448	340	346	156	105	99	231	912	50	3	823	225	190	339	61	800	672	744	724	411	772	256	449
K01250	rihA; pyrimidine-specific ribonucleoside hydrolase [EC:3.2.-.-]		147	169	386	358	32	2	4	1	115	95	126	213	101	116	326	127	261	343	310	318	110	158	141	140	109	144	127	302	344	309	295	363	199	211	308	61	277	131	285	570	504	688	693	117	705	270	461
K01251	E3.3.1.1, ahcY; adenosylhomocysteinase [EC:3.3.1.1]		631	655	488	426	201	14	10	8	521	450	764	798	440	440	453	717	640	405	506	574	450	671	427	475	595	472	439	589	510	499	623	493	830	729	578	483	608	1081	605	199	251	161	102	771	114	135	389
K01252	entB, dhbB, vibB, mxcF; bifunctional isochorismate lyase / aryl carrier protein [EC:3.3.2.1 6.3.2.14]		3	261	2	1	52	1072	1153	1199	226	206	300	6	218	208	85	189	95	13	87	60	203	2	221	246	186	222	196	51	48	22	117	600	81	1	705	228	77	174	21	718	600	740	764	454	733	285	487
K01253	EPHX1; microsomal epoxide hydrolase [EC:3.3.2.9]		0	4	0	0	2	0	0	1	12	9	37	1	6	9	5	52	16	2	3	4	12	0	8	9	7	13	6	1	0	0	3	9	3	0	21	10	0	22	0	8	1	3	2	13	3	4	1
K01254	LTA4H; leukotriene-A4 hydrolase [EC:3.3.2.6]		0	0	0	0	0	0	0	0	0	0	0	0	0	0	0	0	0	0	0	0	0	0	0	0	0	0	0	0	0	0	0	0	0	0	0	0	0	0	0	0	0	0	0	1	0	0	0
K01255	CARP, pepA; leucyl aminopeptidase [EC:3.4.11.1]		1220	1416	1419	1397	1499	958	833	822	1628	1624	1714	1366	1551	1652	1690	1828	1719	1543	1612	1470	1643	1376	1639	1652	1587	1701	1560	1500	1544	1402	1551	1516	1380	1334	1643	1575	1478	1797	1457	1063	1203	1139	991	1392	942	1339	1059
K01256	pepN; aminopeptidase N [EC:3.4.11.2]		644	1096	665	638	1612	1326	1340	1392	1164	1198	1635	1030	1187	1160	679	1329	1170	665	857	827	1228	862	1190	1200	1265	1281	1205	715	665	622	759	871	1150	932	951	1218	826	1496	779	925	917	948	901	1174	919	1164	1064
K01258	pepT; tripeptide aminopeptidase [EC:3.4.11.4]		2272	1960	3075	3186	2301	2179	2323	2122	1845	1969	965	2452	1973	1768	2905	1466	1931	3004	2555	2735	1946	2560	1925	1928	1674	1957	1976	2742	2924	2957	2435	1539	2382	2513	1646	2072	2665	1206	2637	1123	1200	1019	914	1500	889	1895	1556
K01259	pip; proline iminopeptidase [EC:3.4.11.5]		217	407	279	381	127	6	22	30	651	556	1460	86	677	675	438	1056	528	322	493	583	662	165	596	594	647	596	566	449	385	501	496	1379	55	95	1289	342	466	486	256	329	321	292	151	531	158	147	111
K01261	pepA; glutamyl aminopeptidase [EC:3.4.11.7]		15	95	64	99	17	7	5	2	30	62	203	9	40	35	304	536	213	119	237	65	37	5	29	34	23	40	31	76	56	68	49	46	3	7	114	390	72	153	45	81	28	29	22	81	4	11	6
K01262	pepP; Xaa-Pro aminopeptidase [EC:3.4.11.9]		2367	1781	2291	2477	1812	2652	2655	2668	2141	2119	1435	1632	2166	2114	2275	1614	1662	2422	2013	2406	2161	2151	2172	2067	1922	2027	2008	2203	2149	2341	2193	1312	1260	1943	1347	1650	2046	1377	1943	1189	1270	1142	1019	1791	1064	2009	1234
K01263	E3.4.11.14; cytosol alanyl aminopeptidase [EC:3.4.11.14]		0	5	0	0	0	0	1	0	3	0	21	0	0	8	0	14	3	7	1	12	3	0	11	0	3	3	2	6	5	0	3	1	1	0	5	8	4	21	2	2	0	9	1	9	0	0	6
K01264	APE3; aminopeptidase Y [EC:3.4.11.15]		0	4	0	0	2	0	0	0	2	0	12	0	0	1	0	12	2	0	0	0	1	0	11	0	0	0	1	0	0	0	0	0	0	0	0	2	0	0	0	0	0	0	0	0	0	0	0
K01265	map; methionyl aminopeptidase [EC:3.4.11.18]		1838	1807	1556	1642	1470	1302	1301	1398	1875	1991	2881	1264	2032	1954	1817	2986	1982	1802	1946	1777	1883	1406	1970	1897	1711	1923	1871	1712	1605	1635	1653	2377	1214	1332	2327	1788	1738	2308	1671	1300	1448	1246	1073	1764	1036	1441	1101
K01266	dmpA, dap; D-aminopeptidase [EC:3.4.11.19]		148	132	133	160	41	5	4	2	189	125	167	42	143	166	172	222	166	141	164	194	140	102	132	138	183	142	151	260	234	244	218	131	14	71	160	111	182	330	170	59	57	49	43	256	37	65	29
K01267	DNPEP; aspartyl aminopeptidase [EC:3.4.11.21]		495	365	290	395	80	5	6	4	235	175	536	135	209	159	338	591	387	455	438	411	200	216	187	199	261	176	191	364	334	358	387	231	41	178	176	161	316	395	345	82	89	78	48	342	40	135	43
K01269	E3.4.11.-; aminopeptidase [EC:3.4.11.-]		258	78	602	557	54	3	1	0	191	179	29	119	218	187	422	6	129	596	386	486	214	282	202	210	143	162	180	462	546	567	506	13	11	241	78	15	439	10	370	42	66	34	30	55	43	174	31
K01270	pepD; dipeptidase D [EC:3.4.13.-]		1406	1025	1804	1751	1027	1220	1296	1346	877	906	467	1209	920	915	1413	419	1038	1824	1264	1514	913	1272	999	936	819	900	979	1568	1671	1638	1473	801	1118	1193	611	610	1462	631	1552	803	820	825	795	796	846	1019	932
K01271	pepQ; Xaa-Pro dipeptidase [EC:3.4.13.9]		690	458	795	807	163	22	19	12	699	692	965	249	707	676	1091	1027	749	893	988	805	733	514	698	681	528	584	634	739	773	761	774	1289	70	452	1262	667	729	458	512	950	821	903	865	472	852	573	533
K01273	DPEP; membrane dipeptidase [EC:3.4.13.19]		684	395	327	383	160	18	16	38	540	493	695	179	546	490	444	547	395	349	369	472	483	367	467	541	463	460	432	429	389	393	436	791	49	266	896	262	367	409	363	233	246	213	149	436	125	273	116
K01274	E3.4.13.-; D-alanyl-D-alanine dipeptidase [EC:3.4.13.-]		0	2	0	0	0	0	0	0	0	0	15	3	2	0	7	64	5	0	0	0	1	0	0	0	0	1	2	2	6	0	4	1	0	0	2	13	2	14	0	0	1	1	0	7	0	0	0
K01277	DPP3; dipeptidyl-peptidase III [EC:3.4.14.4]		0	7	0	0	1	0	0	0	0	5	47	0	8	4	8	43	3	0	0	1	2	0	1	1	0	1	4	1	1	0	5	6	0	1	0	8	0	17	0	1	1	1	5	5	0	2	0
K01278	DPP4, CD26; dipeptidyl-peptidase 4 [EC:3.4.14.5]		0	133	0	1	38	2	8	2	165	157	238	8	181	161	64	206	108	18	32	112	168	7	148	160	147	151	125	60	50	32	123	125	14	0	246	153	74	226	26	95	73	84	57	173	39	29	49
K01280	TPP2; tripeptidyl-peptidase II [EC:3.4.14.10]		0	0	0	0	0	0	0	0	0	0	0	0	0	0	0	0	0	0	0	0	0	0	0	0	0	0	0	0	0	0	1	0	0	0	0	0	0	0	0	0	0	0	0	0	0	0	0
K01281	pepX; X-Pro dipeptidyl-peptidase [EC:3.4.14.11]		6	68	246	236	14	0	12	2	114	106	270	3	122	107	216	231	90	259	208	200	93	1	121	125	78	111	104	212	232	232	225	428	3	14	379	28	231	45	152	72	73	56	22	69	29	17	23
K01283	ACE, CD143; peptidyl-dipeptidase A [EC:3.4.15.1]		0	37	0	0	35	2	4	0	79	48	63	4	68	59	33	57	79	3	22	21	57	4	35	42	42	34	42	17	27	10	37	49	13	0	92	52	30	70	2	13	20	17	9	48	4	3	6
K01284	dcp; peptidyl-dipeptidase Dcp [EC:3.4.15.5]		0	207	0	0	62	5	5	4	323	261	545	22	359	347	204	520	402	90	297	158	369	22	339	335	306	281	302	90	69	57	143	390	34	4	510	329	144	458	36	1228	1124	1360	1407	323	1444	505	851
K01286	E3.4.16.4; D-alanyl-D-alanine carboxypeptidase [EC:3.4.16.4]		509	541	82	136	112	12	47	27	810	954	2445	72	1024	884	439	1577	464	142	438	270	932	54	850	938	745	840	786	187	175	144	279	3463	34	12	3153	329	309	349	115	585	667	538	219	363	256	139	163
K01293	E3.4.17.4; Gly-Xaa carboxypeptidase [EC:3.4.17.4]		0	0	0	0	0	0	0	0	0	0	0	1	0	0	0	0	0	0	0	0	0	0	0	0	0	0	0	0	0	0	0	0	0	0	0	0	0	0	0	0	0	0	0	0	0	0	0
K01295	cpg; glutamate carboxypeptidase [EC:3.4.17.11]		2026	1168	1938	1940	1028	1223	1307	1310	1326	1280	439	2247	1357	1372	1351	315	993	1704	1291	1610	1345	2429	1287	1297	1169	1303	1321	1865	1941	1905	1683	371	2181	2367	549	819	1846	975	1829	306	486	253	228	1166	235	1096	948
K01297	ldcA; muramoyltetrapeptide carboxypeptidase [EC:3.4.17.13]		969	737	1098	1128	186	11	21	38	650	583	649	1078	672	666	863	307	798	1049	797	1020	619	1007	633	627	589	582	663	1074	1137	1058	1019	680	1107	992	831	386	1013	687	982	762	808	811	786	562	844	460	780
K01299	E3.4.17.19; carboxypeptidase Taq [EC:3.4.17.19]		1049	909	1659	1585	1262	1266	1299	1280	1102	1195	409	1115	1136	1098	1144	314	706	1502	1163	1289	1132	1103	1167	1134	1001	1168	1106	1445	1423	1457	1296	834	1057	1176	760	686	1273	483	1362	364	478	219	159	717	168	978	563
K01301	NAALAD; N-acetylated-alpha-linked acidic dipeptidase [EC:3.4.17.21]		0	7	0	0	4	0	1	0	11	7	5	0	3	3	0	1	6	0	2	0	2	0	1	2	4	2	5	2	0	1	4	4	1	0	12	1	0	4	0	0	1	2	0	1	1	0	1
K01302	CPQ; carboxypeptidase Q [EC:3.4.17.-]		0	0	0	0	0	0	0	0	0	0	1	0	0	0	4	0	5	0	0	0	0	0	0	0	0	0	0	0	0	0	4	0	0	0	0	0	0	0	0	0	0	0	0	0	0	0	0
K01303	APEH; acylaminoacyl-peptidase [EC:3.4.19.1]		283	71	383	357	59	3	0	0	194	207	18	125	261	230	305	42	127	375	262	330	243	300	236	244	171	218	196	352	398	383	340	85	15	248	101	23	339	129	237	89	87	74	73	68	60	177	49
K01304	pcp; pyroglutamyl-peptidase [EC:3.4.19.3]		670	540	768	896	464	816	867	820	556	574	691	432	643	564	953	769	805	928	932	777	590	624	596	580	479	486	566	762	740	745	615	492	294	535	475	755	671	446	530	210	217	155	105	462	112	517	204
K01305	iadA; beta-aspartyl-dipeptidase (metallo-type) [EC:3.4.19.-]		355	140	324	355	32	9	1	1	131	132	81	107	186	148	249	106	121	316	258	302	147	171	141	131	123	140	150	255	255	296	236	233	23	169	242	27	220	37	230	660	581	673	709	123	714	355	458
K01308	yqgT; g-D-glutamyl-meso-diaminopimelate peptidase [EC:3.4.19.11]		164	57	52	74	15	0	1	0	10	9	39	28	5	9	43	67	39	57	32	48	6	17	4	3	5	2	8	60	58	62	53	74	8	10	7	2	53	2	101	3	4	1	1	39	3	1	5
K01310	CTRB; chymotrypsin [EC:3.4.21.1]	Tripsine	0	0	0	0	0	0	0	0	0	0	0	0	0	0	0	0	0	0	0	0	0	0	0	0	0	0	0	0	0	0	0	0	0	0	0	4	0	0	0	1	0	0	0	0	0	0	0
K01312	PRSS1_2_3; trypsin [EC:3.4.21.4]	Tripsine	0	6	0	0	0	0	0	0	5	9	9	0	9	8	0	6	0	2	3	1	3	0	4	4	6	6	5	2	0	1	2	26	0	0	25	2	5	7	0	3	2	3	2	8	3	2	4
K01316	TMPRSS15, PRSS7; enterokinase [EC:3.4.21.9]		0	0	0	0	0	0	0	0	0	0	0	0	0	0	0	0	0	0	0	0	0	0	0	0	0	0	0	0	0	0	0	0	0	0	1	0	0	0	0	0	0	0	0	0	0	0	0
K01317	ACR; acrosin [EC:3.4.21.10]		240	64	68	82	3	0	0	0	11	3	0	34	2	1	23	0	74	62	23	69	6	5	5	3	3	3	4	71	85	69	60	0	0	16	1	1	65	0	265	0	4	2	1	32	0	0	0
K01318	sspA; glutamyl endopeptidase [EC:3.4.21.19]		1	41	0	0	22	0	2	0	17	11	73	3	3	3	111	300	46	16	45	18	5	0	3	18	1	9	9	6	3	4	9	22	1	3	47	399	7	49	0	0	9	4	7	19	0	0	0
K01322	PREP; prolyl oligopeptidase [EC:3.4.21.26]		117	544	119	111	167	2300	2672	2598	483	340	336	216	400	347	220	282	392	163	185	242	394	196	326	364	297	307	319	203	214	134	209	472	347	214	592	604	239	536	193	170	144	162	73	753	54	83	286
K01324	KLKB1; plasma kallikrein [EC:3.4.21.34]		0	1	0	0	0	0	0	0	0	0	0	0	0	0	0	0	0	0	0	0	0	0	1	1	0	0	0	0	0	0	0	0	0	0	0	1	0	0	0	0	0	1	0	0	0	0	0
K01325	KLK1_2; tissue kallikrein [EC:3.4.21.35]		0	0	0	0	0	0	0	0	1	0	0	0	0	0	0	0	0	0	0	0	0	0	0	0	0	0	0	0	0	0	0	0	0	0	0	0	0	0	0	0	0	0	0	0	0	0	0
K01337	E3.4.21.50; lysyl endopeptidase [EC:3.4.21.50]		0	3	0	0	0	0	0	0	0	0	2	0	0	0	0	0	7	0	1	5	0	0	0	0	0	0	0	0	0	0	1	1	0	0	0	0	0	0	0	0	0	0	0	0	0	0	0
K01338	lon; ATP-dependent Lon protease [EC:3.4.21.53]	Protease	1852	1351	1716	1658	1160	1317	1415	1401	1561	1603	1209	1351	1561	1560	1530	1111	1267	1712	1397	1736	1552	1483	1605	1521	1633	1591	1544	1623	1716	1684	1678	1279	1233	1514	1211	1109	1616	1418	1519	995	1215	952	958	1634	963	1298	1070
K01340	E3.4.21.59; tryptase [EC:3.4.21.59]		0	0	0	0	0	0	0	0	0	0	1	0	0	0	0	0	0	0	0	0	0	0	0	0	0	1	0	0	0	0	0	0	0	0	0	1	0	0	0	0	0	0	0	1	0	0	0
K01341	KEX2; kexin [EC:3.4.21.61]		0	2	0	0	0	0	0	0	0	0	0	0	0	0	1	0	0	0	0	0	0	0	0	0	0	0	0	0	0	0	0	0	0	0	0	0	0	0	1	0	0	0	0	0	0	0	0
K01342	aprE; subtilisin [EC:3.4.21.62]		0	16	0	0	3	1	4	1	36	46	121	0	46	47	22	68	27	2	25	2	42	0	43	50	35	40	46	9	2	0	13	212	0	0	181	15	7	19	2	34	34	26	12	14	14	4	6
K01343	PLAT; tissue plasminogen activator [EC:3.4.21.68]		0	2	0	0	0	0	0	0	1	0	0	0	0	1	0	0	0	0	0	0	0	0	0	0	0	0	0	0	0	0	0	0	0	0	0	0	1	1	0	0	0	1	0	0	0	0	0
K01344	PROC; protein C (activated) [EC:3.4.21.69]		0	0	0	0	0	0	0	0	0	0	2	0	0	0	0	0	0	0	0	0	0	0	0	0	0	0	0	0	0	0	0	0	0	0	0	0	0	0	0	0	0	0	0	0	0	0	0
K01346	CELA2; pancreatic elastase II [EC:3.4.21.71]		0	0	0	0	0	0	0	0	0	0	0	0	0	0	0	0	0	0	0	0	0	0	0	0	0	0	0	0	0	0	0	0	0	0	0	3	0	0	0	0	0	0	0	0	0	0	0
K01347	iga; IgA-specific serine endopeptidase [EC:3.4.21.72]		0	6	0	0	1	0	0	0	1	1	4	0	1	0	5	4	39	26	14	8	1	0	1	0	0	0	0	0	1	0	1	0	0	0	5	8	2	5	0	1	0	1	0	3	0	0	0
K01349	FURIN, PCSK3; furin [EC:3.4.21.75]		0	1	0	0	0	0	0	0	0	0	0	0	0	0	0	0	0	0	0	0	0	0	0	0	0	0	0	0	0	0	0	0	0	0	0	0	0	0	0	0	0	0	0	0	0	0	0
K01354	ptrB; oligopeptidase B [EC:3.4.21.83]		499	818	490	460	455	2075	2215	2079	670	488	640	787	504	506	467	494	634	452	550	521	515	674	496	547	660	527	558	515	529	482	580	607	927	723	749	815	603	846	635	737	768	833	772	1023	790	482	918
K01355	ompT; omptin [EC:3.4.23.49]		0	1	0	0	0	0	0	0	0	0	0	0	0	0	0	4	0	0	0	1	0	0	0	0	0	0	0	0	0	0	0	0	0	0	0	0	0	0	0	0	0	0	0	0	0	0	0
K01356	lexA; repressor LexA [EC:3.4.21.88]		1344	1251	1280	1299	1071	890	887	851	1194	1192	1540	1174	1190	1151	1389	1675	1408	1333	1467	1231	1152	1216	1133	1225	1213	1150	1200	1304	1278	1298	1380	1493	1175	1124	1492	1299	1260	1289	1227	1095	955	979	850	1189	904	1016	1005
K01358	clpP, CLPP; ATP-dependent Clp protease, protease subunit [EC:3.4.21.92]	Protease	1720	1580	1530	1529	1221	1040	990	1067	1729	1750	2722	1262	1770	1743	1778	2761	2087	1685	1873	1671	1802	1371	1834	1757	1627	1727	1735	1610	1563	1471	1554	2135	1149	1393	2115	1606	1523	2015	1454	1252	1354	1213	1027	1482	1045	1273	1066
K01359	PCSK1; proprotein convertase subtilisin/kexin type 1 [EC:3.4.21.93]		0	0	0	0	0	0	0	0	0	0	0	0	0	0	0	0	0	0	0	0	0	0	0	0	0	0	0	0	0	0	1	0	0	0	0	0	0	0	0	0	0	0	0	0	0	0	0
K01361	E3.4.21.96; lactocepin [EC:3.4.21.96]		184	84	34	75	9	1	2	1	25	16	108	13	28	15	74	194	54	49	46	53	13	10	17	12	9	16	19	57	56	52	56	24	1	3	51	11	47	23	60	23	18	12	8	42	5	3	7
K01365	CTSL; cathepsin L [EC:3.4.22.15]		0	0	0	0	0	0	0	0	0	0	0	0	0	0	0	0	0	0	1	0	0	0	0	0	0	0	0	0	0	0	0	0	0	0	0	0	0	0	0	0	0	0	0	0	0	0	0
K01372	BLMH, pepC; bleomycin hydrolase [EC:3.4.22.40]		2	88	126	147	14	8	4	1	41	34	634	0	50	32	77	451	320	204	303	147	36	1	29	26	23	14	41	111	112	119	116	59	4	1	33	178	121	263	69	135	42	24	17	96	9	13	14
K01379	CTSD; cathepsin D [EC:3.4.23.5]		0	0	0	0	0	0	0	0	0	0	0	0	0	0	0	0	0	0	0	0	0	0	0	0	0	0	0	0	0	0	0	0	0	0	0	0	0	0	0	0	0	0	0	0	0	0	0
K01387	colA; microbial collagenase [EC:3.4.24.3]		20	555	69	56	623	3193	3675	3715	485	476	466	28	500	456	168	291	109	57	109	127	422	18	455	458	377	424	430	53	59	88	76	1067	162	4	1097	570	112	84	44	170	166	182	47	720	58	313	271
K01389	MME, CD10; neprilysin [EC:3.4.24.11]		0	3	0	0	0	0	1	0	11	4	17	0	2	2	0	16	0	0	4	7	6	0	6	3	4	3	5	5	0	0	1	18	0	0	24	13	5	128	0	2	1	3	1	6	4	0	1
K01390	iga; IgA-specific metalloendopeptidase [EC:3.4.24.13]		0	0	0	0	0	0	0	0	0	0	0	0	0	1	0	0	0	0	0	0	0	0	0	0	0	1	0	0	0	0	0	0	0	0	0	3	0	12	0	0	0	0	0	6	0	0	0
K01392	THOP1; thimet oligopeptidase [EC:3.4.24.15]		0	6	0	0	15	0	3	1	15	24	127	0	10	30	2	117	6	4	1	9	27	0	26	29	16	28	31	15	1	3	4	0	0	0	31	61	13	133	2	13	22	11	14	15	6	9	0
K01399	lasB; pseudolysin [EC:3.4.24.26]		2	11	0	0	6	1	0	0	16	10	7	0	10	14	0	14	11	0	1	5	12	0	10	4	112	10	16	10	13	16	12	0	1	0	2	9	14	19	7	1	2	1	0	9	2	0	3
K01400	nprE; bacillolysin [EC:3.4.24.28]		51	15	11	10	3	0	4	0	17	18	53	4	16	19	19	31	7	10	10	11	17	0	13	24	11	14	10	13	16	8	10	75	0	0	80	9	10	8	5	9	13	7	3	17	1	0	3
K01401	aur; aureolysin [EC:3.4.24.29]		12	65	34	74	20	0	1	0	19	12	75	3	0	1	147	307	58	72	82	79	10	9	1	19	10	9	15	49	28	73	24	23	3	4	29	392	33	29	23	0	11	4	6	22	0	0	3
K01406	prtC; serralysin [EC:3.4.24.40]		2	33	0	0	14	0	0	0	93	82	158	0	79	92	56	78	93	4	43	35	100	0	64	90	63	88	51	40	21	28	30	57	3	2	39	77	32	69	6	35	35	41	34	68	39	29	28
K01407	ptrA; protease III [EC:3.4.24.55]	Protease	0	23	0	0	3	0	0	0	30	26	16	1	29	49	31	10	26	0	19	5	33	1	54	48	39	53	58	2	4	1	6	167	15	0	201	29	7	9	1	552	552	628	669	58	713	255	400
K01408	IDE, ide; insulysin [EC:3.4.24.56]		0	0	0	0	0	0	0	0	0	0	1	0	0	0	0	0	1	0	0	0	0	0	0	0	0	0	0	0	0	0	1	0	1	0	0	0	1	0	0	0	0	0	0	0	0	0	0
K01409	KAE1, tsaD, QRI7; N6-L-threonylcarbamoyladenine synthase [EC:2.3.1.234]		2109	1434	2135	2217	1235	924	896	829	1687	1753	1670	1510	1752	1761	2074	1844	1631	2216	2077	1993	1758	1877	1746	1728	1563	1657	1653	2049	2015	2126	2004	1262	1150	1769	1261	1461	1935	1531	1826	1120	1274	1029	1058	1363	1030	1490	1061
K01411	NRD1; nardilysin [EC:3.4.24.61]		0	0	0	0	0	0	0	0	0	0	0	0	0	0	0	0	0	0	0	0	0	0	0	0	0	0	0	0	0	0	0	0	0	0	0	0	0	0	0	0	0	0	0	0	0	0	0
K01414	prlC; oligopeptidase A [EC:3.4.24.70]		650	850	657	595	1280	1292	1241	1325	815	838	385	1000	735	868	492	273	776	559	483	659	799	879	881	826	891	865	871	617	659	619	681	480	1108	889	753	743	739	758	736	727	784	792	804	863	785	957	944
K01415	ECE; endothelin-converting enzyme [EC:3.4.24.71]		0	29	0	0	17	2	2	0	75	85	11	11	86	104	24	35	31	0	12	17	87	12	77	70	62	65	68	4	0	1	24	69	2	0	27	25	4	73	0	27	13	26	9	35	16	9	21
K01416	snpA; snapalysin [EC:3.4.24.77]		0	47	0	0	5	1	1	0	35	37	89	1	38	37	0	92	0	3	12	2	23	1	35	44	24	43	40	9	1	1	10	166	1	1	206	8	9	73	0	40	39	35	8	40	24	16	15
K01417	MEP; extracellular elastinolytic metalloproteinase [EC:3.4.24.-]		0	0	0	0	1	0	0	0	0	0	0	0	0	0	2	0	0	0	0	0	0	0	0	0	0	0	1	0	0	0	0	0	0	0	0	0	0	0	0	0	0	0	0	0	0	0	0
K01419	hslV, clpQ; ATP-dependent HslUV protease, peptidase subunit HslV [EC:3.4.25.2]	Protease	1020	980	879	893	983	897	831	834	1229	1218	673	1158	1204	1156	996	890	951	879	999	838	1224	1153	1166	1169	1220	1160	1171	934	950	939	921	905	1124	1216	974	1168	896	806	932	907	1042	939	907	973	933	1167	963
K01420	fnr; CRP/FNR family transcriptional regulator, anaerobic regulatory protein		1438	1403	1253	1282	1387	1987	1964	1888	1286	1281	761	1369	1297	1247	1045	672	1075	1234	1041	1347	1216	1402	1230	1192	1326	1242	1222	1256	1281	1328	1283	1099	1329	1361	1086	1029	1205	983	1258	388	409	285	194	1410	171	974	676
K01421	yhgE; putative membrane protein		326	407	266	416	78	8	19	10	350	336	1600	56	369	291	691	1789	818	534	866	448	278	64	258	302	223	308	287	359	258	355	259	1530	33	20	1173	735	341	683	212	311	268	200	89	272	82	35	71
K01424	E3.5.1.1, ansA, ansB; L-asparaginase [EC:3.5.1.1]		1664	1605	1599	1714	1533	2040	2236	2140	1550	1472	1745	1688	1517	1447	1639	1690	1790	1722	1726	1566	1548	1725	1484	1430	1467	1500	1530	1432	1531	1589	1513	1339	1619	1678	1267	1736	1523	1523	1457	1552	1607	1661	1614	1703	1610	1600	1620
K01425	glsA, GLS; glutaminase [EC:3.5.1.2]		1929	1398	2590	2545	1106	921	864	793	1332	1280	916	2166	1302	1313	1916	542	1528	2393	1902	2187	1291	2165	1371	1389	1257	1310	1309	2199	2423	2439	2095	1001	2130	2169	1034	878	2157	1021	2116	1574	1523	1520	1561	1202	1598	1407	1740
K01426	E3.5.1.4, amiE; amidase [EC:3.5.1.4]		118	721	346	398	536	64	33	23	941	846	2422	77	897	877	534	1975	894	482	827	814	874	135	752	839	1027	797	847	766	528	569	696	2024	55	106	1621	744	684	1363	349	546	421	373	215	722	229	329	154
K01427	URE; urease [EC:3.5.1.5]		0	1	0	0	1	0	0	0	5	2	9	0	3	5	0	7	1	2	5	0	2	0	2	5	4	4	3	0	0	0	4	19	1	0	17	4	5	5	0	7	1	3	1	4	1	1	0
K01428	ureC; urease subunit alpha [EC:3.5.1.5]		1194	1066	1292	1291	273	13	16	33	622	540	657	1717	539	558	1225	870	1183	1260	1180	1194	554	1497	574	633	718	628	631	1262	1271	1230	1179	642	1908	1634	691	960	1285	1299	1515	191	325	155	124	982	91	239	694
K01429	ureB; urease subunit beta [EC:3.5.1.5]		1055	945	1270	1169	206	15	19	21	580	565	547	1532	507	513	1138	751	1063	1156	1116	1115	511	1366	553	535	666	595	560	1190	1174	1145	1038	515	1621	1489	620	825	1119	1073	1334	176	299	143	106	911	89	206	616
K01430	ureA; urease subunit gamma [EC:3.5.1.5]		1204	1019	1344	1295	242	12	20	17	648	552	563	1789	545	579	1209	785	1090	1249	1182	1189	557	1554	592	643	707	614	599	1233	1293	1251	1186	572	1849	1611	643	889	1279	1203	1473	199	323	155	101	936	100	241	650
K01432	AFMID; arylformamidase [EC:3.5.1.9]		0	19	0	0	21	1	1	1	34	23	58	3	21	30	52	84	30	2	17	28	23	0	12	24	33	33	35	76	67	34	58	87	0	1	72	32	57	61	31	15	7	12	7	17	9	3	6
K01433	purU; formyltetrahydrofolate deformylase [EC:3.5.1.10]		640	919	589	587	953	906	900	844	864	813	870	1006	788	841	559	702	759	549	598	721	841	874	767	845	880	840	875	718	682	702	682	714	1090	891	758	879	785	1002	807	819	803	851	840	1098	834	801	911
K01434	pac; penicillin G amidase [EC:3.5.1.11]		3	149	0	0	67	8	6	4	285	290	571	7	289	308	129	374	207	13	174	122	325	8	269	258	347	276	257	102	61	59	136	523	9	5	540	139	104	229	26	147	132	143	66	220	78	38	80
K01436	yhaA; amidohydrolase [EC:3.5.1.-]		1568	400	835	804	332	8	17	7	1140	1200	1160	766	1467	1142	747	759	651	915	759	836	1349	1724	1169	1207	933	1018	1083	766	864	828	764	1136	68	1444	1121	212	701	436	490	428	532	394	265	482	297	1147	220
K01437	ASPA, aspA; aspartoacylase [EC:3.5.1.15]		630	554	579	559	136	1058	1148	1216	288	263	109	929	257	235	353	5	364	461	345	434	271	844	266	280	237	278	291	532	552	545	461	123	1073	904	188	262	519	298	677	74	108	46	33	508	23	140	426
K01438	argE; acetylornithine deacetylase [EC:3.5.1.16]		143	585	54	39	888	896	887	854	720	703	911	72	752	706	551	954	658	164	503	308	701	107	687	658	781	675	661	207	150	147	309	1232	90	70	1080	1045	262	550	86	833	767	879	838	669	823	791	535
K01439	dapE; succinyl-diaminopimelate desuccinylase [EC:3.5.1.18]		2001	1551	2202	2238	1579	1274	1260	1292	1837	1833	1742	1425	1880	1815	2406	2374	1756	2289	2174	2072	1808	1733	1825	1904	1744	1791	1703	2112	2191	2155	2027	1541	1194	1643	1610	2285	1973	1603	1710	1158	1296	1056	1021	1521	1056	1617	1128
K01442	cbh; choloylglycine hydrolase [EC:3.5.1.24]		2188	1610	2286	2257	1003	1073	1052	1193	1165	1127	734	2841	1181	1198	1677	879	1490	2024	1638	1774	1135	2636	1170	1177	1072	1197	1170	2026	2102	2028	1847	705	2963	2721	774	1237	1959	1223	2362	446	481	227	176	1250	156	860	1159
K01443	nagA, AMDHD2; N-acetylglucosamine-6-phosphate deacetylase [EC:3.5.1.25]		1582	1366	1752	1664	2048	1031	878	829	1455	1619	1339	1440	1655	1565	1657	1516	1371	1610	1537	1543	1592	1509	1624	1582	1445	1597	1624	1532	1623	1671	1472	1639	1312	1541	1478	1386	1467	943	1458	1060	1060	1033	980	1019	965	1578	1156
K01444	AGA, aspG; N4-(beta-N-acetylglucosaminyl)-L-asparaginase [EC:3.5.1.26]		31	52	128	155	12	1	3	0	60	35	34	4	56	37	137	25	65	134	99	173	48	3	39	59	50	45	34	111	133	144	124	3	6	6	14	26	93	25	96	55	16	23	30	39	34	18	18
K01446	PGRP; peptidoglycan recognition protein		27	0	1	1	0	0	0	0	0	1	0	2	0	0	2	29	11	4	0	0	0	0	4	2	2	0	0	8	6	4	1	1	0	0	7	5	0	3	1	0	0	2	0	11	0	0	0
K01447	xlyAB; N-acetylmuramoyl-L-alanine amidase [EC:3.5.1.28]		397	385	351	311	85	9	20	12	603	659	1361	257	708	599	493	685	507	338	540	376	683	324	635	739	534	674	587	380	443	365	394	2025	212	304	1759	300	438	406	381	404	440	353	164	284	169	167	135
K01448	amiABC; N-acetylmuramoyl-L-alanine amidase [EC:3.5.1.28]		3144	2018	2417	2745	1594	1360	1362	1382	1841	1861	2419	1742	2023	1792	2532	2106	2262	2624	2353	2572	1905	1991	1893	1928	1748	1889	1859	2404	2413	2518	2386	3136	1398	1790	2674	1564	2254	1375	2410	2384	2300	2470	2349	1824	2446	1981	2147
K01449	cwlJ, sleB; N-acetylmuramoyl-L-alanine amidase [EC:3.5.1.28]		455	174	95	146	40	6	18	6	246	300	825	52	299	258	259	474	169	133	225	139	292	35	230	298	178	271	246	190	100	140	145	1426	21	6	1087	65	125	42	78	190	202	181	68	133	63	20	54
K01451	hipO; hippurate hydrolase [EC:3.5.1.32]		500	617	936	887	225	28	12	11	828	768	1331	383	841	821	927	1239	1028	1115	1293	1030	851	583	721	737	765	690	823	1068	1038	1039	1038	851	260	565	871	763	1000	1003	671	376	322	260	171	843	213	333	221
K01452	E3.5.1.41; chitin deacetylase [EC:3.5.1.41]		0	28	0	0	4	0	1	2	50	59	212	0	48	55	43	86	45	3	71	28	50	1	46	58	33	59	50	8	1	4	12	277	3	0	212	41	17	19	1	38	31	34	21	41	20	5	11
K01453	nylB; 6-aminohexanoate-oligomer exohydrolase [EC:3.5.1.46]		0	59	30	38	16	1	0	6	103	89	312	5	86	90	104	320	114	49	88	85	104	6	85	104	83	84	83	57	38	66	57	376	7	3	272	50	39	62	25	72	66	75	30	86	34	21	27
K01455	E3.5.1.49; formamidase [EC:3.5.1.49]		3	122	2	5	19	1	8	3	145	116	566	2	114	113	75	266	343	66	168	107	141	1	112	125	232	121	112	82	42	32	73	397	7	1	320	149	96	330	23	64	84	73	47	160	39	17	22
K01456	E3.5.1.52, NGLY1, PNG1; peptide-N4-(N-acetyl-beta-glucosaminyl)asparagine amidase [EC:3.5.1.52]		0	0	0	0	0	0	0	0	1	0	0	0	0	0	0	0	0	0	0	0	1	0	0	0	0	0	1	0	0	0	0	0	0	0	0	0	0	0	0	0	0	0	0	0	0	0	0
K01457	atzF; allophanate hydrolase [EC:3.5.1.54]		540	469	468	457	124	5	10	30	332	286	681	782	281	349	343	361	551	429	438	440	325	649	266	300	401	349	358	533	504	496	424	238	859	697	226	398	554	638	596	149	152	100	77	443	84	122	346
K01458	hutG; N-formylglutamate deformylase [EC:3.5.1.68]		0	44	0	0	11	1	1	1	59	76	38	2	87	70	4	29	86	1	15	54	70	0	75	70	80	54	65	51	41	25	44	69	0	1	76	15	35	53	11	10	16	17	12	73	10	5	8
K01459	E3.5.1.77; N-carbamoyl-D-amino-acid hydrolase [EC:3.5.1.77]		0	6	0	0	2	0	0	0	6	5	11	0	3	8	0	0	1	0	0	1	1	0	1	5	7	5	10	18	13	12	26	2	0	0	10	9	13	3	8	0	1	1	0	11	0	0	0
K01460	gsp; glutathionylspermidine amidase/synthetase [EC:3.5.1.78 6.3.1.8]		535	314	474	431	81	4	3	2	213	192	63	755	195	201	299	18	287	366	279	301	185	654	212	218	231	225	235	379	472	453	354	204	822	751	244	129	403	276	539	614	589	637	757	277	711	318	718
K01461	E3.5.1.82; N-acyl-D-glutamate deacylase [EC:3.5.1.82]		0	6	0	0	3	2	0	2	20	8	12	1	7	12	3	30	34	0	1	5	6	0	5	13	19	10	22	35	22	19	23	6	0	0	2	7	21	15	6	5	5	4	10	18	6	2	0
K01462	PDF, def; peptide deformylase [EC:3.5.1.88]		2449	2271	2218	2285	1704	1751	1685	1651	2206	2311	2721	2131	2210	2173	2465	3085	2449	2311	2562	2324	2183	2210	2253	2147	2009	2169	2178	2208	2230	2208	2047	2081	2050	2120	1997	2440	2173	2451	2200	1337	1586	1157	1137	2076	1116	1633	1455
K01464	DPYS, dht, hydA; dihydropyrimidinase [EC:3.5.2.2]		287	255	569	654	62	14	3	5	223	185	384	73	207	230	524	301	304	620	556	646	205	140	191	177	207	161	210	627	606	612	597	336	23	111	221	161	544	259	404	641	602	694	715	318	742	310	441
K01465	URA4, pyrC; dihydroorotase [EC:3.5.2.3]		2041	2051	2115	2050	1617	2032	2054	2006	2118	2062	2411	2105	2195	2078	2126	2338	2134	2208	2097	2151	2079	2119	2055	2074	2199	2019	2070	2187	2169	2205	2192	1992	2085	2103	1930	2086	2234	2364	2083	1300	1481	1302	1102	2231	1109	1523	1493
K01466	allB; allantoinase [EC:3.5.2.5]		31	56	13	39	23	5	10	1	53	45	164	5	47	48	62	160	53	26	66	46	40	14	51	49	30	54	53	62	17	14	24	143	9	1	136	35	33	105	13	578	517	650	700	75	698	222	422
K01467	ampC; beta-lactamase class C [EC:3.5.2.6]		0	236	2	0	49	929	1082	1082	186	139	151	3	137	157	79	173	134	9	63	79	172	5	140	152	245	155	126	66	47	62	77	111	82	11	183	151	87	124	28	654	544	704	717	430	746	291	505
K01468	hutI, AMDHD1; imidazolonepropionase [EC:3.5.2.7]		626	532	699	708	966	971	928	962	964	943	1123	247	1047	938	724	943	622	763	702	765	1005	519	916	950	971	926	885	698	701	730	737	1131	74	449	1070	626	690	502	442	326	373	302	199	566	190	807	223
K01469	OPLAH, OXP1, oplAH; 5-oxoprolinase (ATP-hydrolysing) [EC:3.5.2.9]		0	74	0	0	17	0	2	1	121	97	134	4	132	115	65	145	98	1	87	60	127	2	90	111	92	84	95	50	25	16	50	53	6	1	71	64	35	107	9	63	31	54	28	104	33	17	31
K01470	E3.5.2.10; creatinine amidohydrolase [EC:3.5.2.10]		174	245	197	263	58	8	6	1	165	129	393	25	110	134	271	383	262	215	319	405	135	22	92	120	166	126	134	256	210	281	256	369	24	14	303	187	185	283	188	66	78	66	24	309	36	22	30
K01471	nylA; 6-aminohexanoate-cyclic-dimer hydrolase [EC:3.5.2.12]		0	0	0	0	0	0	0	0	0	1	7	0	1	2	0	4	13	0	18	6	0	0	0	0	3	3	0	2	0	0	2	0	2	0	0	8	1	7	1	0	0	0	0	3	1	1	1
K01473	hyuA; N-methylhydantoinase A [EC:3.5.2.14]		3	140	1	1	45	4	3	2	148	143	551	5	125	188	84	438	155	10	260	131	159	6	128	114	217	141	131	122	68	49	135	257	13	1	226	175	101	280	24	30	27	29	36	204	55	12	20
K01474	hyuB; N-methylhydantoinase B [EC:3.5.2.14]		1	133	0	2	55	2	1	3	145	116	542	4	110	174	84	391	132	9	247	102	137	2	98	116	217	141	124	108	61	58	114	291	12	2	248	186	102	289	26	39	39	44	24	200	48	25	14
K01476	E3.5.3.1, rocF, arg; arginase [EC:3.5.3.1]		150	211	89	114	338	40	11	6	277	280	395	19	278	283	187	329	145	96	212	253	265	22	267	264	292	261	279	179	130	152	143	587	17	8	491	207	161	209	75	114	140	103	57	186	46	209	48
K01477	alc, ALLC; allantoicase [EC:3.5.3.4]		1	173	34	32	648	81	8	6	282	282	262	6	258	286	44	212	90	38	61	92	270	1	268	266	409	289	308	63	31	37	71	175	20	4	183	202	82	156	31	51	64	50	41	263	40	327	46
K01478	arcA; arginine deiminase [EC:3.5.3.6]		303	565	362	406	1416	943	876	846	660	736	579	248	635	669	697	1143	569	412	568	455	618	177	657	682	726	728	694	410	325	397	325	536	265	195	668	1206	369	652	276	197	175	145	102	388	75	761	214
K01479	hutG; formiminoglutamase [EC:3.5.3.8]		1460	871	1246	1179	1379	945	924	898	1205	1298	841	1330	1332	1247	1280	936	1065	1236	1186	1086	1330	1668	1336	1307	1254	1218	1283	1084	1240	1198	1104	824	1099	1586	739	1169	1167	752	1082	312	427	300	239	832	246	1240	617
K01480	speB; agmatinase [EC:3.5.3.11]		908	890	798	770	1262	932	883	813	745	836	632	998	748	800	692	457	868	733	675	737	763	856	824	756	827	800	851	815	740	788	732	973	1111	890	827	805	746	845	965	805	761	820	811	799	810	924	913
K01481	E3.5.3.15; protein-arginine deiminase [EC:3.5.3.15]		0	3	0	0	1	0	1	0	6	10	8	0	6	3	0	1	6	1	2	2	6	0	8	10	6	7	8	2	0	0	2	21	1	0	45	2	3	3	0	8	8	2	2	3	2	2	1
K01482	DDAH, ddaH; dimethylargininase [EC:3.5.3.18]		5	57	343	322	3	2	0	0	43	34	34	3	32	36	276	50	126	343	237	264	34	0	52	43	23	30	34	290	316	321	277	68	3	13	11	40	267	21	187	10	10	8	7	50	4	3	5
K01483	allA; ureidoglycolate lyase [EC:4.3.2.3]		1	182	19	17	319	32	3	4	195	192	247	14	184	225	79	213	155	35	142	146	190	6	182	185	297	187	193	99	49	86	135	181	41	1	86	214	87	179	52	590	502	627	716	385	725	439	418
K01484	astB; succinylarginine dihydrolase [EC:3.5.3.23]		522	432	478	435	131	7	4	1	347	308	208	800	299	368	352	148	417	367	328	392	342	706	328	345	405	415	355	499	433	475	418	265	861	728	301	248	468	402	556	709	618	715	766	332	782	361	729
K01485	codA; cytosine/creatinine deaminase [EC:3.5.4.1 3.5.4.21]		968	916	806	843	587	862	877	835	838	820	380	1147	794	824	632	295	786	680	612	814	805	1167	778	805	759	767	806	792	777	810	798	516	1088	1213	549	602	804	852	912	737	850	739	813	928	756	777	925
K01486	ade; adenine deaminase [EC:3.5.4.2]		767	303	809	823	126	17	3	7	450	417	348	289	543	454	629	333	337	791	669	706	461	627	450	454	354	388	420	660	732	763	668	415	46	519	339	157	620	154	482	790	641	693	798	286	804	627	481
K01487	E3.5.4.3, guaD; guanine deaminase [EC:3.5.4.3]		228	436	490	524	927	113	10	41	512	527	380	215	515	596	459	349	419	477	420	593	523	188	526	486	675	523	560	534	494	500	559	315	232	213	171	411	495	453	441	681	608	708	768	474	778	693	580
K01488	add, ADA; adenosine deaminase [EC:3.5.4.4]		932	1293	1143	1192	1568	2139	2162	2196	1226	1253	1186	1204	1204	1243	989	1027	983	1017	968	1184	1193	1055	1204	1218	1218	1262	1239	1070	1154	1177	1097	928	1343	1102	1036	1189	1125	1321	1119	927	900	900	881	1368	968	1181	1144
K01489	cdd, CDA; cytidine deaminase [EC:3.5.4.5]		1390	1159	1315	1454	1053	1143	1056	948	1139	1194	1575	1230	1292	1263	1435	1563	1258	1389	1459	1250	1236	1321	1238	1212	1050	1208	1179	1237	1257	1320	1192	1900	1129	1209	1682	1227	1236	924	1259	1167	1042	995	929	995	948	1033	978
K01491	folD; methylenetetrahydrofolate dehydrogenase (NADP+) / methenyltetrahydrofolate cyclohydrolase [EC:1.5.1.5 3.5.4.9]		1558	1483	1511	1507	1472	1286	1287	1308	1544	1675	1734	1254	1612	1584	1610	1790	1560	1617	1634	1556	1627	1398	1593	1545	1539	1549	1520	1519	1446	1470	1525	1353	1143	1380	1330	1487	1426	1599	1398	1063	1143	1013	966	1430	958	1411	1093
K01492	purNH; phosphoribosylglycinamide/phosphoribosylaminoimidazolecarboxamide formyltransferase [EC:2.1.2.2 2.1.2.3]		53	15	12	13	2	0	0	1	0	0	20	8	0	1	6	2	8	14	4	12	0	2	0	0	1	1	0	13	12	12	10	2	0	3	1	0	8	6	43	0	1	0	0	5	0	0	0
K01493	comEB; dCMP deaminase [EC:3.5.4.12]		912	555	838	954	971	957	922	935	641	747	636	291	760	669	1015	969	615	990	839	807	752	514	711	727	558	644	703	731	767	823	747	591	70	433	537	833	703	238	644	254	225	170	119	463	105	723	150
K01494	dcd; dCTP deaminase [EC:3.5.4.13]		640	759	675	635	213	15	9	10	806	756	922	997	716	714	619	783	966	673	772	740	728	850	763	796	771	759	709	729	713	643	755	682	1050	836	689	572	818	1260	832	835	979	858	871	814	856	520	848
K01495	GCH1, folE; GTP cyclohydrolase IA [EC:3.5.4.16]		1316	1122	1505	1537	1478	973	829	838	1464	1444	1375	1268	1521	1507	1312	1248	1263	1508	1269	1449	1481	1404	1528	1517	1534	1462	1520	1432	1537	1489	1567	1139	1153	1358	1117	1093	1518	1353	1353	1003	1153	1028	951	1176	957	1402	1024
K01496	hisI; phosphoribosyl-AMP cyclohydrolase [EC:3.5.4.19]		33	314	6	7	80	6	6	5	314	237	895	17	311	282	159	766	464	167	336	179	292	9	240	285	447	275	273	140	46	62	212	714	52	2	608	332	140	520	44	168	166	138	72	397	86	46	74
K01497	ribA, RIB1; GTP cyclohydrolase II [EC:3.5.4.25]		1143	1190	1078	985	1011	1703	1654	1700	1068	1169	524	1729	1058	1093	757	352	870	933	784	954	1087	1545	1173	1129	1106	1160	1153	1066	1087	1032	971	611	1953	1595	682	1093	1136	1061	1327	232	547	230	165	1233	164	723	845
K01499	mch; methenyltetrahydromethanopterin cyclohydrolase [EC:3.5.4.27]		2	7	0	0	3	0	0	0	12	5	17	0	8	5	10	13	13	0	27	19	9	1	5	6	9	3	5	7	2	0	7	13	0	0	5	24	11	33	0	2	5	3	2	3	1	1	0
K01501	E3.5.5.1; nitrilase [EC:3.5.5.1]		101	100	156	192	48	2	1	0	166	125	191	56	175	172	190	141	147	208	185	228	194	101	154	123	134	131	145	187	214	201	217	91	9	77	71	72	187	169	121	42	38	43	24	107	21	63	21
K01502	E3.5.5.7; aliphatic nitrilase [EC:3.5.5.7]		0	29	0	0	9	0	0	0	28	23	64	1	22	31	22	16	95	2	16	36	31	0	36	19	17	15	25	11	4	7	20	28	7	0	37	37	22	47	1	13	8	15	10	21	8	1	3
K01505	E3.5.99.7; 1-aminocyclopropane-1-carboxylate deaminase [EC:3.5.99.7]		1	107	5	0	24	3	2	4	103	64	146	4	57	83	31	110	69	9	53	86	71	2	37	79	144	61	73	58	42	30	130	104	20	1	122	74	91	105	37	28	51	45	17	252	16	17	14
K01507	ppa; inorganic pyrophosphatase [EC:3.6.1.1]		920	977	721	685	843	855	863	815	1129	1075	1132	1113	1021	996	669	1014	1044	761	796	822	1095	1098	1054	1085	1077	1094	1099	827	803	733	815	761	1109	1098	905	808	895	1290	833	881	1052	865	904	1031	855	920	978
K01510	ENTPD1_3_8, CD39; apyrase [EC:3.6.1.5]		0	0	0	0	0	0	0	0	0	0	0	0	0	0	0	0	0	0	0	0	0	0	0	0	0	0	0	0	0	0	0	0	0	0	0	0	0	0	0	0	0	0	0	0	0	0	0
K01512	acyP; acylphosphatase [EC:3.6.1.7]		720	809	826	807	947	529	417	375	716	735	921	851	749	715	992	1029	1041	855	1045	745	754	879	732	770	818	744	772	765	810	815	823	721	911	904	675	1134	860	917	822	851	766	764	818	617	808	884	804
K01513	ENPP1_3, CD203; ectonucleotide pyrophosphatase/phosphodiesterase family member 1/3 [EC:3.1.4.1 3.6.1.9]		0	1	0	0	0	0	0	0	0	0	1	0	0	0	0	0	0	0	0	0	0	0	0	0	0	0	0	0	0	0	0	0	0	0	0	0	0	0	0	0	0	0	0	0	0	0	0
K01514	PRUNE, PPX1; exopolyphosphatase [EC:3.6.1.11]		0	0	0	0	0	0	0	0	0	0	1	0	0	0	0	0	0	0	0	0	0	0	0	0	0	0	0	0	0	0	0	1	0	0	0	0	0	0	0	0	0	0	0	0	0	0	0
K01515	nudF; ADP-ribose pyrophosphatase [EC:3.6.1.13]		2345	1852	2516	2570	2096	1768	1748	1674	1741	1827	1456	2344	2006	1794	2212	1647	1966	2482	2144	2268	1803	2584	1905	1811	1732	1841	1753	2258	2407	2437	2181	1353	2238	2526	1425	1782	2212	1572	2324	1654	1649	1613	1671	1692	1721	2025	1883
K01518	NUDT2; bis(5'-nucleosidyl)-tetraphosphatase [EC:3.6.1.17]		0	4	0	0	0	0	1	0	1	0	0	0	0	0	0	1	5	0	3	3	0	0	0	0	0	0	0	1	0	0	2	0	0	0	0	0	0	2	0	0	0	0	0	0	0	0	0
K01519	ITPA; inosine triphosphate pyrophosphatase [EC:3.6.1.-]		0	3	0	0	0	0	0	0	0	0	0	0	0	1	0	0	1	0	0	0	0	0	0	0	0	0	2	0	0	1	0	0	0	0	0	0	1	0	0	0	0	0	0	2	0	0	0
K01520	dut, DUT; dUTP pyrophosphatase [EC:3.6.1.23]		1458	1007	1518	1507	323	18	17	12	1044	1031	1399	1275	1107	1052	1361	1414	1321	1562	1483	1410	1055	1392	1050	1081	1041	1045	1002	1423	1424	1497	1446	915	1097	1316	876	755	1376	1282	1430	976	1065	898	912	1017	890	806	941
K01521	cdh; CDP-diacylglycerol pyrophosphatase [EC:3.6.1.26]		0	29	0	0	5	0	0	0	42	35	26	1	31	36	28	18	65	1	43	22	33	0	50	42	36	55	64	4	2	1	10	177	9	0	190	20	10	25	1	547	477	622	721	34	669	225	397
K01522	FHIT; bis(5'-adenosyl)-triphosphatase [EC:3.6.1.29]		0	0	0	0	0	0	0	0	0	0	0	0	0	0	0	0	0	0	0	0	0	0	0	0	0	0	0	0	0	0	0	0	0	0	0	0	0	0	0	0	0	0	0	0	0	0	0
K01523	hisE; phosphoribosyl-ATP pyrophosphohydrolase [EC:3.6.1.31]		22	268	3	7	62	5	8	5	336	263	847	13	285	259	158	729	440	133	320	163	289	4	249	278	319	274	248	112	54	73	213	589	47	1	580	301	157	529	41	167	152	152	77	410	95	44	64
K01524	ppx-gppA; exopolyphosphatase / guanosine-5'-triphosphate,3'-diphosphate pyrophosphatase [EC:3.6.1.11 3.6.1.40]		2040	2277	2597	2632	2955	2592	2625	2669	2352	2357	2146	2269	2313	2341	2557	2132	2471	2632	2585	2553	2338	2245	2383	2377	2266	2351	2370	2465	2627	2502	2430	1915	2310	2358	1938	2422	2500	2225	2485	1737	1803	1821	1806	2009	1757	2416	2006
K01525	apaH; bis(5'-nucleosyl)-tetraphosphatase (symmetrical) [EC:3.6.1.41]		651	801	609	550	962	893	834	842	706	693	354	981	650	686	460	239	631	531	491	574	664	892	689	684	802	734	740	661	655	653	656	479	1093	860	539	627	676	710	692	665	698	751	778	810	757	795	905
K01531	mgtA, mgtB; P-type Mg2+ transporter [EC:7.2.2.14]		637	323	893	825	157	16	6	2	427	474	399	430	506	454	644	296	445	891	677	777	491	627	512	503	394	424	442	778	811	820	733	502	226	606	448	125	709	344	592	754	686	692	742	329	737	541	559
K01533	copB; P-type Cu2+ transporter [EC:7.2.2.9]		671	1041	686	634	991	1276	1283	1352	820	764	1000	969	747	725	932	1313	1200	734	1001	771	767	860	741	733	880	739	753	717	685	691	711	570	1133	875	678	1268	798	1193	798	260	277	184	124	1063	122	546	536
K01534	zntA; Zn2+/Cd2+-exporting ATPase [EC:7.2.2.12 7.2.2.21]		1551	1375	1587	1652	1699	1414	1343	1416	1369	1379	983	1216	1515	1416	1578	1117	1341	1586	1558	1579	1456	1390	1435	1363	1320	1292	1454	1527	1559	1571	1425	1316	1109	1360	1242	1217	1466	1066	1398	1038	1039	897	914	1084	896	1436	1033
K01535	PMA1, PMA2; H+-transporting ATPase [EC:7.1.2.1]		0	48	241	225	3	1	0	1	25	17	37	1	22	14	175	49	98	240	179	178	14	0	33	31	22	19	23	207	236	227	209	66	7	12	17	35	205	231	139	10	3	6	3	26	7	2	0
K01537	ATP2C; P-type Ca2+ transporter type 2C [EC:7.2.2.10]		1284	545	1098	1306	148	16	19	80	441	522	650	318	591	479	1093	588	712	1256	909	1114	544	623	492	529	393	464	476	1085	1060	1179	1089	919	50	434	593	218	999	393	807	225	228	136	104	389	88	325	104
K01539	ATP1A; sodium/potassium-transporting ATPase subunit alpha [EC:7.2.2.13]		0	3	0	0	2	0	0	0	0	1	0	0	0	0	0	25	1	0	0	0	0	0	0	0	0	0	0	0	0	0	0	0	0	0	0	0	0	0	0	0	0	0	0	0	0	0	0
K01545	kdpF; potassium-transporting ATPase KdpF subunit		0	39	1	0	2	0	0	1	33	3	15	0	4	10	2	14	9	1	5	8	13	0	3	15	126	4	11	7	0	2	0	0	9	0	2	27	19	10	0	3	10	7	4	72	2	0	0
K01546	kdpA; potassium-transporting ATPase potassium-binding subunit		136	326	222	258	85	4	9	5	402	330	966	64	354	342	323	778	431	290	368	439	368	123	305	392	452	360	379	358	293	316	308	688	50	102	732	362	364	702	197	727	642	754	743	329	764	342	485
K01547	kdpB; potassium-transporting ATPase ATP-binding subunit [EC:7.2.2.6]		136	303	228	273	82	8	7	4	392	361	924	66	360	354	322	820	418	299	388	379	394	120	334	394	438	342	353	338	312	322	274	654	54	85	721	336	350	613	207	775	651	767	816	339	792	356	462
K01548	kdpC; potassium-transporting ATPase KdpC subunit		152	323	244	273	93	13	5	3	407	337	943	69	371	340	325	778	409	328	384	422	355	120	317	366	415	360	389	347	329	334	292	655	55	82	727	300	366	584	206	729	681	768	749	330	807	298	495
K01551	arsA, ASNA1, GET3; arsenite/tail-anchored protein-transporting ATPase [EC:7.3.2.7 7.3.-.-]		202	298	128	127	57	3	8	8	231	218	831	31	238	221	492	781	654	277	543	244	211	33	203	250	165	188	209	184	149	147	186	799	30	13	751	363	205	597	148	133	171	142	75	198	56	49	43
K01555	FAH, fahA; fumarylacetoacetase [EC:3.7.1.2]		1	128	0	1	61	7	6	4	143	119	376	4	99	145	51	241	84	13	34	118	159	5	118	115	145	141	116	64	45	49	131	167	24	5	258	188	97	272	24	57	70	54	45	284	33	30	26
K01556	KYNU, kynU; kynureninase [EC:3.7.1.3]		2	142	0	0	30	6	10	4	221	191	441	7	231	182	90	256	228	34	157	111	220	4	204	176	197	167	176	94	46	42	129	510	11	7	572	120	98	231	35	85	105	87	38	202	52	23	38
K01557	FAHD1; acylpyruvate hydrolase [EC:3.7.1.5]		0	0	0	0	0	0	0	0	0	0	1	0	0	0	0	0	2	0	3	1	0	0	0	0	0	0	0	0	0	0	0	2	0	0	0	0	0	0	0	0	0	0	0	0	0	0	0
K01560	E3.8.1.2; 2-haloacid dehalogenase [EC:3.8.1.2]		101	369	297	311	111	11	8	9	438	430	855	61	502	466	377	577	381	308	531	404	474	102	381	430	431	454	443	353	271	354	377	955	34	100	820	391	380	634	187	263	227	189	127	473	111	119	64
K01561	dehH; haloacetate dehalogenase [EC:3.8.1.3]		4	84	1	0	20	1	1	2	138	94	129	2	130	123	58	123	84	5	52	53	139	1	84	128	103	111	123	68	46	48	59	50	21	1	74	77	73	61	31	55	43	52	51	171	38	26	23
K01562	DIO1; type I thyroxine 5'-deiodinase [EC:1.21.99.4]		0	1	0	0	0	0	0	0	0	0	0	0	0	0	0	0	0	0	2	0	0	0	0	0	0	0	0	0	0	0	1	0	0	0	0	0	0	0	0	0	0	0	0	0	0	0	0
K01563	dhaA; haloalkane dehalogenase [EC:3.8.1.5]		0	98	0	0	21	97	110	128	98	53	162	9	54	29	45	102	203	6	71	59	60	6	62	70	62	53	54	39	20	6	72	107	14	0	143	59	46	207	8	49	29	46	15	111	20	17	30
K01565	SGSH; N-sulfoglucosamine sulfohydrolase [EC:3.10.1.1]		0	7	0	0	5	0	0	0	9	6	24	0	4	6	1	0	6	1	0	3	4	0	13	10	15	5	9	1	0	0	11	7	0	0	14	7	5	3	0	2	10	7	0	16	2	0	1
K01567	pdaA; peptidoglycan-N-acetylmuramic acid deacetylase [EC:3.5.1.-]		374	135	140	199	14	1	1	1	56	64	179	45	76	63	163	119	84	132	113	174	81	43	62	77	58	78	59	163	119	183	114	370	5	7	237	17	140	10	221	39	46	37	21	76	13	7	22
K01568	PDC, pdc; pyruvate decarboxylase [EC:4.1.1.1]		0	2	0	0	3	0	0	0	1	2	14	0	0	1	5	33	4	5	29	0	2	0	2	3	6	4	1	0	0	1	0	8	0	0	3	2	0	28	0	1	2	1	0	1	1	0	0
K01569	oxdD; oxalate decarboxylase [EC:4.1.1.2]		3	31	0	1	8	1	1	1	39	22	57	0	33	26	8	14	1	0	4	12	35	1	22	21	13	24	20	12	2	11	12	40	3	0	69	13	8	10	3	11	22	16	2	44	8	7	6
K01571	oadA; oxaloacetate decarboxylase (Na+ extruding) subunit alpha [EC:7.2.4.2]		1417	827	1280	1239	1022	1632	1780	1752	911	923	167	1109	952	925	972	171	573	1136	825	1091	934	1370	907	898	797	879	875	1093	1188	1164	1031	389	947	1307	317	605	992	349	1110	189	277	168	114	917	137	905	500
K01573	oadG; oxaloacetate decarboxylase (Na+ extruding) subunit gamma		600	541	641	595	909	868	844	871	509	558	82	816	499	536	433	14	395	536	400	533	484	759	525	536	497	506	510	613	580	584	514	191	896	807	186	519	578	324	611	101	146	86	54	561	64	549	372
K01574	adc; acetoacetate decarboxylase [EC:4.1.1.4]		4	49	2	1	12	1	2	1	43	26	79	0	35	21	8	36	24	4	17	11	34	0	19	24	39	29	35	8	6	5	13	86	1	0	131	21	12	115	2	24	22	16	5	56	8	6	4
K01575	alsD, budA, aldC; acetolactate decarboxylase [EC:4.1.1.5]		698	752	698	641	167	1093	1111	1113	454	382	796	984	418	358	743	888	840	685	779	516	407	847	381	423	352	440	414	607	634	599	551	610	1082	876	752	701	650	561	732	241	222	168	66	626	50	139	426
K01576	mdlC; benzoylformate decarboxylase [EC:4.1.1.7]		4	61	0	1	15	1	0	1	30	20	85	1	30	28	13	83	40	2	20	33	23	0	39	16	14	17	41	10	20	19	33	65	0	2	103	34	31	66	16	11	18	14	6	95	8	7	6
K01577	oxc; oxalyl-CoA decarboxylase [EC:4.1.1.8]		0	44	253	223	8	0	0	0	24	39	15	0	36	35	198	15	85	250	183	213	28	0	40	32	39	26	31	189	229	196	204	15	13	18	6	10	184	12	140	560	500	630	674	44	709	260	417
K01578	MLYCD; malonyl-CoA decarboxylase [EC:4.1.1.9]		0	23	0	0	13	0	1	1	145	197	72	2	167	170	29	94	23	1	26	50	219	0	206	194	187	187	168	27	19	22	36	51	0	1	26	31	31	45	34	38	174	19	35	56	39	87	18
K01579	panD; aspartate 1-decarboxylase [EC:4.1.1.11]		225	402	91	125	138	10	16	11	308	289	926	39	304	318	490	1218	511	244	432	270	342	9	284	337	345	328	306	215	106	139	259	813	63	9	932	608	254	753	130	787	711	804	795	508	789	321	473
K01580	E4.1.1.15, gadB, gadA, GAD; glutamate decarboxylase [EC:4.1.1.15]		1346	1291	1607	1541	2228	1477	1398	1423	1235	1283	252	2020	1232	1268	1110	166	1014	1298	1069	1320	1241	1860	1372	1226	1234	1352	1379	1381	1411	1463	1261	444	2195	1865	467	1000	1360	898	1588	2373	2280	2584	2962	991	2927	2231	2655
K01581	E4.1.1.17, ODC1, speC, speF; ornithine decarboxylase [EC:4.1.1.17]		320	459	597	576	170	886	1182	1188	497	425	315	158	475	440	605	240	354	627	566	614	486	346	463	509	523	421	429	537	597	590	617	723	121	272	748	408	539	577	401	1332	1225	1387	1510	679	1494	714	949
K01582	E4.1.1.18, ldcC, cadA; lysine decarboxylase [EC:4.1.1.18]		114	310	261	245	57	1182	1319	1367	218	222	400	19	245	181	299	187	188	275	268	256	220	11	227	225	159	220	202	244	220	233	265	815	80	15	814	233	243	63	181	1225	1072	1280	1369	390	1385	492	889
K01583	E4.1.1.19; arginine decarboxylase [EC:4.1.1.19]		35	12	8	10	4	0	0	0	1	1	23	2	1	1	6	4	40	12	4	20	1	0	1	0	1	0	0	11	5	11	6	2	0	3	1	8	6	30	31	0	0	2	0	15	0	0	1
K01584	adiA; arginine decarboxylase [EC:4.1.1.19]		1523	1153	1889	1766	723	61	20	10	870	834	243	2160	807	818	1247	131	1074	1561	1228	1499	857	1958	824	857	962	868	883	1661	1793	1677	1607	318	2229	2086	364	580	1630	771	1869	1225	1301	1325	1462	982	1476	1038	1682
K01585	speA; arginine decarboxylase [EC:4.1.1.19]		676	742	684	772	1531	1019	963	957	780	775	262	818	723	815	570	133	677	632	498	698	741	755	788	813	862	854	818	722	659	728	695	468	885	702	454	733	619	447	698	672	709	734	778	763	787	1045	869
K01586	lysA; diaminopimelate decarboxylase [EC:4.1.1.20]		1455	1592	1445	1478	1210	2043	2185	2212	1496	1367	2384	1205	1461	1430	1688	2286	1868	1692	1819	1514	1401	1280	1394	1390	1419	1331	1445	1502	1519	1466	1567	1717	1240	1278	1601	1701	1556	1758	1426	1094	1093	1060	973	1561	932	1095	1108
K01588	purE; 5-(carboxyamino)imidazole ribonucleotide mutase [EC:5.4.99.18]		1492	1335	1432	1479	1097	876	884	837	1374	1401	1563	1289	1474	1472	1557	1725	1493	1589	1619	1483	1463	1393	1403	1391	1344	1468	1365	1449	1436	1470	1428	1226	1159	1339	1269	1322	1370	1428	1379	1081	1134	961	939	1269	897	1281	986
K01589	purK; 5-(carboxyamino)imidazole ribonucleotide synthase [EC:6.3.4.18]		879	1182	989	977	1390	921	896	856	1300	1387	1455	1137	1284	1337	1138	1542	1343	1121	1241	1027	1317	1082	1359	1320	1283	1384	1356	1054	1058	989	1022	1197	1086	1125	1222	1476	1106	1364	1053	1028	1113	991	946	1117	902	1240	1003
K01590	hdc, HDC; histidine decarboxylase [EC:4.1.1.22]		241	154	492	464	278	31	4	0	231	252	58	235	226	213	359	28	171	508	338	420	197	261	244	242	173	242	218	405	430	456	378	137	210	287	174	89	345	82	375	64	67	60	38	90	48	192	112
K01591	pyrF; orotidine-5'-phosphate decarboxylase [EC:4.1.1.23]		1700	1355	1943	1976	1165	1257	1298	1278	1623	1631	1638	1432	1611	1551	1883	1764	1610	2034	1853	1765	1675	1650	1618	1630	1521	1533	1576	1719	1877	1889	1797	1262	1143	1533	1193	1397	1787	1398	1663	495	736	397	307	1345	263	1187	625
K01592	TYDC; tyrosine decarboxylase [EC:4.1.1.25]		0	0	0	0	0	0	0	0	0	0	0	0	0	0	0	0	0	0	0	0	0	0	0	0	0	0	0	0	0	0	0	0	0	0	2	0	0	0	0	0	0	0	0	0	0	0	0
K01593	DDC, TDC; aromatic-L-amino-acid/L-tryptophan decarboxylase [EC:4.1.1.28 4.1.1.105]		0	21	0	0	15	0	3	0	33	16	79	2	13	12	5	19	18	1	40	11	18	0	14	11	33	11	13	0	2	2	20	80	2	1	48	19	3	22	4	12	11	7	6	31	4	3	0
K01594	CSAD; sulfinoalanine decarboxylase [EC:4.1.1.29]		0	0	0	0	0	0	0	0	0	0	4	0	1	0	7	4	20	0	0	0	0	0	1	2	0	1	1	1	0	0	2	0	0	0	0	3	0	0	0	0	0	0	0	0	0	1	0
K01595	ppc; phosphoenolpyruvate carboxylase [EC:4.1.1.31]		688	945	645	606	1330	1351	1379	1386	955	921	853	1026	834	904	591	677	961	606	656	749	942	842	868	870	996	958	921	706	692	658	731	633	1141	919	803	996	740	1176	738	776	760	823	769	1053	814	983	962
K01596	E4.1.1.32, pckA, PCK; phosphoenolpyruvate carboxykinase (GTP) [EC:4.1.1.32]		41	177	12	18	47	3	7	5	166	143	613	11	160	132	86	656	254	114	209	109	160	4	132	143	141	118	136	106	90	57	75	320	17	5	266	229	142	587	74	106	76	60	38	144	49	17	27
K01597	MVD, mvaD; diphosphomevalonate decarboxylase [EC:4.1.1.33]		9	128	74	103	31	5	5	3	48	72	249	3	68	46	321	603	268	143	270	105	43	0	38	52	32	53	48	77	60	57	69	89	6	3	137	513	92	138	36	80	36	37	25	106	11	12	12
K01598	PPCDC, coaC; phosphopantothenoylcysteine decarboxylase [EC:4.1.1.36]		0	10	67	92	3	4	0	0	70	95	71	0	84	81	10	85	5	57	43	49	78	0	99	81	51	86	68	50	53	52	42	2	0	0	12	8	43	17	55	60	67	12	14	17	12	40	8
K01599	hemE, UROD; uroporphyrinogen decarboxylase [EC:4.1.1.37]		1557	1228	851	933	1050	897	849	877	1231	1237	1493	1198	1199	1193	1192	1612	1497	1005	1185	1078	1252	1083	1155	1223	1197	1295	1251	1060	1001	940	911	1231	1097	1077	1167	1412	1006	1440	1342	978	1117	920	930	1206	915	1035	1005
K01601	rbcL, cbbL; ribulose-bisphosphate carboxylase large chain [EC:4.1.1.39]		2	56	1	0	21	0	0	0	43	38	181	5	22	49	40	102	147	8	120	52	36	3	22	25	78	32	28	47	28	15	40	34	4	0	38	110	46	159	11	11	11	9	10	122	13	6	13
K01602	rbcS, cbbS; ribulose-bisphosphate carboxylase small chain [EC:4.1.1.39]		0	37	0	0	8	1	0	1	18	20	86	2	10	25	25	76	83	5	53	23	20	1	26	13	35	20	7	5	4	0	12	28	1	0	21	67	4	160	0	6	3	9	4	45	5	8	7
K01607	pcaC; 4-carboxymuconolactone decarboxylase [EC:4.1.1.44]		22	566	90	105	396	816	831	834	642	603	1237	25	565	571	295	1047	404	119	373	292	558	22	545	544	627	588	544	274	155	190	332	1232	94	7	1090	711	305	1124	107	944	753	871	760	931	860	418	537
K01608	gcl; tartronate-semialdehyde synthase [EC:4.1.1.47]		5	180	32	21	631	84	3	10	272	290	94	8	276	302	57	71	90	30	61	113	277	3	279	241	289	311	303	61	39	49	102	104	49	1	129	192	64	85	30	568	539	669	690	272	766	560	462
K01609	trpC; indole-3-glycerol phosphate synthase [EC:4.1.1.48]		234	544	55	80	145	13	17	13	459	366	1357	44	359	373	549	1569	778	277	611	331	387	21	316	374	475	364	344	269	187	164	335	831	66	19	820	805	311	1084	215	233	247	195	126	586	109	66	82
K01610	E4.1.1.49, pckA; phosphoenolpyruvate carboxykinase (ATP) [EC:4.1.1.49]		1210	986	925	923	1307	927	856	918	1002	1049	712	1129	1006	1040	1030	842	895	863	934	878	984	1158	1011	971	1039	1004	1036	863	880	893	908	906	1112	1148	890	1156	833	652	1005	830	842	894	916	943	844	1103	917
K01611	speD, AMD1; S-adenosylmethionine decarboxylase [EC:4.1.1.50]		700	329	671	667	101	12	10	5	380	358	618	173	446	434	608	342	470	738	566	669	382	245	430	412	424	364	396	682	656	707	644	981	43	209	887	109	576	165	590	738	678	780	742	354	817	408	474
K01612	bsdC; vanillate/4-hydroxybenzoate decarboxylase subunit C [EC:4.1.1.- 4.1.1.61]		0	0	0	0	0	0	0	0	0	0	0	0	0	0	0	0	0	0	0	0	0	0	0	0	0	0	0	0	0	0	0	0	0	0	0	0	0	1	0	0	0	0	0	0	0	0	0
K01613	psd, PISD; phosphatidylserine decarboxylase [EC:4.1.1.65]		2021	1511	2115	2012	1196	909	884	866	1599	1589	1035	2228	1573	1622	1616	721	1393	1915	1550	1870	1584	2219	1656	1614	1546	1609	1655	1961	2038	2050	1902	1229	2202	2170	1431	1016	1896	1327	2018	963	1230	972	934	1496	941	1335	1292
K01615	gcdA; glutaconyl-CoA decarboxylase subunit alpha [EC:7.2.4.5]		401	52	267	262	75	2	0	0	181	207	14	198	260	204	216	13	64	291	180	217	235	380	224	213	156	167	193	238	234	222	204	1	11	320	2	5	215	3	169	37	62	32	36	82	46	221	31
K01616	kgd; 2-oxoglutarate decarboxylase [EC:4.1.1.71]		0	64	0	0	13	0	4	0	63	45	365	0	40	33	45	296	195	97	164	31	38	2	46	33	33	38	39	14	2	1	12	191	8	0	150	141	29	252	1	36	30	29	17	56	17	5	16
K01617	dmpH, xylI, nahK; 2-oxo-3-hexenedioate decarboxylase [EC:4.1.1.77]		0	45	0	0	13	69	101	82	71	86	175	5	76	81	44	151	94	5	41	17	75	1	81	88	73	68	68	15	5	2	34	277	0	0	289	47	20	71	2	58	64	43	14	48	17	8	18
K01619	deoC, DERA; deoxyribose-phosphate aldolase [EC:4.1.2.4]		1596	1264	1498	1635	1078	915	889	874	1039	1043	1619	1211	1109	1037	1502	1746	1535	1733	1635	1400	1047	1305	1074	1061	949	1052	1040	1419	1393	1498	1304	1241	1082	1228	1013	1326	1286	1197	1527	995	902	884	879	988	845	985	992
K01620	ltaE; threonine aldolase [EC:4.1.2.48]		1509	1183	1363	1352	1448	953	828	869	1292	1300	738	1238	1349	1285	1405	979	1274	1373	1277	1303	1304	1305	1315	1281	1317	1271	1258	1333	1371	1336	1426	847	1209	1343	775	1313	1361	1092	1288	886	1007	927	978	1211	916	1333	1056
K01621	xfp, xpk; xylulose-5-phosphate/fructose-6-phosphate phosphoketolase [EC:4.1.2.9 4.1.2.22]		1	128	155	177	41	11	8	1	93	84	366	13	64	81	41	420	170	113	176	130	59	7	72	74	75	70	73	144	91	105	117	240	2	4	278	74	84	243	58	158	49	55	16	77	24	10	13
K01622	K01622; fructose 1,6-bisphosphate aldolase/phosphatase [EC:4.1.2.13 3.1.3.11]		0	5	0	1	3	0	2	0	0	1	6	1	0	1	0	4	5	0	5	2	1	0	1	1	0	2	1	2	0	0	2	7	0	0	2	5	0	23	0	1	0	0	0	2	0	0	0
K01623	ALDO; fructose-bisphosphate aldolase, class I [EC:4.1.2.13]		662	504	560	526	163	12	6	4	346	341	431	844	345	315	734	776	744	595	677	503	312	814	309	355	297	348	327	578	563	562	519	294	850	775	343	660	566	612	605	103	170	82	72	400	61	189	351
K01624	FBA, fbaA; fructose-bisphosphate aldolase, class II [EC:4.1.2.13]		1800	1602	2403	2519	1704	1303	1359	1379	1484	1573	1830	1336	1621	1519	2139	2053	1739	2481	2187	2187	1596	1438	1631	1543	1525	1656	1614	2172	2295	2254	2161	1720	1257	1437	1459	1530	2078	1541	2089	2439	2006	2213	2349	1467	2371	1900	1955
K01625	eda; 2-dehydro-3-deoxyphosphogluconate aldolase / (4S)-4-hydroxy-2-oxoglutarate aldolase [EC:4.1.2.14 4.1.3.42]		2195	1795	2047	1988	2099	2175	2311	2449	1699	1614	913	2195	1762	1725	1526	881	1424	1814	1482	1830	1649	2303	1776	1722	1647	1786	1726	1816	1822	1814	1775	1159	2206	2377	1079	1556	1815	1257	1996	997	1026	963	987	1706	935	1763	1479
K01626	E2.5.1.54, aroF, aroG, aroH; 3-deoxy-7-phosphoheptulonate synthase [EC:2.5.1.54]		1990	2486	1911	1752	2864	3753	3723	3781	2264	2217	1706	2902	2093	2283	1523	1479	2005	1656	1612	1878	2179	2536	2211	2195	2373	2256	2242	1903	1934	1899	1937	1948	3434	2666	2073	2200	2037	2348	2297	2245	2269	2403	2361	2722	2416	2314	2782
K01627	kdsA; 2-dehydro-3-deoxyphosphooctonate aldolase (KDO 8-P synthase) [EC:2.5.1.55]		1582	1273	1754	1612	1112	849	837	881	1222	1202	600	1921	1202	1217	1252	457	1123	1566	1271	1463	1279	2003	1247	1243	1232	1173	1238	1564	1647	1629	1588	612	1896	1944	723	957	1561	1130	1647	868	933	927	911	1222	857	1223	1182
K01628	fucA; L-fuculose-phosphate aldolase [EC:4.1.2.17]		330	281	480	515	67	82	113	108	283	312	611	103	327	311	492	549	321	507	534	488	319	185	321	312	343	298	259	440	460	495	463	825	39	154	510	147	426	376	261	1242	1142	1355	1425	270	1493	614	921
K01629	rhaD; rhamnulose-1-phosphate aldolase [EC:4.1.2.19]		8	32	65	79	9	5	3	2	31	38	75	0	36	48	35	112	34	54	75	45	49	1	61	46	43	57	53	52	54	54	41	274	10	0	187	23	47	28	32	649	502	672	714	40	692	229	420
K01630	garL; 2-dehydro-3-deoxyglucarate aldolase [EC:4.1.2.20]		0	62	0	0	9	3	1	0	51	47	73	1	37	67	31	56	72	1	32	29	43	1	58	65	79	60	64	25	23	18	31	194	7	0	202	58	24	73	11	602	531	638	689	81	651	244	408
K01631	dgoA; 2-dehydro-3-deoxyphosphogalactonate aldolase [EC:4.1.2.21]		0	79	0	0	33	2	0	1	124	138	130	4	132	126	53	92	127	5	91	56	144	3	118	135	145	147	102	72	47	45	52	229	21	1	214	88	40	103	22	611	556	637	709	176	748	231	435
K01633	folB; 7,8-dihydroneopterin aldolase/epimerase/oxygenase [EC:4.1.2.25 5.1.99.8 1.13.11.81]		576	1103	557	607	1311	1297	1278	1310	1196	1192	1354	816	1112	1160	939	1485	1210	724	937	806	1150	705	1160	1185	1186	1174	1144	730	641	680	717	1089	927	713	1223	1443	781	1231	736	944	1039	947	878	1167	861	1016	934
K01635	lacD; tagatose 1,6-diphosphate aldolase [EC:4.1.2.40]		7	148	116	156	24	12	8	8	79	127	431	2	128	113	340	702	301	200	331	95	113	0	96	90	64	104	78	83	63	61	70	335	5	7	343	450	89	197	39	125	91	68	44	70	24	22	18
K01637	E4.1.3.1, aceA; isocitrate lyase [EC:4.1.3.1]		642	911	664	609	1288	1272	1255	1335	909	927	772	986	873	997	550	586	661	564	567	660	869	896	927	896	929	978	974	685	696	656	713	851	1155	885	883	897	704	1098	801	819	785	845	822	968	834	945	926
K01638	aceB, glcB; malate synthase [EC:2.3.3.9]		605	1376	714	672	2713	2625	2591	2580	1449	1525	947	991	1485	1539	686	769	856	610	737	862	1439	846	1514	1484	1634	1487	1527	775	753	713	860	1231	1204	857	1179	1510	825	1160	815	1432	1408	1494	1554	1475	1577	2009	1526
K01639	E4.1.3.3, nanA, NPL; N-acetylneuraminate lyase [EC:4.1.3.3]		685	423	856	802	1587	196	5	7	831	967	169	471	1027	907	868	299	523	820	736	701	974	760	990	890	841	901	943	664	712	740	679	322	237	671	246	383	651	250	544	1228	1178	1322	1539	285	1489	1645	1048
K01640	E4.1.3.4, HMGCL, hmgL; hydroxymethylglutaryl-CoA lyase [EC:4.1.3.4]		529	923	676	648	1008	1682	1716	1651	986	880	783	806	832	869	669	519	631	578	603	840	886	671	847	828	898	869	880	853	757	803	919	841	973	741	925	986	836	1012	785	274	335	265	133	1250	145	599	509
K01641	E2.3.3.10; hydroxymethylglutaryl-CoA synthase [EC:2.3.3.10]		2	118	66	90	23	7	6	6	38	53	220	4	57	49	309	569	243	149	271	91	35	1	48	40	30	39	39	94	56	61	69	88	9	3	135	399	94	150	43	78	39	38	28	99	13	15	3
K01643	citF; citrate lyase subunit alpha / citrate CoA-transferase [EC:2.8.3.10]		1041	237	1070	1058	146	10	6	6	433	411	82	351	543	422	834	100	291	1102	695	884	497	715	497	487	343	407	455	824	1011	948	823	216	37	585	172	32	762	10	690	643	620	683	743	217	823	624	483
K01644	citE; citrate lyase subunit beta / citryl-CoA lyase [EC:4.1.3.34]		966	414	1113	1118	210	24	11	10	750	767	812	368	835	712	948	932	479	1142	867	1090	782	717	777	745	637	679	688	1025	1121	1025	1036	583	55	638	663	309	969	947	778	828	825	851	828	527	913	772	554
K01646	citD; citrate lyase subunit gamma (acyl carrier protein)		1009	217	1080	1097	133	14	6	5	379	433	77	316	553	444	818	91	314	1114	707	879	481	719	525	466	383	396	439	807	955	914	844	194	44	583	158	47	752	11	665	654	661	713	758	218	805	723	460
K01647	CS, gltA; citrate synthase [EC:2.3.3.1]		844	1302	733	659	1411	937	865	830	1497	1456	2087	1025	1462	1442	1119	2325	1434	787	1128	917	1436	866	1435	1482	1419	1495	1433	952	865	799	973	1892	1065	931	1869	1589	1027	1832	989	1074	1237	1088	1064	1238	938	1181	1100
K01649	leuA, IMS; 2-isopropylmalate synthase [EC:2.3.3.13]		1309	1323	811	819	1119	930	937	892	1212	1181	1735	1237	1179	1307	1187	2024	1559	932	1226	1047	1241	1261	1238	1219	1264	1207	1250	1012	932	907	1135	1633	1217	1179	1541	1532	1072	1638	1082	1005	1018	1023	971	1540	948	1046	988
K01652	E2.2.1.6L, ilvB, ilvG, ilvI; acetolactate synthase I/II/III large subunit [EC:2.2.1.6]		2696	3019	2587	2468	2542	2920	2950	2950	2760	2713	3434	3224	2671	2727	2832	3354	3143	2512	2972	2604	2701	2889	2645	2789	2621	2701	2808	2863	2788	2737	2745	3743	3310	3055	3538	2985	2797	3142	2996	2719	2596	2665	2574	2873	2483	2392	2801
K01653	E2.2.1.6S, ilvH, ilvN; acetolactate synthase I/III small subunit [EC:2.2.1.6]		876	1137	1003	970	1040	852	859	893	1025	1002	1681	921	982	1054	1295	1881	1337	1147	1266	1091	1030	813	1043	1032	1084	994	987	1024	1062	1078	1077	1641	900	815	1445	1367	1109	1383	1046	1525	1437	1567	1586	1113	1574	1116	1335
K01654	neuB, nnaB; N-acetylneuraminate synthase [EC:2.5.1.56]		115	212	146	168	485	256	257	294	229	254	190	32	247	260	179	102	223	194	172	190	261	20	245	246	323	237	253	137	119	133	146	147	17	19	84	298	121	255	119	69	55	54	50	153	52	261	82
K01655	LYS21, LYS20; homocitrate synthase [EC:2.3.3.14]		0	0	0	0	0	0	0	0	0	0	2	0	0	0	0	9	2	0	0	0	1	0	0	0	0	0	0	2	0	0	0	0	0	0	0	0	0	8	0	0	0	0	0	1	0	0	0
K01657	trpE; anthranilate synthase component I [EC:4.1.3.27]		873	1137	653	675	996	908	853	846	991	967	1383	1026	949	956	963	1401	1274	787	1047	799	945	876	929	963	1029	1012	971	816	762	710	892	1305	1141	867	1313	1362	899	1399	926	336	429	323	171	1051	162	635	545
K01658	trpG; anthranilate synthase component II [EC:4.1.3.27]		845	1142	665	654	1344	969	857	880	983	1012	1198	1028	969	979	960	1225	1220	818	987	775	965	847	969	932	1043	1015	947	796	740	744	815	926	1070	903	972	1396	829	1396	892	282	353	288	176	1051	160	746	556
K01659	prpC; 2-methylcitrate synthase [EC:2.3.3.5]		5	388	39	40	856	894	847	854	463	433	334	17	429	447	125	271	279	81	188	221	463	11	408	429	505	436	433	98	67	85	164	234	66	13	286	560	192	385	57	640	599	748	741	472	722	659	538
K01661	menB; naphthoate synthase [EC:4.1.3.36]		656	888	614	577	960	1332	1362	1413	737	728	950	966	724	671	838	1133	943	633	808	559	741	825	710	700	640	759	730	586	593	598	521	928	1118	889	951	1143	654	868	673	789	773	792	813	767	753	814	955
K01662	dxs; 1-deoxy-D-xylulose-5-phosphate synthase [EC:2.2.1.7]		1941	1489	1925	2047	1530	2034	2148	2283	1560	1541	1481	1431	1614	1559	1639	1419	1358	2056	1695	1920	1587	1711	1580	1570	1540	1462	1480	1821	1971	1915	1835	1406	1220	1638	1311	1128	1810	1305	1747	1111	1084	1017	905	1500	947	1523	1036
K01663	HIS7; imidazole glycerol-phosphate synthase [EC:4.3.2.10]		0	16	0	0	1	0	0	0	1	1	14	0	0	0	0	12	1	0	1	6	0	0	0	0	3	0	0	1	0	0	2	8	0	0	0	13	0	32	0	0	0	0	0	4	0	0	0
K01664	pabA; para-aminobenzoate synthetase component II [EC:2.6.1.85]		944	879	868	808	966	1224	1307	1318	774	808	610	1041	749	755	951	877	836	724	854	721	707	1014	774	761	731	790	794	822	799	762	719	979	1077	1004	1033	1016	750	750	809	801	778	802	811	748	825	901	940
K01665	pabB; para-aminobenzoate synthetase component I [EC:2.6.1.85]		925	1028	894	826	1283	913	894	872	993	963	812	1095	1008	1012	1023	1033	943	809	835	915	998	1035	983	1008	928	1052	1005	888	854	876	869	1023	1131	989	976	1254	897	1059	804	797	849	900	852	950	887	1085	972
K01666	mhpE; 4-hydroxy 2-oxovalerate aldolase [EC:4.1.3.39]		47	177	10	14	41	608	574	553	151	123	377	10	133	108	71	260	105	14	76	32	112	6	123	144	117	118	105	36	16	17	41	411	46	1	389	128	43	368	32	615	573	677	721	243	763	245	470
K01667	tnaA; tryptophanase [EC:4.1.99.1]		348	300	672	629	939	850	834	838	499	535	153	148	553	531	518	253	210	667	486	583	498	297	546	536	479	526	535	515	527	581	551	238	54	307	169	494	509	99	357	615	585	726	773	288	800	897	548
K01668	E4.1.99.2; tyrosine phenol-lyase [EC:4.1.99.2]		383	177	538	571	1303	164	2	0	541	667	11	173	659	650	428	12	200	575	380	468	667	379	689	650	560	638	609	438	536	544	465	68	26	341	0	273	403	26	362	83	103	71	70	98	88	898	96
K01669	phrB; deoxyribodipyrimidine photo-lyase [EC:4.1.99.3]		1805	2143	1956	1865	2366	2867	2865	2852	1762	1668	1289	2736	1657	1738	1746	1129	1995	1726	1737	1811	1626	2347	1706	1715	1757	1801	1741	1929	1894	1898	1807	1153	2995	2498	1311	2090	1970	1837	2076	962	1042	1047	901	1894	908	1579	1825
K01671	yihT; sulfofructosephosphate aldolase [EC:4.1.2.57]		0	23	0	0	1	1	0	0	27	33	31	0	28	33	29	56	26	0	29	6	30	1	32	40	45	46	45	0	5	3	2	169	12	0	193	15	3	19	0	547	516	643	717	34	667	224	417
K01673	cynT, can; carbonic anhydrase [EC:4.2.1.1]		885	1391	1103	1171	1600	930	854	841	1528	1493	1701	1081	1429	1501	1103	1189	1288	1141	1221	1283	1429	1005	1416	1482	1502	1503	1525	1297	1159	1223	1320	1507	1100	1049	1670	1297	1293	1573	1174	1628	1652	1681	1585	1514	1588	1467	1504
K01674	cah; carbonic anhydrase [EC:4.2.1.1]		701	666	699	669	417	1669	1660	1682	489	436	256	970	454	449	393	185	480	549	437	579	464	818	509	498	435	520	499	633	617	596	532	350	1094	910	510	577	634	447	768	207	206	124	60	723	67	263	464
K01676	E4.2.1.2A, fumA, fumB; fumarate hydratase, class I [EC:4.2.1.2]		593	1082	633	590	1277	2126	2285	2303	977	981	697	1008	954	942	567	514	704	546	534	631	889	865	1008	982	986	961	1057	668	640	627	689	1076	1234	917	1244	902	709	829	744	1873	1868	1997	2251	1213	2274	1435	1779
K01677	E4.2.1.2AA, fumA; fumarate hydratase subunit alpha [EC:4.2.1.2]		621	155	584	586	97	3	2	0	201	201	97	214	243	232	483	114	153	613	400	508	261	408	238	253	179	197	217	484	531	537	509	146	9	320	20	22	471	23	396	60	69	36	52	108	51	243	37
K01678	E4.2.1.2AB, fumB; fumarate hydratase subunit beta [EC:4.2.1.2]		639	158	612	620	69	8	1	3	204	229	102	200	255	239	483	97	152	632	380	555	266	383	248	228	167	219	195	493	519	565	488	121	10	325	13	17	445	22	402	57	69	42	38	122	65	210	32
K01679	E4.2.1.2B, fumC, FH; fumarate hydratase, class II [EC:4.2.1.2]		226	785	166	139	424	1263	1428	1371	848	874	1404	228	795	747	666	1536	917	348	731	456	797	180	777	789	799	798	757	350	288	254	416	1067	333	205	1198	1128	417	1124	351	890	1015	889	872	945	853	555	716
K01681	ACO, acnA; aconitate hydratase [EC:4.2.1.3]		675	1157	427	474	1558	1704	1782	1850	1332	1388	1594	187	1371	1391	904	1793	1176	666	949	823	1444	273	1360	1340	1377	1333	1377	688	564	540	832	1323	199	197	1406	1579	768	1294	655	944	1100	997	924	1316	898	1202	718
K01682	acnB; aconitate hydratase 2 / 2-methylisocitrate dehydratase [EC:4.2.1.3 4.2.1.99]		619	913	615	572	930	1955	2180	2287	717	660	383	1013	678	716	484	272	642	562	447	602	671	826	686	680	778	699	733	656	604	626	657	498	1112	883	722	780	693	779	791	713	746	777	753	1055	754	824	966
K01683	araD; D-arabinonate dehydratase [EC:4.2.1.5]		1	10	0	0	1	0	0	0	2	1	36	0	0	2	0	30	0	0	12	14	2	0	0	0	7	0	0	2	0	2	1	31	0	0	4	9	0	16	0	0	0	2	0	4	3	1	1
K01684	dgoD; galactonate dehydratase [EC:4.2.1.6]		72	177	110	115	42	6	2	1	189	143	433	12	173	160	150	381	146	134	226	143	131	3	133	158	154	146	151	146	122	141	167	361	11	11	334	84	126	159	130	635	569	677	732	186	737	261	437
K01685	uxaA; altronate hydrolase [EC:4.2.1.7]		159	264	749	735	324	51	6	2	311	305	235	24	276	377	542	283	303	747	558	656	293	10	328	331	319	351	328	710	678	667	680	375	34	36	273	208	615	182	515	700	569	699	758	238	739	441	457
K01686	uxuA; mannonate dehydratase [EC:4.2.1.8]		373	307	628	687	626	152	134	158	401	460	365	121	442	449	415	493	277	595	530	587	445	211	459	443	384	411	459	550	580	600	541	377	36	183	282	353	466	193	446	801	638	692	792	269	781	711	547
K01687	ilvD; dihydroxy-acid dehydratase [EC:4.2.1.9]		1261	1443	1302	1288	874	1217	1334	1316	1444	1344	1999	1203	1388	1406	1584	2041	1680	1474	1555	1540	1434	1267	1319	1374	1409	1330	1351	1569	1458	1479	1495	1691	1213	1218	1472	1662	1492	1883	1411	1147	1083	1095	990	1685	1053	967	1056
K01689	ENO, eno; enolase [EC:4.2.1.11]		1549	1382	1428	1489	1141	1225	1331	1366	1451	1502	1701	1253	1494	1419	1573	1837	1606	1595	1570	1451	1475	1351	1480	1437	1369	1387	1455	1417	1473	1413	1446	1391	1153	1351	1280	1501	1465	1536	1464	1104	1211	1027	955	1354	945	1279	1065
K01690	edd; phosphogluconate dehydratase [EC:4.2.1.12]		512	812	472	425	437	1659	1863	1873	641	532	326	769	546	535	409	154	549	427	462	515	545	717	553	557	663	553	519	509	520	479	558	550	975	730	677	595	517	685	573	722	709	804	750	1013	779	512	847
K01692	paaF, echA; enoyl-CoA hydratase [EC:4.2.1.17]		71	711	47	57	490	43	34	26	1023	806	1562	58	803	772	467	1486	525	141	554	471	852	88	649	825	1024	876	826	411	257	250	524	1353	109	67	1442	765	481	2329	169	1022	885	1049	967	1039	954	546	633
K01693	hisB; imidazoleglycerol-phosphate dehydratase [EC:4.2.1.19]		280	425	75	94	138	11	14	8	333	280	1114	48	333	294	344	1249	597	237	415	287	311	21	285	307	368	293	336	201	134	170	277	743	46	19	636	785	234	859	196	190	213	190	114	497	104	49	74
K01694	TRP; tryptophan synthase [EC:4.2.1.20]		0	0	0	0	0	0	0	0	0	0	0	0	0	0	0	0	0	0	0	0	0	0	0	0	0	0	0	0	0	0	1	0	0	0	0	0	0	0	0	0	0	0	0	0	0	0	0
K01695	trpA; tryptophan synthase alpha chain [EC:4.2.1.20]		893	1166	686	686	1061	1287	1373	1338	1024	979	1412	1029	966	978	987	1548	1220	789	1012	852	962	881	936	966	1016	997	964	807	750	745	816	1272	1106	945	1228	1434	945	1465	958	369	432	326	193	1182	181	611	575
K01696	trpB; tryptophan synthase beta chain [EC:4.2.1.20]		1125	1168	852	789	1043	994	948	946	1016	1004	1456	1056	1000	1047	1104	1675	1349	929	1141	902	1065	964	995	1043	1043	1059	1050	1010	910	855	951	1263	1118	1006	1215	1347	963	1415	1025	373	423	343	196	1144	190	647	576
K01697	CBS; cystathionine beta-synthase [EC:4.2.1.22]		1	123	0	1	69	9	8	7	246	220	485	2	248	223	70	582	162	8	69	157	235	4	240	224	205	223	217	102	68	48	127	355	11	1	512	137	119	332	48	144	131	125	64	131	42	34	50
K01698	hemB, ALAD; porphobilinogen synthase [EC:4.2.1.24]		1916	1675	1752	1751	1787	1337	1314	1378	1751	1893	1517	1951	1827	1806	1745	1527	1743	1724	1751	1742	1844	2055	1880	1801	1729	1778	1754	1726	1768	1737	1625	1320	2007	1992	1373	1703	1746	1706	1805	1036	1286	1005	976	1534	950	1675	1374
K01699	pduC; propanediol dehydratase large subunit [EC:4.2.1.28]		204	35	151	120	36	3	1	0	97	121	32	99	143	118	103	29	29	151	109	117	127	228	117	117	89	109	111	113	126	117	112	11	13	168	8	13	95	123	78	23	40	18	29	42	36	137	21
K01702	LEU1; 3-isopropylmalate dehydratase [EC:4.2.1.33]		0	10	0	0	0	0	0	0	59	65	1	0	59	60	6	1	7	0	11	5	69	0	30	95	39	78	38	7	0	0	5	1	1	0	0	5	0	3	0	68	24	41	35	4	50	30	42
K01703	leuC, IPMI-L; 3-isopropylmalate/(R)-2-methylmalate dehydratase large subunit [EC:4.2.1.33 4.2.1.35]		1071	1182	947	885	1372	969	870	831	1281	1267	1721	1191	1238	1272	1224	2025	1389	975	1224	1052	1238	1184	1180	1259	1243	1268	1302	1098	995	943	1117	1346	1136	1210	1170	1504	1123	1458	1024	995	979	969	923	1236	924	1174	979
K01704	leuD, IPMI-S; 3-isopropylmalate/(R)-2-methylmalate dehydratase small subunit [EC:4.2.1.33 4.2.1.35]		1007	1165	887	859	1096	893	807	831	1093	1059	1532	1046	1053	1037	1210	1633	1380	1011	1172	1056	1076	1014	1004	1083	1158	1071	1027	1032	995	975	1031	1276	1111	1062	1175	1426	1059	1455	1066	908	900	950	870	1119	900	921	980
K01705	LYS4; homoaconitate hydratase [EC:4.2.1.36]		0	0	0	0	0	0	1	0	0	0	1	0	0	0	0	0	1	0	0	0	0	0	0	0	0	0	0	0	0	0	0	0	0	0	0	0	0	0	0	0	0	0	0	0	0	0	0
K01706	gudD; glucarate dehydratase [EC:4.2.1.40]		196	273	276	261	53	4	3	0	360	330	224	96	393	366	248	161	176	306	283	360	388	180	357	321	302	287	403	265	274	265	370	344	63	174	315	130	255	196	195	678	623	723	742	490	732	386	446
K01707	kdgD; 5-dehydro-4-deoxyglucarate dehydratase [EC:4.2.1.41]		0	126	3	1	20	2	1	2	199	147	238	3	150	181	12	152	79	9	59	85	179	4	125	150	126	122	138	95	37	63	106	132	29	0	136	66	78	188	32	68	62	56	49	289	52	27	41
K01708	garD; galactarate dehydratase [EC:4.2.1.42]		135	157	260	276	37	3	0	2	189	169	57	49	189	173	259	36	170	259	261	253	209	99	209	175	155	156	178	265	263	273	317	178	56	89	198	81	206	100	163	1164	1084	1248	1414	296	1378	565	831
K01709	rfbG; CDP-glucose 4,6-dehydratase [EC:4.2.1.45]		60	99	90	99	16	0	4	1	96	80	272	12	105	83	115	166	108	119	95	104	90	11	81	84	179	80	81	132	112	111	147	305	4	8	302	67	119	48	91	53	51	49	18	48	17	12	13
K01710	rfbB, rmlB, rffG; dTDP-glucose 4,6-dehydratase [EC:4.2.1.46]		1700	1407	2714	2656	1310	1302	1387	1310	1465	1525	1503	1474	1574	1520	2117	1231	1634	2781	2152	2384	1533	1800	1644	1577	1482	1551	1544	2305	2556	2455	2463	1338	1242	1696	1124	965	2388	1288	2029	1047	1024	1012	925	1370	957	1493	1026
K01711	gmd, GMDS; GDPmannose 4,6-dehydratase [EC:4.2.1.47]		187	276	409	418	97	12	8	4	390	327	476	63	374	379	384	331	411	427	355	476	367	103	325	368	482	337	350	463	414	429	531	329	54	104	337	239	423	398	339	785	617	776	763	526	773	387	471
K01712	hutU, UROC1; urocanate hydratase [EC:4.2.1.49]		646	574	699	715	1284	1293	1342	1345	1031	992	1020	238	1088	1002	728	871	581	759	704	810	983	510	1033	1027	1045	936	985	733	726	744	733	985	88	449	871	730	699	491	471	318	336	261	187	652	179	929	242
K01713	pheC; cyclohexadienyl dehydratase [EC:4.2.1.51 4.2.1.91]		543	245	136	105	656	859	865	880	541	565	83	265	635	556	97	86	89	106	92	114	613	618	552	555	495	495	553	98	116	130	133	207	79	493	256	374	98	74	68	135	159	114	86	374	87	664	127
K01714	dapA; 4-hydroxy-tetrahydrodipicolinate synthase [EC:4.3.3.7]		1759	2051	2089	2098	1783	1727	1694	1752	2162	2212	2932	1439	2116	2250	2294	2988	2197	2173	2330	2232	2140	1491	2125	2151	2154	2040	2165	2240	2143	2232	2286	2546	1259	1476	2232	2154	2112	2236	1927	2413	2414	2472	2557	2206	2524	2099	2109
K01715	crt; enoyl-CoA hydratase [EC:4.2.1.17]		756	272	705	685	369	47	8	3	502	561	380	323	582	517	708	225	347	723	640	736	594	627	524	506	452	520	501	708	703	648	679	212	37	545	213	186	580	247	459	128	186	104	102	318	114	537	106
K01716	fabA; 3-hydroxyacyl-[acyl-carrier protein] dehydratase / trans-2-decenoyl-[acyl-carrier protein] isomerase [EC:4.2.1.59 5.3.3.14]		614	702	648	585	925	861	895	826	668	665	222	973	611	670	498	174	559	499	520	552	629	864	653	692	746	681	734	640	647	585	666	474	1087	845	534	616	702	602	735	718	724	803	772	782	787	823	898
K01719	hemD, UROS; uroporphyrinogen-III synthase [EC:4.2.1.75]		680	947	657	590	970	891	848	899	1056	1104	1168	975	1039	1013	882	1264	1001	650	856	780	1037	893	1054	1049	1143	1084	1138	737	694	680	739	1077	1155	935	1143	1268	796	1236	779	869	1012	890	916	961	862	899	961
K01720	prpD; 2-methylcitrate dehydratase [EC:4.2.1.79]		0	106	0	0	15	1	4	2	113	93	288	2	83	99	64	250	160	19	140	61	84	1	103	97	96	85	87	52	27	31	64	368	20	7	298	82	66	109	19	618	562	631	687	109	698	244	426
K01721	nthA; nitrile hydratase subunit alpha [EC:4.2.1.84]		0	133	0	2	20	2	1	3	59	36	200	2	38	26	105	162	111	8	67	53	26	3	10	19	59	18	54	22	15	9	33	179	3	1	169	132	42	292	6	19	34	19	2	179	8	7	14
K01724	PCBD, phhB; 4a-hydroxytetrahydrobiopterin dehydratase [EC:4.2.1.96]		551	785	520	481	974	936	899	830	861	774	753	811	777	784	471	589	683	418	491	570	741	681	761	783	854	764	756	587	564	538	627	819	858	761	850	658	634	855	635	240	284	214	133	825	144	570	456
K01725	cynS; cyanate lyase [EC:4.2.1.104]		44	161	29	25	259	27	1	3	186	154	216	7	168	173	62	118	126	24	51	96	150	6	127	147	168	141	199	95	80	83	133	92	37	3	92	145	117	195	64	570	574	668	700	262	742	316	460
K01727	hysA, hylA, hylB; hyaluronate lyase [EC:4.2.2.1]		629	511	1262	1193	119	8	1	2	282	267	232	985	294	272	837	304	501	1091	803	936	314	857	321	309	247	299	304	1061	1153	1116	1001	145	1010	927	164	170	1009	408	1114	85	138	61	28	352	36	122	406
K01728	pel; pectate lyase [EC:4.2.2.2]		3	53	2	0	12	1	1	1	82	58	340	0	52	89	2	363	2	5	19	20	43	1	48	59	53	62	67	46	15	11	45	121	10	0	152	29	31	162	8	36	38	31	11	67	14	6	19
K01729	algL; poly(beta-D-mannuronate) lyase [EC:4.2.2.3]		6	202	0	0	51	1381	1478	1576	133	86	65	11	72	61	81	28	38	8	29	47	80	1	69	77	280	49	83	14	11	25	34	77	67	1	130	309	52	49	14	30	26	22	9	326	4	18	67
K01730	ogl; oligogalacturonide lyase [EC:4.2.2.6]		0	39	0	0	13	79	139	105	137	151	11	0	139	144	35	3	36	0	18	8	156	0	122	173	132	139	159	8	7	3	12	206	16	0	246	93	8	45	0	667	550	737	717	71	735	272	444
K01731	pelW; pectate disaccharide-lyase [EC:4.2.2.9]		0	23	343	308	2	2	0	0	16	18	3	0	17	24	240	0	78	352	220	244	17	0	37	28	15	15	48	276	313	293	278	0	1	26	0	1	217	0	189	12	6	8	7	1	9	2	5
K01732	E4.2.2.10; pectin lyase [EC:4.2.2.10]		49	21	12	11	1	0	0	0	12	1	0	8	1	1	5	8	18	14	11	13	0	0	0	2	4	1	2	19	23	5	12	0	1	4	1	8	4	0	42	1	0	0	0	8	0	0	0
K01733	thrC; threonine synthase [EC:4.2.3.1]		1444	1344	1046	1002	1099	1270	1348	1383	1313	1242	1716	1265	1276	1248	1292	1872	1564	1144	1284	1108	1251	1347	1249	1294	1254	1291	1293	1131	1131	1070	1150	1447	1201	1313	1368	1463	1227	1549	1134	998	1055	1024	971	1378	930	1139	1057
K01734	mgsA; methylglyoxal synthase [EC:4.2.3.3]		1140	850	1150	1187	961	894	845	854	829	827	435	934	911	913	824	327	603	1041	789	1009	822	1000	851	884	794	871	851	955	1030	1081	1022	780	870	1026	712	617	966	369	1041	862	788	800	887	765	850	944	880
K01735	aroB; 3-dehydroquinate synthase [EC:4.2.3.4]		1322	1401	894	954	1396	1285	1316	1281	1271	1196	1591	1202	1228	1278	1176	1813	1396	1036	1216	1067	1205	1185	1237	1208	1230	1243	1293	1095	919	939	1020	1362	1154	1139	1401	1540	1042	1600	994	1019	1000	979	921	1327	909	1213	1049
K01736	aroC; chorismate synthase [EC:4.2.3.5]		1535	1384	1501	1568	1461	1397	1324	1391	1379	1358	1652	1241	1456	1387	1578	1768	1577	1607	1555	1489	1374	1413	1397	1427	1354	1296	1380	1452	1406	1402	1441	1529	1140	1311	1493	1420	1444	1425	1297	1056	1062	1002	888	1315	920	1254	1055
K01737	queD, ptpS, PTS; 6-pyruvoyltetrahydropterin/6-carboxytetrahydropterin synthase [EC:4.2.3.12 4.1.2.50]		675	633	593	580	967	939	846	866	868	893	914	217	870	859	932	937	814	759	770	702	852	408	899	877	838	879	866	619	675	634	722	964	119	274	1071	1035	686	691	476	879	826	946	910	766	857	887	597
K01738	cysK; cysteine synthase [EC:2.5.1.47]		2389	2133	2162	2199	2436	1895	1721	1865	2050	2173	2720	2278	2185	2124	2095	2517	2427	2183	2260	2085	2005	2208	2096	2099	2322	2135	2111	2078	2130	2053	2112	2417	2230	2202	2336	2249	2106	2417	2305	1376	1325	1225	1094	1909	1102	1839	1504
K01739	metB; cystathionine gamma-synthase [EC:2.5.1.48]		782	994	940	850	1301	1307	1269	1273	956	962	1003	1043	924	947	1063	1174	1066	917	1029	780	903	929	906	998	844	979	933	877	854	833	856	993	1102	1019	1108	1138	915	1053	899	830	822	862	815	813	789	994	992
K01740	metY; O-acetylhomoserine (thiol)-lyase [EC:2.5.1.49]		516	711	645	651	1572	1130	999	1052	929	975	1095	181	968	994	742	1088	696	779	795	827	915	222	979	875	992	922	938	664	713	715	781	1109	100	213	632	938	729	881	592	248	256	224	139	764	152	943	208
K01741	E4.2.99.18; DNA-(apurinic or apyrimidinic site) lyase [EC:4.2.99.18]		0	0	0	0	0	0	0	0	0	0	0	0	1	0	0	0	0	0	9	4	0	0	0	0	0	0	0	1	0	0	0	7	0	0	0	0	0	0	0	0	0	0	0	0	0	0	0
K01744	aspA; aspartate ammonia-lyase [EC:4.3.1.1]		889	926	1131	1151	1336	902	891	872	952	1035	1157	1110	1008	1001	977	914	901	1116	1066	1099	1009	1059	1032	977	1027	1011	1038	1035	1073	1080	1089	1219	1081	1067	938	866	1025	722	1038	837	844	871	859	854	836	1081	945
K01745	hutH, HAL; histidine ammonia-lyase [EC:4.3.1.3]		1089	1329	1160	1195	1714	3228	3554	3664	1524	1404	1248	1046	1455	1504	1083	1085	981	1172	1039	1244	1436	1187	1471	1469	1395	1449	1395	1138	1173	1146	1174	1352	1014	1142	1241	1223	1169	879	1019	446	444	360	232	1593	252	1167	690
K01746	E4.3.1.4; formiminotetrahydrofolate cyclodeaminase [EC:4.3.1.4]		274	68	489	478	36	4	2	0	103	126	6	82	139	130	350	12	112	478	295	379	135	214	154	125	92	103	121	374	411	431	399	28	9	158	0	5	350	11	252	34	25	25	17	47	23	97	21
K01749	hemC, HMBS; hydroxymethylbilane synthase [EC:2.5.1.61]		1198	1241	1316	1328	1099	1249	1295	1262	1283	1360	1503	1172	1354	1302	1486	1638	1392	1394	1445	1413	1348	1147	1360	1345	1314	1333	1295	1330	1369	1387	1356	1238	1197	1141	1266	1380	1275	1430	1251	1002	1131	1046	904	1240	893	1115	1044
K01750	E4.3.1.12, ocd; ornithine cyclodeaminase [EC:4.3.1.12]		105	483	171	301	458	43	20	13	382	450	1284	24	410	417	679	1541	734	336	843	418	428	67	378	352	408	424	394	344	235	308	343	887	20	12	666	605	302	588	154	233	198	182	111	491	129	217	107
K01751	E4.3.1.15; diaminopropionate ammonia-lyase [EC:4.3.1.15]		753	251	613	686	138	9	1	6	398	458	74	509	520	457	508	127	256	602	454	568	481	819	454	433	410	398	430	549	584	619	507	200	260	738	105	122	497	162	475	733	633	729	772	279	831	675	574
K01752	E4.3.1.17, sdaA, sdaB, tdcG; L-serine dehydratase [EC:4.3.1.17]		1994	1970	1789	1872	2333	3099	3300	3315	1900	1889	1886	1336	1885	1825	2234	2335	2067	2080	2099	1838	1859	1479	1871	1828	1810	1760	1813	1767	1741	1821	1661	1865	1301	1485	1898	2343	1671	1623	1735	2359	2131	2312	2332	1989	2360	2267	2040
K01753	dsdA; D-serine dehydratase [EC:4.3.1.18]		351	301	244	224	331	1171	1348	1298	468	470	288	120	530	500	254	213	179	253	216	241	498	306	485	514	391	440	449	268	286	273	283	571	82	263	542	277	263	129	168	762	710	763	785	420	775	611	568
K01754	E4.3.1.19, ilvA, tdcB; threonine dehydratase [EC:4.3.1.19]		1588	1518	1649	1622	1321	931	927	835	1842	1708	2225	1349	1795	1738	1929	2095	1870	1777	1877	1911	1801	1611	1732	1788	1656	1735	1707	1956	1888	1805	1960	2152	1277	1533	2043	1675	1925	1957	1601	1701	1742	1806	1710	1779	1753	1569	1542
K01755	argH, ASL; argininosuccinate lyase [EC:4.3.2.1]		706	712	551	590	215	18	17	22	796	759	1604	237	810	748	996	1991	1068	847	1089	803	826	427	765	787	800	713	743	724	718	655	885	1567	104	364	1308	949	750	1464	531	956	951	936	861	824	872	551	561
K01756	purB, ADSL; adenylosuccinate lyase [EC:4.3.2.2]		1671	1304	1588	1618	1175	924	886	821	1482	1609	1631	1356	1631	1551	1605	1760	1492	1692	1605	1548	1608	1618	1591	1563	1414	1614	1477	1590	1580	1581	1585	1311	1189	1543	1229	1447	1486	1674	1451	1137	1184	1044	992	1328	1013	1394	962
K01757	STR1; strictosidine synthase [EC:4.3.3.2]		0	2	0	0	0	0	1	0	0	6	8	0	2	1	0	3	0	1	1	0	0	0	4	3	3	4	3	0	0	0	0	9	0	0	24	1	0	2	0	4	3	1	0	0	2	0	1
K01758	CTH; cystathionine gamma-lyase [EC:4.4.1.1]		1	82	0	3	35	5	4	2	182	173	198	4	196	184	39	152	131	10	87	50	181	1	186	176	151	183	153	64	65	43	82	351	14	0	407	72	76	284	40	117	101	100	50	113	47	27	31
K01759	GLO1, gloA; lactoylglutathione lyase [EC:4.4.1.5]		1950	1814	2134	2072	1810	2687	2706	2642	1798	1870	1740	1987	1931	1930	1770	1145	1666	2016	1736	2015	1924	2041	1875	1961	1934	1850	1905	2104	2165	2013	2031	2379	2038	2066	2361	1729	2038	1515	2056	1193	1245	1179	1022	1809	1026	1571	1441
K01760	metC; cysteine-S-conjugate beta-lyase [EC:4.4.1.13]		750	839	810	794	1247	937	870	862	979	1050	804	986	988	1035	937	901	919	757	784	777	1043	842	1045	1002	959	1075	1057	892	850	815	766	880	1067	913	1054	1258	847	776	921	953	908	871	940	755	794	1021	982
K01761	E4.4.1.11; methionine-gamma-lyase [EC:4.4.1.11]		763	274	1022	1031	153	12	9	4	520	515	307	288	588	543	833	223	323	1051	698	981	526	630	516	551	417	484	488	957	1018	1058	942	534	37	487	444	128	918	184	675	212	217	166	104	263	135	396	100
K01762	ACS; 1-aminocyclopropane-1-carboxylate synthase [EC:4.4.1.14]		0	0	0	0	1	0	0	0	7	2	5	0	0	2	4	1	1	0	0	0	0	0	1	1	1	0	4	1	1	0	1	1	0	0	6	0	0	2	0	0	2	0	0	0	0	0	1
K01766	csdA; cysteine sulfinate desulfinase [EC:4.4.1.-]		635	691	663	628	1184	938	799	840	696	682	120	970	665	666	432	40	429	475	425	518	679	875	699	687	753	712	712	608	599	558	577	374	1065	899	399	614	585	416	731	673	696	682	748	625	764	873	880
K01768	E4.6.1.1; adenylate cyclase [EC:4.6.1.1]		4	280	5	3	74	4	9	7	332	222	942	26	242	192	216	678	622	88	240	225	239	11	212	204	271	180	275	128	70	43	186	653	38	7	376	399	157	1454	29	132	118	119	53	409	65	34	32
K01769	E4.6.1.2; guanylate cyclase, other [EC:4.6.1.2]		0	4	0	0	1	0	0	0	0	0	6	0	0	0	7	0	30	0	0	0	0	0	0	0	0	0	0	2	0	0	3	0	0	0	0	2	0	0	0	0	0	0	0	0	0	0	0
K01770	ispF; 2-C-methyl-D-erythritol 2,4-cyclodiphosphate synthase [EC:4.6.1.12]		1456	1132	1442	1355	1078	864	871	850	1196	1211	1196	1256	1239	1213	1155	1024	1222	1398	1235	1277	1219	1324	1262	1207	1166	1180	1167	1262	1301	1332	1362	1128	1142	1332	1016	862	1307	1135	1352	930	966	909	841	1001	876	1139	994
K01771	plc; 1-phosphatidylinositol phosphodiesterase [EC:4.6.1.13]		2	36	0	1	2	0	3	1	51	56	173	1	58	40	18	100	29	3	28	15	58	0	56	66	34	52	58	6	2	3	6	251	2	0	235	22	13	15	1	34	41	40	15	43	9	3	10
K01772	hemH, FECH; protoporphyrin/coproporphyrin ferrochelatase [EC:4.99.1.1 4.99.1.9]		658	1082	627	584	1024	893	872	864	1205	1195	1488	990	1164	1209	960	1563	1344	705	969	726	1198	834	1200	1204	1142	1212	1194	728	712	609	775	1357	1089	928	1566	1414	880	1435	812	947	1138	1002	934	1045	899	913	988
K01775	alr; alanine racemase [EC:5.1.1.1]		2078	1817	2383	2406	1575	1898	1960	1905	1812	1892	2099	1550	2071	1845	2641	2516	2111	2625	2401	2368	1947	1988	1915	1885	1881	1919	1913	2299	2249	2350	2281	1890	1231	1830	2066	2207	2268	1950	1939	1852	1835	1814	1740	1708	1734	1836	1552
K01776	murI; glutamate racemase [EC:5.1.1.3]		1829	1480	2235	2214	1202	1258	1255	1295	1445	1480	1683	1478	1547	1502	2113	1653	1672	2397	2103	2074	1472	1730	1493	1518	1413	1403	1413	2061	2087	2216	1978	1400	1156	1592	1396	1425	2001	1358	1784	1121	1078	1002	1011	1353	957	1401	1056
K01777	prdF; proline racemase [EC:5.1.1.4]		98	92	64	115	17	4	5	3	113	113	440	5	124	108	127	241	96	77	112	111	108	26	114	119	77	109	104	83	60	99	66	612	6	4	403	39	69	41	38	75	76	70	21	34	28	9	15
K01778	dapF; diaminopimelate epimerase [EC:5.1.1.7]		1384	1290	1330	1353	1091	970	967	919	1278	1307	1377	1247	1258	1265	1143	1210	1191	1337	1276	1370	1250	1286	1355	1294	1272	1302	1285	1323	1347	1333	1398	1211	1134	1255	1057	993	1310	1248	1333	1006	1084	947	930	1185	967	1114	1019
K01779	racD; aspartate racemase [EC:5.1.1.13]		377	441	640	682	874	763	720	761	804	804	795	185	893	806	629	592	557	634	608	698	872	359	794	827	841	830	783	673	687	746	670	1111	81	297	909	466	619	335	444	879	805	877	830	406	900	902	600
K01781	mdlA; mandelate racemase [EC:5.1.2.2]		0	4	1	0	0	0	0	0	1	0	8	0	1	0	2	2	5	0	4	3	1	0	0	0	1	0	8	0	3	0	2	4	0	0	7	1	4	3	0	1	2	1	0	0	0	0	0
K01782	fadJ; 3-hydroxyacyl-CoA dehydrogenase / enoyl-CoA hydratase / 3-hydroxybutyryl-CoA epimerase [EC:1.1.1.35 4.2.1.17 5.1.2.3]		666	853	676	591	1505	1401	1376	1375	957	1001	552	997	885	946	585	529	670	515	548	619	947	887	984	940	1004	1056	1037	719	703	676	626	696	1094	932	809	848	785	906	774	793	787	841	802	789	865	1114	1012
K01783	rpe, RPE; ribulose-phosphate 3-epimerase [EC:5.1.3.1]		1591	1370	1526	1550	1437	985	872	862	1499	1589	1705	1272	1570	1517	1613	1864	1579	1612	1634	1528	1528	1376	1544	1509	1434	1543	1529	1472	1497	1457	1484	1270	1181	1300	1236	1561	1475	1514	1461	1604	1692	1642	1659	1294	1635	1685	1437
K01784	galE, GALE; UDP-glucose 4-epimerase [EC:5.1.3.2]		3310	2670	3290	3272	2203	1229	1230	1210	2556	2714	3430	3170	2773	2651	2853	2950	2802	3138	2976	2995	2748	3413	2672	2711	2553	2661	2623	2982	3061	3175	3133	3419	3094	3317	3352	1947	3115	3115	3133	1586	1673	1456	1191	2448	1234	2037	1837
K01785	galM, GALM; aldose 1-epimerase [EC:5.1.3.3]		1254	1238	1524	1505	1285	313	261	282	1271	1271	1364	1242	1275	1279	1387	1635	1370	1543	1522	1431	1234	1277	1241	1214	1062	1225	1231	1440	1411	1460	1392	882	1119	1285	1016	1268	1310	1117	1392	1666	1483	1495	1678	1111	1633	1527	1380
K01787	RENBP; N-acylglucosamine 2-epimerase [EC:5.1.3.8]		5	14	0	1	4	0	0	0	4	7	10	3	1	2	9	21	50	7	0	11	9	0	2	3	2	1	2	4	1	2	19	13	1	1	8	3	3	21	0	6	1	1	2	14	0	0	0
K01788	nanE; N-acylglucosamine-6-phosphate 2-epimerase [EC:5.1.3.9]		635	398	1056	1129	905	120	11	18	604	682	441	405	742	680	981	739	628	1097	912	944	706	708	728	649	578	612	654	874	918	956	813	355	247	563	327	250	784	245	679	809	676	751	777	239	782	974	600
K01790	rfbC, rmlC; dTDP-4-dehydrorhamnose 3,5-epimerase [EC:5.1.3.13]		960	690	1378	1363	457	69	53	23	888	888	1157	541	952	939	1132	1019	1023	1472	1333	1312	964	873	912	908	1019	889	824	1218	1297	1255	1348	988	303	819	815	577	1205	971	942	415	315	263	189	810	202	630	235
K01791	wecB; UDP-N-acetylglucosamine 2-epimerase (non-hydrolysing) [EC:5.1.3.14]		1078	606	624	683	928	217	154	211	964	963	1206	362	997	941	966	1369	951	845	897	777	943	651	941	940	934	875	898	709	653	663	666	973	58	533	903	974	617	703	515	882	816	897	848	561	854	1029	598
K01792	E5.1.3.15; glucose-6-phosphate 1-epimerase [EC:5.1.3.15]		646	759	633	635	1250	910	856	873	777	798	268	971	760	821	463	278	599	508	472	552	729	860	786	788	846	780	818	659	586	607	639	464	1087	893	542	667	626	541	786	706	762	745	755	706	777	920	884
K01793	GLCE; heparosan-N-sulfate-glucuronate 5-epimerase [EC:5.1.3.17]		0	0	0	0	0	0	0	0	0	0	0	0	0	0	0	0	0	0	0	0	4	0	0	0	0	0	0	0	0	0	0	0	0	0	0	0	0	0	0	0	0	0	0	0	0	0	0
K01795	algG; mannuronan 5-epimerase [EC:5.1.3.37]		0	24	0	0	11	0	0	0	37	11	28	0	12	15	1	13	9	2	12	20	12	0	18	1	223	19	7	11	17	22	17	0	1	0	4	14	13	2	9	7	8	3	3	10	3	0	1
K01796	E5.1.99.4, AMACR, mcr; alpha-methylacyl-CoA racemase [EC:5.1.99.4]		0	128	3	3	37	4	5	5	218	152	291	4	146	155	66	235	34	13	80	100	167	3	92	154	152	160	141	53	38	16	43	196	26	3	282	92	63	341	21	84	95	74	51	248	54	24	43
K01799	nicE, maiA; maleate isomerase [EC:5.2.1.1]		120	196	120	121	47	2	2	2	137	87	301	201	75	101	159	138	137	99	131	157	108	174	76	88	87	96	99	125	116	122	125	300	214	187	169	136	153	128	132	40	47	32	22	212	17	32	83
K01800	maiA, GSTZ1; maleylacetoacetate isomerase [EC:5.2.1.2]		510	672	503	475	924	866	814	867	601	561	311	802	585	626	360	130	396	420	356	488	604	716	582	634	749	613	620	507	507	545	517	269	869	684	289	605	568	488	610	151	190	139	105	697	80	509	411
K01801	nagL; maleylpyruvate isomerase [EC:5.2.1.4]		503	372	451	452	129	4	3	1	307	263	221	801	314	320	322	162	352	349	331	437	309	689	263	287	326	299	302	513	551	520	470	146	819	734	137	233	517	379	618	75	127	79	49	348	46	77	321
K01802	E5.2.1.8; peptidylprolyl isomerase [EC:5.2.1.8]		966	978	1073	984	1105	887	862	848	1220	1103	1120	1143	1110	1146	998	1256	1053	999	968	1029	1124	1224	1071	1159	1184	1190	1092	1116	1194	1086	1206	736	1088	1192	775	926	1172	1413	1091	472	472	374	278	1078	281	862	629
K01803	TPI, tpiA; triosephosphate isomerase (TIM) [EC:5.3.1.1]		1582	1437	1519	1534	1149	902	881	877	1413	1524	1677	1275	1432	1473	1592	1752	1599	1586	1608	1525	1483	1367	1462	1470	1460	1393	1339	1465	1468	1470	1470	1300	1132	1368	1213	1398	1480	1593	1474	1073	1212	975	990	1320	992	1246	1067
K01804	araA; L-arabinose isomerase [EC:5.3.1.4]		40	79	78	97	37	100	132	113	75	48	158	6	53	66	49	267	68	61	96	91	72	0	90	59	63	67	75	76	61	64	93	309	18	6	273	97	73	84	63	662	546	648	744	111	706	241	440
K01805	xylA; xylose isomerase [EC:5.3.1.5]		231	182	143	166	40	5	4	4	149	117	235	22	114	118	168	231	240	136	232	206	112	15	157	132	118	118	127	190	200	180	213	331	23	30	378	114	160	255	211	618	567	712	729	220	762	259	423
K01807	rpiA; ribose 5-phosphate isomerase A [EC:5.3.1.6]		683	980	734	751	1319	955	889	861	941	905	956	1036	920	944	880	1058	1012	726	868	734	962	886	994	977	1107	1026	984	781	780	749	802	951	1087	910	978	1312	862	1055	816	874	830	843	844	976	853	970	910
K01808	rpiB; ribose 5-phosphate isomerase B [EC:5.3.1.6]		967	539	760	798	493	41	23	39	660	682	1241	305	718	634	830	1106	661	909	879	862	749	514	715	731	587	657	685	726	731	801	811	859	59	425	696	382	742	693	670	811	800	800	836	476	838	820	510
K01809	manA, MPI; mannose-6-phosphate isomerase [EC:5.3.1.8]		1558	1215	1315	1418	1195	1357	1556	1538	1060	1108	1206	1284	1106	1053	1453	1841	1291	1384	1337	1191	1067	1396	1086	1069	894	1074	1084	1281	1309	1265	1153	841	1146	1315	1004	1821	1230	1085	1369	1029	931	942	923	1050	911	1146	989
K01810	GPI, pgi; glucose-6-phosphate isomerase [EC:5.3.1.9]		1501	1389	1489	1487	1080	930	843	832	1276	1224	1704	1281	1325	1276	1613	1830	1629	1600	1615	1480	1283	1321	1273	1269	1204	1218	1271	1422	1458	1362	1432	1459	1136	1363	1369	1390	1446	1410	1298	1081	1038	1043	962	1281	972	1179	1036
K01811	xylS, yicI; alpha-D-xyloside xylohydrolase [EC:3.2.1.177]		268	182	67	94	33	5	1	1	221	219	282	37	263	246	89	335	142	88	87	96	215	13	198	265	193	253	233	94	106	80	124	644	12	23	498	71	87	140	245	679	627	692	766	133	738	289	450
K01812	uxaC; glucuronate isomerase [EC:5.3.1.12]		870	313	848	860	710	164	146	193	685	770	340	368	845	767	666	413	382	864	601	827	792	765	806	776	647	716	785	721	749	782	682	423	61	668	403	397	633	149	593	837	706	773	832	352	865	1076	568
K01813	rhaA; L-rhamnose isomerase [EC:5.3.1.14]		4	49	61	102	17	8	2	0	26	42	82	0	35	42	43	95	42	58	78	64	35	0	49	45	44	48	61	58	39	47	63	176	11	1	200	28	46	29	25	596	541	615	662	42	645	248	414
K01814	hisA; phosphoribosylformimino-5-aminoimidazole carboxamide ribotide isomerase [EC:5.3.1.16]		904	1024	653	692	987	879	842	860	875	813	812	1031	833	875	798	820	940	643	717	794	851	880	812	843	921	856	831	736	804	739	813	1083	1137	852	982	1256	829	1035	886	832	858	880	889	996	819	793	921
K01815	kduI; 4-deoxy-L-threo-5-hexosulose-uronate ketol-isomerase [EC:5.3.1.17]		937	600	1436	1443	155	18	12	16	532	528	245	1039	560	522	980	204	708	1281	947	1170	580	1041	633	648	484	608	561	1239	1384	1282	1170	338	1023	1060	379	278	1195	452	1158	805	747	791	829	503	822	522	865
K01816	hyi, gip; hydroxypyruvate isomerase [EC:5.3.1.22]		6	452	21	22	406	716	741	676	478	403	480	8	366	427	136	544	214	34	179	239	387	12	341	380	490	360	410	136	95	99	277	442	118	5	324	470	197	525	68	1226	1104	1349	1506	806	1433	706	883
K01817	trpF; phosphoribosylanthranilate isomerase [EC:5.3.1.24]		226	545	58	86	125	13	18	18	477	408	1424	43	422	383	558	1528	841	305	584	338	420	24	357	390	485	365	367	252	161	163	382	894	58	12	952	844	309	1095	199	277	249	218	124	570	129	80	77
K01818	fucI; L-fucose/D-arabinose isomerase [EC:5.3.1.25 5.3.1.3]		25	59	108	126	18	69	87	99	37	56	267	10	30	39	128	393	91	103	121	160	66	5	37	44	30	41	33	81	76	122	91	301	17	7	113	37	80	66	57	591	512	613	707	65	702	241	400
K01819	E5.3.1.26, lacA, lacB; galactose-6-phosphate isomerase [EC:5.3.1.26]		9	223	86	118	52	21	4	6	65	110	361	5	81	67	610	1000	496	202	500	100	66	4	65	70	45	66	49	51	18	34	33	106	9	7	214	798	74	263	23	62	57	71	39	135	15	18	14
K01820	rhaA; L-rhamnose isomerase / sugar isomerase [EC:5.3.1.14 5.3.1.-]		0	48	0	2	21	0	2	0	76	79	152	2	81	63	9	147	36	5	42	33	77	2	83	50	62	53	58	22	3	15	33	76	5	0	90	34	10	77	2	34	27	22	13	77	19	9	13
K01821	praC, xylH; 4-oxalocrotonate tautomerase [EC:5.3.2.6]		48	329	69	111	71	21	18	8	394	400	911	27	396	356	503	1052	478	168	388	186	375	12	339	437	393	379	363	212	160	153	182	1274	27	10	1218	596	222	393	101	841	743	782	774	228	781	304	454
K01822	E5.3.3.1; steroid Delta-isomerase [EC:5.3.3.1]		0	21	0	1	12	0	2	0	47	26	136	0	23	24	2	124	29	6	26	29	19	1	20	25	42	32	17	9	0	2	11	107	4	0	78	36	5	284	0	10	17	10	4	30	12	3	9
K01823	idi, IDI; isopentenyl-diphosphate Delta-isomerase [EC:5.3.3.2]		574	780	602	546	423	775	859	842	511	515	1081	794	488	490	811	1169	958	582	848	573	474	707	463	553	441	555	497	588	563	507	572	910	908	707	925	1046	602	1011	650	1382	1252	1380	1466	823	1461	724	1173
K01825	fadB; 3-hydroxyacyl-CoA dehydrogenase / enoyl-CoA hydratase / 3-hydroxybutyryl-CoA epimerase / enoyl-CoA isomerase [EC:1.1.1.35 4.2.1.17 5.1.2.3 5.3.3.8]		746	881	754	706	1223	1374	1355	1415	774	776	301	1149	743	764	546	174	600	581	539	680	760	1013	795	720	854	830	816	723	722	714	711	465	1315	1065	538	795	714	734	862	684	721	760	757	881	752	1017	1004
K01826	hpaF, hpcD; 5-carboxymethyl-2-hydroxymuconate isomerase [EC:5.3.3.10]		531	564	497	479	940	898	851	780	607	619	238	797	552	595	395	229	428	436	361	463	525	671	562	576	564	672	634	545	543	535	496	404	782	749	441	582	587	556	589	164	191	135	98	508	73	539	423
K01829	E5.3.4.1; protein disulfide-isomerase [EC:5.3.4.1]		0	5	0	0	5	0	0	1	14	4	16	0	3	2	6	2	7	0	7	18	5	0	2	4	2	1	6	5	1	0	9	3	2	1	24	32	21	27	0	2	1	7	0	7	0	1	2
K01834	PGAM, gpmA; 2,3-bisphosphoglycerate-dependent phosphoglycerate mutase [EC:5.4.2.11]		782	960	859	837	254	20	43	55	933	976	2324	870	1054	931	1419	2466	1552	1074	1369	888	935	849	922	1041	769	967	934	938	893	863	779	2506	853	890	2447	1345	897	1132	858	1265	1135	1094	903	708	879	532	841
K01835	pgm; phosphoglucomutase [EC:5.4.2.2]		1453	1301	2570	2689	1407	958	870	885	1284	1285	1271	1298	1358	1295	2243	1596	1575	2673	2227	2216	1292	1405	1343	1306	1116	1230	1246	2300	2360	2413	2142	1034	1144	1471	946	1335	2116	999	1986	1064	899	871	950	1057	906	1294	969
K01838	pgmB; beta-phosphoglucomutase [EC:5.4.2.6]		104	93	256	299	43	7	3	31	102	82	175	3	116	107	117	212	105	225	193	196	116	17	129	92	90	111	105	217	199	207	198	279	6	10	259	33	166	23	124	145	39	37	16	55	7	7	9
K01839	deoB; phosphopentomutase [EC:5.4.2.7]		1162	950	1254	1326	908	867	841	886	782	834	571	1090	838	821	1264	866	936	1243	1139	1147	789	973	809	793	753	795	827	1160	1247	1191	1050	990	1095	1010	847	1010	1148	540	1221	870	746	815	782	736	808	824	997
K01840	manB; phosphomannomutase [EC:5.4.2.8]		631	936	623	584	1300	1407	1400	1444	997	975	1484	987	846	924	646	1227	1043	711	854	714	927	864	924	940	861	1006	946	640	592	633	621	892	1093	911	928	1078	725	1492	760	813	921	834	850	962	839	1006	971
K01841	pepM; phosphoenolpyruvate phosphomutase [EC:5.4.2.9]		71	55	79	79	8	0	2	0	12	9	38	9	10	6	57	22	61	81	71	79	10	0	15	13	17	12	11	82	80	69	63	23	1	10	12	6	66	9	104	4	4	5	3	44	3	0	3
K01843	kamA; lysine 2,3-aminomutase [EC:5.4.3.2]		473	178	595	660	70	6	4	4	288	347	382	145	372	323	521	277	195	644	493	585	366	322	306	382	259	275	273	575	602	576	568	474	24	250	392	112	495	241	372	149	147	124	95	184	86	219	65
K01844	kamD; beta-lysine 5,6-aminomutase alpha subunit [EC:5.4.3.3]		357	97	558	525	71	5	2	3	171	178	70	127	226	187	413	53	130	595	362	446	212	273	194	188	135	182	166	458	529	497	455	55	18	243	72	8	416	24	296	56	71	43	38	79	39	184	18
K01845	hemL; glutamate-1-semialdehyde 2,1-aminomutase [EC:5.4.3.8]		1400	1394	1331	1279	1157	893	908	898	1332	1315	1788	1221	1395	1339	1732	2261	1674	1489	1613	1382	1405	1351	1364	1420	1516	1292	1395	1327	1265	1315	1344	1762	1134	1415	1707	1893	1382	1562	1237	1117	1058	1068	1035	1253	1007	1200	1032
K01846	glmS, mutS, mamA; methylaspartate mutase sigma subunit [EC:5.4.99.1]		440	159	668	651	61	2	2	1	184	204	35	134	215	183	535	42	171	697	463	533	212	271	212	216	173	164	176	565	634	586	530	88	32	264	37	12	509	75	376	597	548	595	755	150	687	415	426
K01847	MUT; methylmalonyl-CoA mutase [EC:5.4.99.2]		13	199	0	2	86	10	13	8	282	220	639	4	246	238	186	855	163	25	165	205	254	7	195	287	224	249	193	126	68	52	168	370	38	2	417	314	143	660	44	752	614	719	764	232	736	296	452
K01848	E5.4.99.2A, mcmA1; methylmalonyl-CoA mutase, N-terminal domain [EC:5.4.99.2]		48	79	54	78	19	6	6	1	55	45	233	11	41	44	67	232	40	61	72	106	28	23	34	56	33	42	50	77	43	83	65	190	10	2	185	30	48	238	42	35	31	29	15	50	13	19	16
K01849	E5.4.99.2B, mcmA2; methylmalonyl-CoA mutase, C-terminal domain [EC:5.4.99.2]		41	60	56	77	11	10	5	2	43	38	172	9	34	37	66	171	28	62	62	94	32	19	22	40	29	36	36	80	62	76	56	135	6	6	103	31	38	218	26	35	21	23	10	47	11	13	15
K01850	E5.4.99.5; chorismate mutase [EC:5.4.99.5]		0	0	0	0	0	0	0	0	0	0	0	0	0	0	0	0	0	0	0	0	0	0	0	0	0	0	0	0	0	0	0	5	0	0	0	1	0	0	0	0	0	0	0	0	0	0	0
K01851	pchA; salicylate biosynthesis isochorismate synthase [EC:5.4.4.2]		1	9	0	0	3	0	0	0	7	3	8	0	8	12	0	22	9	1	0	2	7	0	12	7	10	6	15	12	9	14	17	1	0	0	0	2	14	2	11	1	2	1	0	33	1	0	1
K01852	LSS, ERG7; lanosterol synthase [EC:5.4.99.7]		0	1	0	0	0	0	1	0	1	0	0	0	0	0	0	0	0	0	0	0	0	0	0	0	0	0	0	0	0	0	1	1	0	0	1	0	0	0	0	0	0	0	0	0	0	0	0
K01854	glf; UDP-galactopyranose mutase [EC:5.4.99.9]		402	248	273	268	119	3	4	5	314	358	569	205	435	375	286	516	284	337	390	321	402	390	359	362	300	306	371	255	269	271	356	315	52	322	213	275	302	629	179	132	154	95	80	426	96	300	64
K01856	catB; muconate cycloisomerase [EC:5.5.1.1]		1	115	3	4	36	2	1	7	109	97	239	6	97	149	42	202	59	15	35	88	87	2	106	129	111	113	111	80	68	59	147	132	36	2	197	129	110	288	43	37	55	48	31	263	16	7	8
K01857	pcaB; 3-carboxy-cis,cis-muconate cycloisomerase [EC:5.5.1.2]		57	126	23	32	48	4	5	7	155	144	285	35	152	165	65	196	91	54	127	121	175	75	131	138	122	154	124	86	49	79	89	230	15	57	214	132	69	210	37	104	79	71	61	152	67	74	52
K01858	INO1, ISYNA1; myo-inositol-1-phosphate synthase [EC:5.5.1.4]		0	111	0	0	30	3	5	4	91	68	537	4	93	60	44	500	180	67	148	39	72	3	61	96	51	76	86	25	7	1	30	274	8	1	265	154	62	433	2	63	49	56	16	82	29	10	21
K01860	E5.5.1.7; chloromuconate cycloisomerase [EC:5.5.1.7]		0	1	0	0	0	0	0	0	7	3	9	0	5	0	0	6	0	0	0	0	1	0	1	3	3	4	2	0	0	0	0	0	0	0	0	4	1	3	0	2	4	2	0	1	0	1	0
K01865	hab; (hydroxyamino)benzene mutase [EC:5.4.4.1]		0	9	0	0	0	0	0	0	6	5	9	1	12	10	2	0	14	1	13	8	5	0	6	6	4	2	3	3	0	1	5	8	0	0	7	1	3	2	0	4	3	7	0	11	0	1	0
K01866	YARS, tyrS; tyrosyl-tRNA synthetase [EC:6.1.1.1]		1527	1469	1496	1489	1389	2149	2290	2286	1586	1583	1680	1279	1701	1555	1641	1826	1540	1634	1625	1546	1635	1411	1652	1669	1534	1613	1615	1448	1411	1512	1536	1616	1182	1308	1592	1684	1416	1487	1475	1118	1206	996	1042	1549	999	1330	1113
K01867	WARS, trpS; tryptophanyl-tRNA synthetase [EC:6.1.1.2]		2249	2029	2135	2115	1753	2234	2306	2328	1972	2022	1893	2291	2019	1956	1985	1939	1906	2042	1952	1925	1893	2231	1989	2021	1897	1981	2014	1914	2036	1977	1987	1993	2258	2225	1953	1899	1996	1960	2129	1172	1358	1110	1078	2027	979	1599	1490
K01868	TARS, thrS; threonyl-tRNA synthetase [EC:6.1.1.3]		1589	1431	1492	1527	1781	1006	890	867	1657	1776	1903	1276	1739	1703	1637	1966	1610	1602	1603	1515	1702	1316	1743	1669	1735	1657	1666	1493	1496	1470	1438	1726	1111	1348	1556	1507	1504	1557	1387	1053	1287	1007	979	1264	977	1609	1100
K01869	LARS, leuS; leucyl-tRNA synthetase [EC:6.1.1.4]		1492	1276	1435	1488	1139	881	861	887	1404	1467	1651	1286	1497	1410	1554	1710	1535	1590	1547	1483	1476	1348	1474	1446	1327	1509	1438	1419	1439	1416	1479	1376	1156	1378	1337	1342	1480	1507	1399	1080	1171	997	951	1239	970	1262	1047
K01870	IARS, ileS; isoleucyl-tRNA synthetase [EC:6.1.1.5]		1604	1377	1521	1489	1156	1224	1324	1360	1495	1583	1775	1309	1576	1536	1578	1894	1547	1580	1632	1385	1616	1467	1561	1528	1447	1549	1546	1457	1456	1465	1492	1668	1209	1387	1539	1480	1479	1418	1475	1080	1232	1031	1015	1355	977	1361	1090
K01872	AARS, alaS; alanyl-tRNA synthetase [EC:6.1.1.7]		2908	2170	3057	3138	2185	2164	2306	2216	2300	2433	1904	2440	2447	2330	2671	1917	2159	3015	2634	2729	2386	2723	2434	2405	2254	2372	2337	2770	2941	2932	2707	1860	2196	2632	1830	1974	2777	1887	2818	1838	1998	1800	1781	2000	1721	2434	1991
K01873	VARS, valS; valyl-tRNA synthetase [EC:6.1.1.9]		1491	1524	1515	1482	1809	2132	2127	2231	1646	1766	1653	1224	1728	1658	1596	1829	1589	1674	1595	1528	1752	1379	1706	1735	1593	1728	1579	1481	1453	1466	1420	1353	1219	1343	1329	1563	1479	1539	1477	1077	1227	1016	1033	1558	1024	1497	1078
K01874	MARS, metG; methionyl-tRNA synthetase [EC:6.1.1.10]		1539	1372	1557	1605	1444	957	893	801	1457	1579	1765	1272	1580	1588	1654	1893	1559	1697	1590	1653	1554	1392	1551	1518	1465	1602	1582	1596	1549	1496	1554	1405	1102	1288	1343	1452	1501	1545	1481	1078	1202	1039	957	1324	936	1416	1095
K01875	SARS, serS; seryl-tRNA synthetase [EC:6.1.1.11]		1558	1305	1497	1504	1133	1250	1298	1298	1392	1441	1704	1284	1442	1439	1576	1720	1494	1585	1592	1462	1433	1426	1494	1460	1401	1412	1384	1428	1447	1475	1425	1323	1198	1344	1341	1401	1352	1430	1398	1023	1185	1019	961	1371	940	1276	1059
K01876	DARS2, aspS; aspartyl-tRNA synthetase [EC:6.1.1.12]		1534	1401	1499	1533	1707	982	862	905	1593	1693	1688	1290	1588	1654	1613	1832	1498	1686	1610	1569	1668	1389	1691	1595	1535	1632	1617	1516	1481	1470	1553	1265	1173	1341	1217	1532	1497	1437	1554	1063	1276	995	995	1275	946	1527	1059
K01878	glyQ; glycyl-tRNA synthetase alpha chain [EC:6.1.1.14]		1149	1003	1387	1409	1047	848	850	839	1186	1304	598	1272	1288	1254	1075	503	1001	1350	1105	1249	1303	1324	1372	1284	1246	1336	1230	1304	1312	1395	1250	565	1146	1391	636	775	1222	862	1227	921	1054	897	941	1021	888	1260	990
K01879	glyS; glycyl-tRNA synthetase beta chain [EC:6.1.1.14]		1118	1078	1475	1515	1385	1329	1310	1286	1330	1392	636	1224	1380	1333	1157	523	1037	1468	1177	1374	1384	1306	1460	1318	1264	1405	1397	1392	1451	1491	1360	597	1107	1275	716	897	1373	966	1201	910	1033	909	875	1106	912	1417	1044
K01880	GARS, glyS1; glycyl-tRNA synthetase [EC:6.1.1.14]		362	325	64	88	47	7	13	7	186	175	998	45	158	151	463	1223	555	265	409	157	157	20	137	181	102	152	151	106	83	89	155	670	25	17	507	606	161	509	192	135	151	123	60	225	48	37	35
K01881	PARS, proS; prolyl-tRNA synthetase [EC:6.1.1.15]		1571	1517	1538	1460	1490	1759	1958	1886	1591	1614	1821	1258	1689	1633	1614	1903	1581	1516	1558	1496	1567	1372	1671	1662	1523	1705	1566	1471	1399	1493	1422	1551	1192	1290	1628	1523	1437	1487	1342	1204	1248	1051	970	1502	968	1378	1093
K01883	CARS, cysS; cysteinyl-tRNA synthetase [EC:6.1.1.16]		1495	1331	1485	1621	1091	907	875	854	1444	1473	1643	1302	1468	1387	1601	1814	1637	1593	1590	1589	1464	1426	1521	1464	1292	1401	1394	1543	1592	1492	1490	1287	1164	1370	1296	1484	1531	1461	1416	1021	1198	1017	930	1259	983	1262	1013
K01884	cysS1; cysteinyl-tRNA synthetase, unknown class [EC:6.1.1.16]		63	39	363	349	19	0	0	0	52	61	25	39	60	54	249	8	80	336	235	291	61	84	70	65	51	45	63	269	304	310	266	21	3	63	3	8	269	6	204	19	12	14	11	31	17	46	7
K01885	EARS, gltX; glutamyl-tRNA synthetase [EC:6.1.1.17]		1367	1245	1381	1247	1407	951	836	883	1645	1723	1665	1230	1660	1714	1279	1656	1423	1436	1512	1395	1745	1321	1736	1688	1545	1708	1639	1296	1359	1281	1375	1077	1169	1381	987	1335	1319	1730	1348	1556	1862	1616	1692	1265	1673	1747	1491
K01886	QARS, glnS; glutaminyl-tRNA synthetase [EC:6.1.1.18]		958	909	723	821	1315	868	867	849	782	858	605	1052	775	850	629	540	738	690	579	850	770	869	785	814	869	814	826	809	742	746	784	548	1138	926	525	773	747	810	951	675	786	741	802	864	767	894	909
K01887	RARS, argS; arginyl-tRNA synthetase [EC:6.1.1.19]		1465	1461	1525	1515	1760	1420	1355	1458	1731	1754	1909	1307	1789	1705	1618	1944	1576	1692	1613	1487	1786	1470	1739	1705	1602	1707	1728	1499	1513	1463	1540	1713	1199	1331	1566	1556	1491	1506	1428	1151	1251	1028	1008	1374	1018	1593	1097
K01889	FARSA, pheS; phenylalanyl-tRNA synthetase alpha chain [EC:6.1.1.20]		1571	1357	1455	1423	1148	1314	1363	1324	1430	1485	1567	1250	1462	1430	1580	1783	1578	1595	1559	1447	1493	1384	1491	1445	1346	1380	1454	1397	1445	1478	1497	1220	1145	1348	1284	1393	1487	1469	1451	1005	1149	1033	946	1375	958	1242	968
K01890	FARSB, pheT; phenylalanyl-tRNA synthetase beta chain [EC:6.1.1.20]		1603	1394	1460	1552	1433	1354	1393	1491	1511	1612	1638	1260	1582	1536	1580	1706	1557	1644	1612	1472	1618	1371	1523	1549	1446	1518	1609	1429	1518	1482	1524	1298	1169	1409	1238	1507	1409	1470	1461	1191	1235	987	985	1312	946	1392	1130
K01892	HARS, hisS; histidyl-tRNA synthetase [EC:6.1.1.21]		1602	1485	1595	1659	1504	1297	1340	1296	1599	1723	1782	1497	1677	1621	1670	1843	1608	1701	1663	1577	1637	1552	1704	1684	1531	1613	1653	1543	1543	1568	1556	1478	1387	1541	1478	1561	1590	1501	1600	1091	1273	1031	1006	1467	994	1448	1080
K01893	NARS, asnS; asparaginyl-tRNA synthetase [EC:6.1.1.22]		1425	1122	1447	1485	1346	1338	1298	1319	1087	1111	610	1247	1156	1047	1394	921	1120	1414	1196	1241	1072	1419	1123	1103	984	1107	1058	1273	1356	1338	1231	865	1131	1342	902	1046	1222	715	1295	872	868	832	830	878	879	1234	992
K01894	gluQ; glutamyl-Q tRNA(Asp) synthetase [EC:6.1.1.-]		636	831	595	581	1003	1234	1313	1305	697	754	478	952	724	776	533	327	688	565	573	644	734	880	735	777	844	788	806	676	671	627	733	537	1101	900	593	805	735	894	710	776	766	770	817	945	845	760	942
K01895	ACSS1_2, acs; acetyl-CoA synthetase [EC:6.2.1.1]		714	1307	638	638	1166	1335	1453	1442	1294	1313	2337	1017	1263	1268	1087	2285	1305	643	1094	924	1321	830	1155	1253	1322	1351	1277	934	789	811	892	2046	1184	884	2105	1575	1039	1927	826	1092	1042	1077	985	1527	953	894	1061
K01896	ACSM; medium-chain acyl-CoA synthetase [EC:6.2.1.2]		0	0	0	0	0	0	0	0	1	0	1	1	0	0	0	5	1	0	16	0	0	0	0	0	0	0	0	0	0	0	2	0	0	0	0	4	0	11	0	0	0	0	0	0	0	0	0
K01897	ACSL, fadD; long-chain acyl-CoA synthetase [EC:6.2.1.3]		2515	2947	2719	2572	3005	4434	4652	4841	3152	3037	4185	2699	3196	3079	2575	3383	2744	2797	2899	2820	3074	2914	2853	3036	3021	3011	3020	2758	2729	2639	2822	3641	2647	2854	3491	2695	2697	3486	2491	1648	1754	1541	1245	3110	1249	2446	1971
K01899	LSC1; succinyl-CoA synthetase alpha subunit [EC:6.2.1.4 6.2.1.5]		0	0	0	0	0	0	0	0	0	0	0	0	0	0	0	0	0	0	0	0	0	0	0	0	0	0	0	0	0	0	0	4	0	0	0	0	0	0	0	0	0	0	0	0	0	0	0
K01900	LSC2; succinyl-CoA synthetase beta subunit [EC:6.2.1.4 6.2.1.5]		0	1	0	0	0	0	0	0	0	0	0	0	0	0	0	0	1	0	0	0	0	0	0	0	0	0	0	0	0	0	0	0	0	0	0	0	0	0	0	0	0	0	0	0	0	0	0
K01902	sucD; succinyl-CoA synthetase alpha subunit [EC:6.2.1.5]		642	1042	628	594	1006	899	908	851	1137	1181	1165	1009	1059	1178	889	1292	973	570	830	780	1153	840	1145	1172	1173	1203	1088	758	731	663	699	1131	1127	890	1191	1265	801	1268	772	914	1032	970	912	1056	864	955	996
K01903	sucC; succinyl-CoA synthetase beta subunit [EC:6.2.1.5]		660	1035	601	583	1039	901	913	830	1097	1221	1159	1029	1105	1080	890	1321	982	609	767	726	1090	847	1154	1128	1144	1217	1125	741	683	687	760	1123	1114	887	1232	1317	844	1301	809	898	1095	948	921	1068	897	912	969
K01904	4CL; 4-coumarate--CoA ligase [EC:6.2.1.12]		0	0	0	0	0	0	0	0	15	9	12	0	17	13	1	14	4	0	1	18	26	0	20	10	12	16	21	1	0	0	1	3	0	0	2	5	5	1	0	5	3	2	4	9	2	0	1
K01905	acdA; acetate---CoA ligase (ADP-forming) subunit alpha [EC:6.2.1.13]		69	19	18	25	1	0	0	0	5	4	23	6	3	1	5	8	29	23	28	30	2	1	3	2	2	4	0	23	12	16	22	18	1	8	12	0	17	6	58	2	1	3	1	7	1	1	0
K01906	bioW; 6-carboxyhexanoate--CoA ligase [EC:6.2.1.14]		105	88	74	145	29	1	3	1	21	20	133	16	13	8	188	509	83	122	160	163	15	25	16	33	27	27	23	82	86	141	68	44	12	13	43	392	96	60	75	20	19	22	16	53	9	3	20
K01907	AACS, acsA; acetoacetyl-CoA synthetase [EC:6.2.1.16]		503	883	558	523	1611	2950	3191	3229	893	869	287	792	811	810	392	230	461	429	410	530	743	678	830	804	882	798	849	492	511	517	497	546	952	730	635	896	529	527	609	141	215	168	96	917	94	853	529
K01908	ACSS3, prpE; propionyl-CoA synthetase [EC:6.2.1.17]		11	335	56	48	1108	935	877	837	459	509	213	25	454	514	142	247	176	44	173	174	451	10	523	476	506	504	512	110	97	74	131	337	56	4	294	585	104	515	63	586	573	665	739	328	776	835	544
K01909	mbtM; long-chain-fatty-acid--[acyl-carrier-protein] ligase [EC:6.2.1.20]		0	6	0	0	0	0	0	0	3	4	5	0	4	1	0	3	6	1	1	0	0	0	6	4	2	6	2	3	0	1	3	14	0	0	16	1	1	2	0	2	4	2	2	1	1	0	2
K01910	citC; [citrate (pro-3S)-lyase] ligase [EC:6.2.1.22]		529	166	695	721	46	9	6	7	190	193	48	127	204	188	508	73	236	664	452	516	202	251	234	210	154	151	209	537	580	566	480	189	17	222	190	29	510	12	435	580	531	638	680	116	690	390	431
K01911	menE; o-succinylbenzoate---CoA ligase [EC:6.2.1.26]		649	833	611	581	951	922	837	834	704	745	945	1028	726	682	835	1153	993	653	817	575	645	848	715	685	625	706	705	584	573	588	526	905	1052	905	981	1153	652	815	729	784	795	803	805	597	806	785	916
K01912	paaK; phenylacetate-CoA ligase [EC:6.2.1.30]		509	617	116	116	152	1555	1760	1712	394	370	598	82	394	346	405	613	380	196	381	337	407	23	330	305	523	339	351	228	178	165	279	779	94	25	802	372	231	349	366	768	682	745	731	837	744	296	541
K01914	asnA; aspartate--ammonia ligase [EC:6.3.1.1]		694	304	748	800	727	77	8	1	520	582	273	246	622	614	654	212	337	778	563	676	618	518	618	598	505	592	594	597	700	774	643	554	36	427	463	185	542	60	493	697	677	743	759	222	780	876	489
K01915	glnA, GLUL; glutamine synthetase [EC:6.3.1.2]		1997	2116	1523	1578	1353	914	917	904	2193	2047	3009	1347	2097	2059	1936	3275	2377	1834	2153	1979	2130	1430	2031	2035	2681	2019	2049	1832	1709	1839	2049	2659	1216	1337	2052	2122	1846	2993	1906	1337	1590	1264	1102	2483	1235	1435	1167
K01916	nadE; NAD+ synthase [EC:6.3.1.5]		1332	1108	1422	1445	1020	1044	1088	1054	1095	1183	1041	1214	1151	1157	1389	1107	1310	1501	1403	1301	1189	1304	1200	1166	1124	1149	1166	1368	1383	1388	1300	970	1096	1311	930	1261	1360	840	1373	954	970	863	880	1038	869	1177	921
K01918	panC; pantoate--beta-alanine ligase [EC:6.3.2.1]		953	1118	761	820	1050	911	876	829	1013	982	1434	1060	997	1003	1043	1449	1231	915	1124	929	1007	910	949	1017	985	964	1023	887	827	826	843	1154	1134	956	1163	1362	907	1361	873	932	881	953	893	1119	889	914	950
K01919	gshA; glutamate--cysteine ligase [EC:6.3.2.2]		776	1130	1028	1013	1291	1279	1340	1306	1163	1280	911	1049	1221	1234	812	655	933	973	907	1041	1323	862	1273	1209	1244	1264	1270	1014	1092	1015	1016	981	1080	984	1023	942	1056	1135	1137	1042	1001	928	894	1086	886	1078	957
K01920	gshB; glutathione synthase [EC:6.3.2.3]		1396	1419	1371	1256	1630	1304	1329	1367	1418	1484	601	2170	1433	1529	999	395	1214	1138	986	1225	1432	1898	1494	1454	1495	1522	1416	1369	1339	1296	1303	647	2291	2031	879	1157	1361	1328	1700	856	1087	929	907	1427	877	1406	1465
K01921	ddl; D-alanine-D-alanine ligase [EC:6.3.2.4]		2236	1849	2120	2034	1293	1295	1372	1431	1772	1776	2040	2288	1829	1866	2044	2296	2052	2025	2008	2060	1808	2321	1868	1831	1686	1763	1753	2041	2079	2083	1935	1855	2124	2311	1887	1567	1982	2021	1994	1764	1887	1759	1729	1790	1675	1626	1880
K01922	PPCS, COAB; phosphopantothenate---cysteine ligase (ATP) [EC:6.3.2.51]		0	14	63	84	4	5	3	0	57	95	55	0	67	95	11	87	2	50	48	44	85	0	116	75	53	82	80	55	42	57	44	3	0	1	10	2	42	19	37	77	83	12	13	21	7	46	7
K01923	purC; phosphoribosylaminoimidazole-succinocarboxamide synthase [EC:6.3.2.6]		1609	1481	1573	1543	1195	1733	1827	1879	1499	1540	1609	1231	1568	1526	1652	1790	1558	1659	1647	1527	1572	1496	1569	1514	1376	1440	1461	1425	1542	1522	1473	1347	1147	1439	1271	1495	1544	1535	1381	1097	1156	1002	954	1479	960	1313	1089
K01924	murC; UDP-N-acetylmuramate--alanine ligase [EC:6.3.2.8]		1527	1444	1506	1515	1442	1291	1346	1254	1504	1518	1576	1241	1516	1480	1609	1654	1560	1592	1574	1522	1518	1374	1528	1528	1458	1462	1482	1440	1432	1447	1427	1293	1201	1363	1306	1515	1468	1525	1442	974	1199	1041	933	1380	981	1421	1047
K01925	murD; UDP-N-acetylmuramoylalanine--D-glutamate ligase [EC:6.3.2.9]		1509	1326	1442	1490	1451	933	848	853	1425	1468	1562	1267	1531	1446	1568	1724	1515	1578	1539	1456	1478	1289	1548	1471	1399	1472	1441	1420	1424	1441	1525	1236	1100	1296	1199	1528	1388	1468	1313	1006	1153	1008	984	1235	961	1368	1056
K01926	rex; redox-sensing transcriptional repressor		370	331	507	560	57	21	16	9	179	182	674	50	194	185	686	891	440	576	650	484	152	32	164	165	114	168	155	463	407	496	406	632	14	31	549	468	395	275	327	230	108	102	50	206	48	33	42
K01928	murE; UDP-N-acetylmuramoyl-L-alanyl-D-glutamate--2,6-diaminopimelate ligase [EC:6.3.2.13]		1474	1281	1355	1471	1394	1042	980	954	1438	1462	1701	1078	1508	1458	1290	1477	1359	1483	1361	1416	1538	1191	1453	1473	1371	1451	1403	1397	1344	1330	1422	1501	965	1145	1450	1102	1323	1348	1282	1143	1161	983	913	1155	960	1384	999
K01929	murF; UDP-N-acetylmuramoyl-tripeptide--D-alanyl-D-alanine ligase [EC:6.3.2.10]		1739	1566	1864	1851	1436	1691	1829	1807	1728	1843	1829	1401	1841	1740	1975	1868	1739	2088	1932	1807	1743	1630	1791	1842	1623	1689	1762	1743	1839	1783	1720	1605	1201	1587	1571	1588	1736	1592	1715	1128	1274	1088	1021	1593	1022	1592	1116
K01933	purM; phosphoribosylformylglycinamidine cyclo-ligase [EC:6.3.3.1]		1492	1312	1475	1479	1395	934	864	860	1593	1628	1538	1295	1597	1586	1567	1720	1484	1521	1563	1483	1567	1343	1625	1565	1494	1577	1598	1462	1429	1375	1443	1284	1131	1306	1135	1481	1432	1482	1402	1059	1272	988	981	1235	977	1406	1077
K01934	MTHFS; 5-formyltetrahydrofolate cyclo-ligase [EC:6.3.3.2]		1220	1225	1125	1134	1418	932	865	854	1346	1358	1551	1197	1349	1344	1289	1656	1417	1262	1259	1154	1282	1284	1350	1289	1287	1289	1272	1087	1141	1080	1081	1327	1116	1240	1250	1455	1101	1291	1041	1009	1148	999	932	1205	925	1293	1023
K01935	bioD; dethiobiotin synthetase [EC:6.3.3.3]		1154	1088	1379	1349	1073	912	870	842	1207	1207	1127	1262	1241	1249	1270	1096	1115	1422	1182	1320	1288	1345	1232	1316	1226	1311	1244	1288	1322	1277	1275	1159	1109	1309	1147	1255	1314	1135	1192	1536	1592	1523	1596	1050	1600	1448	1404
K01937	pyrG, CTPS; CTP synthase [EC:6.3.4.2]		1336	1253	1214	1147	1066	1260	1300	1313	1309	1309	1286	1201	1293	1305	1309	1564	1274	1298	1213	1222	1356	1137	1334	1344	1237	1281	1292	1205	1242	1134	1217	1209	1136	1185	1247	1318	1287	1392	1280	1019	1143	1022	928	1279	918	1147	1043
K01938	fhs; formate--tetrahydrofolate ligase [EC:6.3.4.3]		1449	1110	1479	1475	1036	923	923	866	919	930	1039	1260	1045	986	1462	1239	1261	1588	1492	1357	1080	1403	1016	969	893	996	958	1261	1374	1376	1206	902	1080	1288	739	1127	1266	711	1327	339	368	233	166	827	166	848	542
K01939	purA, ADSS; adenylosuccinate synthase [EC:6.3.4.4]		2133	1930	2119	2051	2083	2192	2208	2107	1960	2034	1712	2273	1977	1931	1906	1832	1855	2058	1914	1928	2019	2194	1966	1984	1867	2014	1994	1940	1985	2010	1952	1511	2193	2158	1470	1934	1930	1848	2123	1159	1325	1035	1040	1785	1047	1788	1585
K01940	argG, ASS1; argininosuccinate synthase [EC:6.3.4.5]		1285	1301	1177	1193	1642	1322	1344	1312	1416	1409	1492	1231	1414	1326	1388	1592	1447	1266	1388	1262	1380	1261	1408	1352	1397	1382	1403	1209	1187	1161	1223	1243	1144	1226	1283	1535	1266	1451	1167	919	1030	987	926	1244	890	1351	1044
K01941	E6.3.4.6; urea carboxylase [EC:6.3.4.6]		30	160	7	8	36	4	7	35	152	143	390	10	125	184	41	196	67	26	54	138	143	9	109	142	241	160	129	99	47	51	64	126	37	4	202	230	105	242	57	99	101	94	68	218	55	26	39
K01942	HLCS; biotin---protein ligase [EC:6.3.4.9 6.3.4.10 6.3.4.11 6.3.4.15]		0	1	0	0	0	0	0	0	0	0	1	0	0	0	0	0	0	0	0	0	0	0	0	0	0	0	0	0	0	0	0	0	0	0	0	0	0	0	0	0	0	0	0	0	0	0	0
K01945	purD; phosphoribosylamine---glycine ligase [EC:6.3.4.13]		1395	1340	1541	1441	1442	934	905	846	1490	1504	1529	1249	1509	1501	1546	1723	1456	1526	1481	1456	1473	1370	1548	1557	1471	1497	1552	1453	1448	1412	1482	1269	1198	1346	1255	1461	1413	1493	1329	1051	1176	1010	940	1220	931	1453	1117
K01946	ACACB; acetyl-CoA carboxylase / biotin carboxylase 2 [EC:6.4.1.2 6.3.4.14 2.1.3.15]		0	0	0	0	0	0	0	0	0	0	0	0	0	0	0	0	0	0	0	0	0	0	0	0	0	0	0	0	0	0	0	0	0	0	0	0	0	0	0	0	0	0	0	0	0	0	0
K01947	birA-coaX; biotin---[acetyl-CoA-carboxylase] ligase / type III pantothenate kinase [EC:6.3.4.15 2.7.1.33]		0	5	0	0	0	0	0	0	0	0	0	0	0	0	5	0	56	42	21	5	0	0	0	0	0	0	0	2	3	0	2	0	0	0	2	9	1	6	0	0	0	1	0	2	0	0	0
K01950	E6.3.5.1, NADSYN1, QNS1, nadE; NAD+ synthase (glutamine-hydrolysing) [EC:6.3.5.1]		280	297	53	67	86	11	9	3	328	341	716	52	323	350	193	738	296	101	170	241	346	15	313	332	270	313	299	170	145	120	151	364	22	11	313	229	169	780	160	154	227	118	88	287	99	101	64
K01951	guaA, GMPS; GMP synthase (glutamine-hydrolysing) [EC:6.3.5.2]		1511	1537	1530	1508	1176	1379	1401	1384	1561	1618	2069	1305	1544	1612	1659	2141	1796	1665	1791	1619	1608	1339	1553	1583	1512	1585	1548	1599	1559	1588	1658	1546	1218	1335	1550	1649	1612	1846	1431	1159	1224	1028	995	1523	966	1283	1107
K01952	PFAS, purL; phosphoribosylformylglycinamidine synthase [EC:6.3.5.3]		1772	1997	1535	1642	1853	1779	1878	1886	2284	2337	3508	1314	2403	2185	2216	3723	2483	1971	2434	1739	2292	1397	2330	2291	2054	2283	2206	1725	1674	1658	1687	2557	1190	1406	2387	2559	1722	2691	1609	1579	1714	1376	1182	1962	1187	1780	1243
K01953	asnB, ASNS; asparagine synthase (glutamine-hydrolysing) [EC:6.3.5.4]		1693	1852	1435	1502	1650	1200	1036	952	1612	1573	2057	2037	1561	1641	1262	1755	1715	1311	1412	1482	1513	1821	1508	1509	1710	1544	1599	1568	1522	1453	1643	2348	2204	1870	2097	1324	1609	1814	1817	1694	1584	1691	1666	1629	1719	1421	1827
K01955	carB, CPA2; carbamoyl-phosphate synthase large subunit [EC:6.3.5.5]		1932	1610	1706	1746	1806	1758	1737	1879	1700	1815	1745	1345	1848	1831	1740	1889	1638	1867	1749	1787	1877	1454	1779	1740	1636	1784	1782	1722	1745	1831	1771	1455	1199	1470	1419	1603	1649	1613	1852	1228	1234	1083	982	1568	1034	1604	1141
K01956	carA, CPA1; carbamoyl-phosphate synthase small subunit [EC:6.3.5.5]		1577	1343	1487	1486	1109	1282	1368	1305	1465	1493	1553	1270	1600	1486	1566	1718	1459	1592	1562	1453	1533	1461	1528	1505	1394	1476	1425	1496	1470	1507	1497	1333	1142	1368	1369	1422	1463	1442	1384	1056	1205	995	980	1305	963	1293	1041
K01958	PC, pyc; pyruvate carboxylase [EC:6.4.1.1]		154	264	158	235	52	12	17	5	217	242	829	25	222	197	472	953	533	296	598	265	281	27	210	228	233	243	186	242	148	198	214	669	21	2	574	557	186	590	113	243	134	120	75	242	83	39	47
K01959	pycA; pyruvate carboxylase subunit A [EC:6.4.1.1]		0	70	2	1	7	0	1	1	59	15	34	3	16	39	8	43	29	7	24	33	34	0	19	30	133	17	32	29	13	28	97	30	25	0	15	35	35	187	16	13	24	10	7	164	6	2	5
K01960	pycB; pyruvate carboxylase subunit B [EC:6.4.1.1]		28	79	4	2	11	0	1	2	31	13	71	9	27	28	37	91	45	15	25	40	35	0	19	24	126	29	37	32	12	26	90	33	23	2	18	56	38	86	15	9	25	14	12	163	5	7	6
K01961	accC; acetyl-CoA carboxylase, biotin carboxylase subunit [EC:6.4.1.2 6.3.4.14]		1359	1341	1276	1358	1090	888	860	914	1223	1232	1432	1186	1197	1280	1738	1764	1530	1445	1526	1323	1207	1235	1211	1215	1281	1224	1278	1333	1366	1296	1434	1350	1141	1248	1483	1766	1286	1308	1265	1059	1043	1002	962	1257	929	1114	986
K01962	accA; acetyl-CoA carboxylase carboxyl transferase subunit alpha [EC:6.4.1.2 2.1.3.15]		1411	1164	1399	1429	1412	985	845	837	1305	1238	932	1220	1271	1220	1450	1021	1280	1440	1291	1403	1273	1340	1296	1273	1277	1250	1286	1414	1400	1363	1375	935	1163	1327	1050	1364	1345	1058	1253	927	961	896	964	1136	903	1263	998
K01963	accD; acetyl-CoA carboxylase carboxyl transferase subunit beta [EC:6.4.1.2 2.1.3.15]		1433	1344	1459	1490	1117	2022	2168	2102	1300	1280	1164	1228	1275	1222	1459	1240	1211	1509	1350	1439	1296	1411	1282	1293	1253	1296	1188	1425	1439	1413	1379	1177	1164	1350	1311	1382	1379	1281	1355	1002	1036	976	893	1458	916	1138	1034
K01965	PCCA, pccA; propionyl-CoA carboxylase alpha chain [EC:6.4.1.3]		0	81	0	0	51	6	7	1	389	390	228	3	372	362	123	318	75	14	104	87	384	6	331	366	292	370	340	100	76	41	114	201	6	4	225	191	89	431	77	156	269	122	106	156	104	164	84
K01966	PCCB, pccB; propionyl-CoA carboxylase beta chain [EC:6.4.1.3 2.1.3.15]		5	198	2	2	67	5	10	2	395	409	773	10	362	355	183	838	291	82	298	109	406	6	355	387	353	361	347	90	58	41	124	391	18	2	350	278	123	575	70	184	334	143	107	217	116	157	80
K01968	E6.4.1.4A; 3-methylcrotonyl-CoA carboxylase alpha subunit [EC:6.4.1.4]		4	447	38	27	749	1471	1735	1665	532	478	319	19	495	492	202	277	191	31	170	186	478	8	426	456	523	451	451	158	116	100	234	377	112	2	365	506	180	435	78	124	119	124	80	742	74	368	193
K01969	E6.4.1.4B; 3-methylcrotonyl-CoA carboxylase beta subunit [EC:6.4.1.4]		512	966	520	458	1382	2522	2675	2728	913	901	415	816	841	928	493	436	494	421	435	546	889	704	847	862	970	867	855	579	595	567	576	583	966	677	722	952	605	919	643	233	263	223	146	1179	115	723	539
K01971	ligD; bifunctional non-homologous end joining protein LigD [EC:6.5.1.1]		32	280	2	5	81	10	6	4	441	324	598	17	303	341	106	573	169	29	151	200	323	8	284	322	280	272	319	168	107	105	216	405	53	3	591	252	172	815	53	195	190	160	100	469	114	53	79
K01972	E6.5.1.2, ligA, ligB; DNA ligase (NAD+) [EC:6.5.1.2]		1590	1484	1470	1443	1208	1289	1351	1344	1498	1524	1682	1265	1552	1512	1599	1888	1578	1561	1608	1556	1524	1351	1454	1542	1549	1473	1511	1509	1381	1464	1571	1555	1171	1353	1450	1524	1467	1564	1437	1685	1753	1668	1690	1571	1637	1470	1484
K01974	RTCA, rtcA; RNA 3'-terminal phosphate cyclase (ATP) [EC:6.5.1.4]		3	39	0	1	7	0	0	0	18	15	71	1	24	39	23	99	28	4	21	25	17	2	16	16	18	13	18	22	17	17	27	16	14	0	7	26	32	86	10	563	536	613	668	54	722	248	417
K01975	thpR; RNA 2',3'-cyclic 3'-phosphodiesterase [EC:3.1.4.58]		101	363	31	22	393	43	19	40	469	447	752	25	486	485	253	573	430	121	355	131	484	15	436	515	562	433	480	171	112	118	263	829	51	13	847	436	188	506	76	738	725	801	780	434	787	455	476
K01989	K01989; putative tryptophan/tyrosine transport system substrate-binding protein		1189	528	844	882	986	872	841	821	811	908	439	509	948	880	615	345	451	941	638	785	922	1001	899	866	693	770	860	717	743	800	829	270	83	849	164	490	658	333	634	267	231	144	131	518	162	1031	187
K01990	ABC-2.A; ABC-2 type transport system ATP-binding protein		5036	5740	4029	4575	2995	3133	3301	3138	4471	4242	10370	3574	4384	4069	6281	11932	7650	5235	7042	5116	4200	3261	3896	4302	4200	4123	4136	4698	4162	4369	4369	7566	3511	3138	7327	6747	4507	7232	4280	3738	3293	3071	2446	5216	2366	2416	2929
K01991	wza, gfcE; polysaccharide biosynthesis/export protein		1295	1632	1150	1099	484	2714	3137	3173	1275	1041	954	1901	1160	1076	999	548	1484	951	1008	1173	1156	1752	1015	1196	1115	1182	1184	1259	1177	1142	1294	1148	2283	1815	1423	1265	1395	1542	1470	1025	1042	1064	891	2106	872	574	1406
K01992	ABC-2.P; ABC-2 type transport system permease protein		6011	6688	4997	5583	5275	4975	4840	4740	5706	5428	10008	5487	5431	5499	6286	10599	7708	5667	6715	5744	5394	5107	5158	5496	5347	5548	5446	5800	5284	5297	5335	7790	5725	4980	7787	7446	5657	8206	5570	5052	4554	4385	3896	6044	3870	4238	4713
K01993	ABC-2.TX; HlyD family secretion protein		1413	1573	1491	1404	1737	2622	2712	2759	1365	1312	771	2055	1269	1309	1159	571	1110	1280	1156	1352	1264	1674	1271	1387	1481	1419	1276	1471	1572	1485	1442	630	2248	1850	929	1323	1559	1534	1683	1500	1495	1502	1665	1570	1577	1533	1801
K01994	gerE; LuxR family transcriptional regulator, transcriptional regulator of spore coat protein		1	47	3	1	10	0	2	0	44	56	162	0	55	56	21	79	34	1	22	7	59	1	52	66	40	51	42	12	3	0	15	279	7	0	251	12	12	1	2	40	43	35	16	16	12	6	7
K01995	livG; branched-chain amino acid transport system ATP-binding protein		1017	948	452	429	356	1194	1272	1299	1096	1160	1572	386	1147	1188	760	1487	653	516	905	870	1271	707	1074	1045	1425	1052	1095	834	640	691	935	1659	176	591	1501	911	812	1195	506	914	899	942	929	1731	976	734	663
K01996	livF; branched-chain amino acid transport system ATP-binding protein		1064	979	443	446	379	786	834	794	1131	1161	1612	362	1242	1209	766	1591	705	509	892	907	1316	721	1151	1139	1451	1090	1153	855	671	708	1024	1674	170	552	1508	982	818	1255	538	910	882	977	932	1729	976	733	646
K01997	livH; branched-chain amino acid transport system permease protein		877	842	418	380	363	820	849	809	1071	1118	1560	391	1181	1208	752	1511	700	447	881	890	1292	751	1120	1096	1448	1028	1074	795	620	699	927	1723	163	536	1367	914	804	1108	448	991	944	959	918	1643	950	763	600
K01998	livM; branched-chain amino acid transport system permease protein		995	980	431	426	375	1134	1282	1265	1117	1173	1680	389	1145	1206	768	1547	692	531	914	884	1275	664	1091	1106	1476	1085	1127	843	635	708	998	1660	181	587	1500	953	791	1185	532	958	973	961	935	1753	971	760	609
K01999	livK; branched-chain amino acid transport system substrate-binding protein		908	1112	550	489	947	915	958	977	1434	1565	1805	405	1585	1522	991	1778	1023	614	1034	1099	1607	666	1548	1456	1852	1462	1501	955	757	876	1057	1906	187	587	1789	1147	897	1324	569	1567	1433	1649	1645	1962	1737	1377	1071
K02000	proV; glycine betaine/proline transport system ATP-binding protein [EC:7.6.2.9]		1343	1544	1309	1260	2375	2891	3028	2959	1504	1559	719	1847	1515	1672	1042	598	962	1096	1117	1189	1551	1629	1618	1545	1506	1609	1576	1252	1335	1365	1233	1133	2005	1761	1059	1472	1202	955	1453	945	957	933	940	1520	938	1685	1432
K02001	proW; glycine betaine/proline transport system permease protein		1327	1392	1297	1240	2062	2476	2508	2552	1399	1501	678	1849	1458	1515	1054	543	1002	1028	1081	1149	1474	1733	1492	1496	1393	1510	1485	1277	1273	1313	1289	1168	1924	1753	1018	1393	1238	878	1459	891	914	892	929	1399	875	1571	1346
K02002	proX; glycine betaine/proline transport system substrate-binding protein		1413	1726	1473	1393	2962	2628	2390	2438	1949	1949	1198	1942	1937	2067	1497	1422	1509	1368	1569	1484	1935	1836	1926	1908	1837	2002	1895	1525	1452	1488	1485	1385	1906	1792	1143	2087	1474	1306	1576	986	1036	950	1028	1808	1027	2062	1450
K02003	ABC.CD.A; putative ABC transport system ATP-binding protein		5783	5474	5128	5581	4830	5598	5752	5675	4786	4641	7300	4603	4810	4703	4692	7500	5400	5147	5311	5252	4600	4597	4609	4517	4478	4494	4572	5011	4931	5064	4834	6586	4283	4388	6002	4826	4778	4397	5069	3257	2972	2748	2238	4559	2114	3752	3233
K02004	ABC.CD.P; putative ABC transport system permease protein		5873	5563	5345	5910	6421	7476	7566	7494	5349	5523	6034	4967	5502	5476	4856	6123	5098	5326	5189	5663	5302	5048	5400	5293	5152	5257	5298	5192	5174	5378	5203	6455	4633	4789	6023	4990	5014	4415	5129	3250	2940	2689	2192	4924	2251	4678	3372
K02005	ABC.CD.TX; HlyD family secretion protein		885	907	689	728	498	841	866	854	850	826	1073	1080	851	859	880	1066	1194	642	744	799	806	910	785	885	686	769	808	718	677	768	749	1179	1114	894	1092	1071	750	872	771	361	377	305	187	994	161	303	562
K02006	cbiO; cobalt/nickel transport system ATP-binding protein		610	137	218	274	84	6	3	5	217	236	288	217	301	248	237	432	147	254	210	255	268	465	247	255	198	230	231	207	212	240	202	273	30	327	120	118	188	267	136	81	103	54	60	158	55	260	55
K02007	cbiM; cobalt/nickel transport system permease protein		633	145	245	279	89	7	4	5	183	189	290	190	245	214	266	451	163	246	243	284	208	318	194	212	176	179	178	239	200	256	223	262	23	247	141	114	188	326	158	70	71	44	44	180	44	191	34
K02008	cbiQ; cobalt/nickel transport system permease protein		627	137	218	292	84	4	4	4	181	212	263	182	238	203	267	418	154	230	240	247	210	328	191	211	163	174	209	241	204	242	214	258	23	258	140	101	192	272	129	56	100	56	34	160	51	179	47
K02009	cbiN; cobalt/nickel transport protein		798	150	599	597	133	12	6	3	340	376	222	305	443	378	485	327	180	580	442	531	417	679	381	395	329	337	356	480	536	537	467	159	33	548	90	103	453	221	327	94	152	74	72	194	82	376	59
K02010	afuC, fbpC; iron(III) transport system ATP-binding protein [EC:7.2.2.7]		2375	1688	2400	2298	2438	1757	1755	1676	2119	2279	1377	2257	2288	2231	1900	1013	1606	2201	2041	2144	2262	2533	2309	2179	2190	2170	2204	2226	2345	2418	2309	1276	1907	2417	1115	1602	2183	1458	2148	528	827	465	349	1670	377	1971	1025
K02011	afuB, fbpB; iron(III) transport system permease protein		2379	1731	2409	2376	2111	2189	2246	2205	2105	2182	1437	2269	2191	2216	1893	1097	1671	2246	2007	2206	2219	2551	2165	2152	2147	2122	2186	2178	2425	2358	2199	1299	1990	2521	1195	1568	2175	1500	2222	542	867	452	332	1800	369	1833	1047
K02012	afuA, fbpA; iron(III) transport system substrate-binding protein		2228	1876	2455	2322	2160	1837	1816	1735	2187	2336	1650	2275	2327	2249	2076	1406	1806	2300	2176	2235	2342	2575	2265	2275	2241	2175	2274	2407	2373	2457	2299	1613	2042	2524	1504	1937	2287	1700	2210	605	930	507	431	1805	428	1864	1110
K02013	ABC.FEV.A; iron complex transport system ATP-binding protein [EC:7.2.2.-]		5420	4556	5981	6157	2833	5313	5509	5503	4285	4172	5572	4755	4420	4112	5809	6313	4937	6157	5901	5666	4133	5370	4272	4397	3827	4175	4190	5775	5856	5963	5518	5229	4324	5213	5240	4054	5523	4199	5322	5039	4861	4997	4892	4399	5007	4129	4823
K02014	TC.FEV.OM; iron complex outermembrane recepter protein		3230	4288	4835	4560	4024	7516	7782	7589	5418	4926	3256	3205	5214	5171	4392	2437	3718	4801	3935	5392	5149	3936	5134	5138	5181	4881	5008	5084	5208	5086	5535	2944	3058	3790	3984	4229	5164	3940	4140	4280	4341	4615	4366	5669	4385	4644	4055
K02015	ABC.FEV.P; iron complex transport system permease protein		5360	5642	6499	6872	3796	7878	8014	7987	5128	4871	7292	4689	5039	4787	7114	8437	6089	7119	7103	6717	4869	5199	5007	5058	4444	4912	4906	6365	6279	6572	6325	7004	4460	4972	7365	6056	6190	4386	5974	7210	6702	7076	7115	5535	7189	5092	6163
K02016	ABC.FEV.S; iron complex transport system substrate-binding protein		5886	5170	6518	6652	3305	5729	5929	5770	4668	4881	6630	5571	4896	4701	6645	7481	5664	6682	6587	6319	4752	5944	4866	4878	4472	4766	4701	6254	6306	6529	5949	6502	5459	5832	6534	4959	6092	4630	6006	5196	5121	5167	5197	4708	5080	4285	5204
K02017	modC; molybdate transport system ATP-binding protein [EC:7.3.2.5]		813	923	706	710	1027	895	884	830	828	839	736	1038	749	801	892	1042	950	758	805	741	781	882	796	799	879	736	812	716	761	755	732	693	1112	948	794	1235	766	1035	861	791	768	802	801	961	770	783	919
K02018	modB; molybdate transport system permease protein		1136	1074	1094	1149	1078	878	855	851	1065	1098	1328	1180	1093	1088	1284	1391	1345	1201	1248	1098	1080	1142	1099	1095	1064	1068	1079	1072	1089	1131	1099	1059	1139	1156	1101	1325	1180	1265	1103	915	955	928	934	1087	874	1000	992
K02019	modE; molybdate transport system regulatory protein		638	586	603	555	157	14	6	3	396	398	332	989	382	471	422	221	578	513	548	601	410	862	427	455	409	475	451	573	616	569	588	383	1048	902	527	393	645	642	708	746	667	789	764	691	761	398	790
K02020	modA; molybdate transport system substrate-binding protein		1059	1116	1103	1091	1047	869	855	871	1087	1160	1425	1195	1215	1090	1285	1457	1358	1157	1242	1152	1101	1155	1158	1142	1164	1159	1163	1115	1108	1090	1175	1271	1100	1149	1306	1355	1185	1442	1136	890	995	959	868	1197	923	1010	986
K02021	ABC.MR; putative ABC transport system ATP-binding protein		0	93	0	0	21	1	5	1	112	81	456	3	97	83	39	534	71	13	75	35	86	1	73	86	63	73	96	18	14	7	40	367	6	0	279	94	38	114	1	64	66	45	35	61	31	12	13
K02022	ABC.MR.TX; HlyD family secretion protein		115	358	44	46	345	1877	2016	2047	449	453	263	27	411	402	134	265	223	51	120	163	499	16	445	441	435	421	396	94	48	70	125	340	87	19	279	485	107	152	149	101	262	115	77	540	78	259	161
K02024	lamB; maltoporin		136	433	173	160	1156	953	868	946	539	589	106	226	528	542	181	33	189	150	189	221	551	196	627	554	513	593	671	186	153	169	252	467	286	169	571	712	215	240	189	684	647	712	773	519	756	870	589
K02025	ABC.MS.P; multiple sugar transport system permease protein		1318	1250	1729	1820	752	85	37	80	859	813	3018	170	815	840	1303	3657	1231	1860	1898	1740	753	71	820	813	709	772	782	1532	1601	1671	1581	2148	60	137	1681	893	1456	1752	1655	752	411	386	234	969	201	321	147
K02026	ABC.MS.P1; multiple sugar transport system permease protein		1299	1236	1597	1728	746	105	46	83	876	847	3054	167	771	918	1108	3478	1129	1699	1837	1664	817	71	812	782	680	711	830	1559	1503	1508	1483	2055	59	111	1620	914	1340	1547	1639	796	447	352	207	961	210	347	163
K02027	ABC.MS.S; multiple sugar transport system substrate-binding protein		1272	1253	1246	1462	735	114	37	96	926	855	3059	191	824	919	986	3445	1178	1390	1532	1398	922	174	845	839	743	783	803	1293	1240	1270	1283	2080	65	168	1653	941	1255	1576	1437	750	414	380	220	1006	214	393	172
K02028	ABC.PA.A; polar amino acid transport system ATP-binding protein [EC:7.4.2.1]		2598	1931	2422	2548	1151	1615	1579	1548	2021	2053	2423	1695	2149	2031	2266	2455	1963	2586	2451	2445	2114	2274	2035	2055	2001	2041	2007	2508	2549	2624	2519	2453	1237	1986	2261	1719	2314	1793	2174	818	888	593	450	2068	458	1328	704
K02029	ABC.PA.P; polar amino acid transport system permease protein		3249	3098	3165	3273	2934	3300	3237	3317	3222	3081	2861	2635	3030	3219	2630	2439	2656	3178	3055	3292	3150	3042	3052	3038	3373	3055	3125	3348	3365	3372	3552	3321	2427	2799	3061	2588	3142	2270	3074	960	1065	768	563	3428	586	2246	1291
K02030	ABC.PA.S; polar amino acid transport system substrate-binding protein		4623	4021	5310	5188	4259	3196	2870	2980	4533	4336	3465	3319	4583	4661	4663	3318	4263	5716	4881	5105	4596	4422	4598	4478	5061	4374	4599	4879	5150	5264	5479	3762	2536	3962	3319	3471	5010	3608	4350	1369	1508	1135	778	4683	868	3763	1547
K02031	ddpD; peptide/nickel transport system ATP-binding protein		3307	2276	3074	3109	2462	3397	3274	3426	2502	2532	2258	2852	2670	2631	2596	2229	1891	2935	2707	2723	2595	3265	2608	2572	2210	2438	2510	3059	3094	3050	2857	2834	2403	3128	2587	2220	2796	1731	2804	1397	1464	1251	1135	2233	1195	2311	1668
K02032	ddpF; peptide/nickel transport system ATP-binding protein		4614	3603	4750	4730	3054	3977	4320	4364	3773	3864	4516	4080	3984	3927	4121	3869	3562	4669	4646	4346	3872	4749	3859	3809	3482	3835	3716	4635	4742	4666	4517	4523	3513	4658	3990	3243	4449	3340	4195	1978	2040	1650	1447	3444	1505	3052	2333
K02033	ABC.PE.P; peptide/nickel transport system permease protein		4094	3224	4351	4302	3219	2313	2192	2252	3559	3623	4928	3275	3824	3634	4061	4639	3550	4365	4469	3983	3782	3741	3619	3631	3286	3557	3604	4162	4408	4300	4151	4795	2670	3682	4216	3136	4089	3259	3749	1821	1959	1624	1432	2895	1433	2991	1946
K02034	ABC.PE.P1; peptide/nickel transport system permease protein		4052	3272	4022	4090	2915	3021	3022	3042	3500	3689	4952	3318	3743	3666	3939	4510	3471	4059	4290	3807	3749	3884	3542	3602	3320	3367	3572	4082	4138	4207	3937	5011	2709	3712	4390	3164	3868	3239	3668	1836	1948	1648	1390	2995	1487	2847	1985
K02035	ABC.PE.S; peptide/nickel transport system substrate-binding protein		5758	3831	7859	7613	3511	2570	2528	2563	4557	4638	5711	3925	4942	4693	6816	5230	4907	8171	7213	6958	4894	5149	4856	4914	4344	4528	4479	7049	7404	7512	6957	5515	2775	5001	4797	3655	6837	3657	6048	2762	2735	2521	2243	3382	2405	4062	2489
K02036	pstB; phosphate transport system ATP-binding protein [EC:7.3.2.1]		2147	2027	2043	2069	2360	2567	2564	2675	2141	2148	1734	2298	2080	2024	1928	1797	1984	1966	2011	1931	2168	2366	2061	2062	2031	2097	2101	2018	2023	2037	1883	1501	2226	2248	1515	2026	2007	1870	2035	1304	1372	1107	1018	1962	1053	1934	1563
K02037	pstC; phosphate transport system permease protein		2244	1879	1832	1930	2300	1839	1832	1815	2098	2166	1823	2246	2085	2121	1846	1851	1919	1814	1891	1817	2181	2328	2140	2157	2015	2062	2114	1792	1783	1868	1750	1746	2167	2265	1717	2003	1866	1867	1846	1189	1305	1089	1023	1711	1001	2070	1510
K02038	pstA; phosphate transport system permease protein		2218	2031	1937	1928	2073	2529	2726	2787	2061	2102	1897	2341	2057	1967	1902	1856	1964	1972	1905	1831	2108	2321	2153	2147	1924	2075	2042	1942	1901	1867	1824	1798	2217	2240	1758	1980	1868	1811	2002	1148	1356	1130	1027	1931	1077	1772	1521
K02039	phoU; phosphate transport system protein		1229	1236	1285	1320	1098	866	901	863	1124	1173	1567	1254	1179	1184	1405	1592	1474	1307	1472	1309	1157	1259	1162	1116	1078	1180	1146	1298	1223	1283	1275	1310	1086	1194	1216	1356	1266	1712	1122	976	938	992	936	1212	912	1035	1001
K02040	pstS; phosphate transport system substrate-binding protein		3761	3250	3518	3520	3346	3435	3373	3266	3197	3211	2369	4534	3157	3136	2929	2173	3084	3109	3030	3205	3086	4278	3187	3196	3072	3213	3175	3302	3401	3404	3211	2172	4739	4396	2240	2920	3292	2885	3762	2629	2694	2550	2578	3106	2579	3209	3359
K02041	phnC; phosphonate transport system ATP-binding protein [EC:7.3.2.2]		224	399	452	434	356	37	8	16	462	474	613	95	474	500	781	865	607	544	679	497	454	139	447	498	564	455	482	547	531	447	578	805	61	118	594	738	471	373	369	764	733	813	817	565	820	473	459
K02042	phnE; phosphonate transport system permease protein		333	685	710	692	597	58	15	36	723	810	1078	126	770	722	1356	1470	976	858	1191	847	762	143	679	719	936	703	717	816	819	758	933	1239	100	144	1039	1283	781	651	597	812	843	902	865	964	843	637	509
K02043	phnF; GntR family transcriptional regulator, phosphonate transport system regulatory protein		1	61	0	1	17	0	0	0	68	61	149	4	55	73	79	100	101	5	87	45	78	1	93	67	103	73	96	35	20	38	54	238	20	1	230	113	54	73	15	602	529	671	716	131	693	277	420
K02044	phnD; phosphonate transport system substrate-binding protein		239	589	184	171	401	926	996	932	585	547	767	104	560	599	859	1170	866	388	744	341	576	118	508	540	610	472	511	358	293	310	481	982	118	120	847	891	424	687	236	774	741	818	835	880	793	494	595
K02045	cysA; sulfate/thiosulfate transport system ATP-binding protein [EC:7.3.2.3]		84	218	25	28	65	11	4	5	244	236	379	16	204	255	121	385	238	88	151	173	243	5	217	219	329	241	257	125	81	94	162	382	43	6	377	255	132	604	122	650	571	671	738	325	785	259	435
K02046	cysU; sulfate/thiosulfate transport system permease protein		35	186	11	11	68	3	6	1	219	219	414	9	204	213	87	383	257	81	130	161	255	7	221	213	340	256	243	100	79	86	159	307	35	3	315	269	130	584	71	671	586	711	799	333	800	308	460
K02047	cysW; sulfate/thiosulfate transport system permease protein		44	201	12	10	70	5	4	0	252	218	396	7	214	264	88	365	244	83	118	193	268	6	241	211	345	239	209	101	83	95	175	311	39	1	329	269	119	591	74	667	587	703	742	331	747	282	474
K02048	cysP; sulfate/thiosulfate transport system substrate-binding protein		79	295	25	26	130	7	9	5	356	347	785	13	370	433	140	596	324	103	166	253	421	13	422	350	540	381	384	154	112	144	212	505	58	2	703	413	202	883	130	1244	1114	1370	1517	494	1508	544	866
K02049	ABC.SN.A; NitT/TauT family transport system ATP-binding protein		1270	1190	706	841	308	23	40	63	1290	1127	2322	301	1127	1171	1028	1753	1231	835	1169	1398	1273	444	1001	1128	1168	1078	1127	1148	887	1108	1242	1974	200	349	1680	1034	1128	1214	868	540	613	475	334	1822	340	376	243
K02050	ABC.SN.P; NitT/TauT family transport system permease protein		1385	1296	686	866	291	31	36	63	1216	886	2000	314	942	1003	961	1471	1163	853	1174	1360	1027	327	807	967	1139	907	945	1096	873	1088	1229	1704	188	227	1398	978	1040	1090	1089	456	491	415	277	1946	270	245	198
K02051	ABC.SN.S; NitT/TauT family transport system substrate-binding protein		1240	1282	699	831	327	19	44	51	1189	894	1839	315	970	1071	1008	1514	1202	840	1174	1334	1076	465	828	918	1216	920	961	1084	883	1080	1171	1432	223	339	1316	889	1066	1010	812	422	462	371	250	1888	270	351	220
K02052	ABC.SP.A; putative spermidine/putrescine transport system ATP-binding protein		27	737	709	747	674	1638	1627	1666	602	527	693	26	471	576	812	786	645	843	920	869	514	29	489	503	896	480	553	809	838	774	780	648	129	33	501	895	747	779	454	710	647	695	792	1019	766	584	585
K02053	ABC.SP.P; putative spermidine/putrescine transport system permease protein		77	856	823	861	745	2413	2546	2642	716	550	550	31	492	594	836	735	615	838	916	943	540	35	518	537	869	498	549	838	780	888	810	621	160	35	544	877	767	709	503	751	646	758	805	1191	848	613	645
K02054	ABC.SP.P1; putative spermidine/putrescine transport system permease protein		82	671	836	792	712	1595	1744	1663	626	520	559	31	483	565	836	643	565	835	912	915	577	36	485	497	936	517	564	849	855	870	792	554	124	39	506	974	799	744	492	709	651	724	777	949	773	589	535
K02055	ABC.SP.S; putative spermidine/putrescine transport system substrate-binding protein		102	809	813	843	1044	1737	1750	1664	801	711	678	27	613	749	908	874	899	954	1021	1060	703	39	702	661	1471	662	733	912	882	989	936	589	118	36	542	1033	856	814	585	739	659	766	839	1086	830	749	630
K02056	ABC.SS.A; simple sugar transport system ATP-binding protein [EC:7.5.2.-]		1148	921	1179	1258	521	71	25	20	945	924	1585	291	965	974	1202	1438	1019	1261	1294	1373	1051	607	979	910	971	916	927	1192	1202	1195	1270	1714	136	460	1301	727	1141	1001	919	2646	2371	2645	2933	1202	3009	1511	1856
K02057	ABC.SS.P; simple sugar transport system permease protein		2254	1716	2323	2686	1012	141	44	42	1685	1712	2556	608	1907	1831	2297	2356	1838	2520	2413	2540	1939	1126	1817	1724	1748	1647	1700	2235	2324	2404	2368	2781	261	900	2109	1220	2148	1594	1790	4700	4120	4820	5257	2131	5213	2682	3221
K02058	ABC.SS.S; simple sugar transport system substrate-binding protein		96	423	95	105	96	11	9	11	342	272	960	34	331	330	232	770	508	126	391	352	367	18	353	296	434	314	337	155	114	160	240	918	85	12	803	397	204	551	141	2429	2103	2640	2881	684	2855	1022	1724
K02062	thiQ; thiamine transport system ATP-binding protein [EC:7.6.2.15]		657	657	629	611	887	857	850	846	575	574	202	963	530	540	439	119	477	485	495	524	552	880	601	579	562	647	611	556	597	569	509	508	1074	897	477	558	542	447	706	692	676	735	781	574	761	803	886
K02063	thiP; thiamine transport system permease protein		763	757	1109	1032	953	1265	1314	1300	698	693	219	1043	714	721	800	105	640	1030	825	889	681	1037	707	765	615	712	710	949	1036	1040	939	492	1110	1062	535	612	919	493	1000	739	720	820	796	713	759	885	898
K02064	thiB, tbpA; thiamine transport system substrate-binding protein		745	763	1118	1030	939	1236	1290	1281	685	744	202	1061	698	684	802	110	627	1036	837	882	725	1014	740	739	682	663	754	947	1058	1015	948	536	1131	1017	552	650	993	481	966	716	740	784	765	669	812	872	898
K02065	mlaF, linL, mkl; phospholipid/cholesterol/gamma-HCH transport system ATP-binding protein		666	1067	632	626	962	903	904	890	1171	1189	896	1017	1097	1174	586	635	896	571	645	825	1163	887	1140	1153	1275	1150	1154	759	770	655	874	879	1190	881	945	979	818	1248	835	871	1029	884	883	1235	898	923	962
K02066	mlaE, linK; phospholipid/cholesterol/gamma-HCH transport system permease protein		671	1165	626	603	1059	893	895	918	1412	1305	1260	1002	1235	1290	598	830	966	620	672	937	1300	863	1318	1244	1363	1286	1354	775	695	737	918	1200	1134	950	1326	1169	899	2314	822	1022	1085	949	913	1379	1006	994	1020
K02067	mlaD, linM; phospholipid/cholesterol/gamma-HCH transport system substrate-binding protein		533	1095	523	518	1357	992	973	931	1438	1437	1374	824	1345	1354	539	972	864	529	638	827	1373	720	1365	1413	1380	1412	1391	715	633	633	805	1373	943	710	1485	1215	781	2628	676	1079	1119	995	958	1407	913	1121	956
K02068	ABC.X2.A; putative ABC transport system ATP-binding protein		872	678	1147	1129	148	11	12	5	385	374	432	967	381	359	1146	574	961	1118	1029	921	363	826	404	409	355	455	392	972	1052	1064	958	592	1023	1005	659	640	984	586	1051	665	700	767	764	430	734	372	811
K02069	ABC.X2.P; putative ABC transport system permease protein		883	981	936	956	1206	1680	1758	1788	817	843	608	1043	835	818	1065	892	982	887	925	760	808	869	813	863	794	895	870	880	925	865	831	831	1129	930	933	1081	878	803	975	796	816	833	783	842	759	914	973
K02071	metN; D-methionine transport system ATP-binding protein		1488	1406	2106	2032	1183	960	955	916	1344	1464	1851	1252	1478	1422	2191	2144	1806	2281	2099	1866	1456	1383	1508	1427	1364	1451	1469	1942	2044	2014	1795	1712	1114	1380	2048	1790	1910	1398	1767	1227	1165	1081	1026	1229	934	1162	1033
K02072	metI; D-methionine transport system permease protein		1435	1361	1903	1739	1138	916	881	849	1358	1369	1863	1224	1477	1455	2006	2210	1695	2040	1969	1680	1419	1303	1422	1469	1373	1433	1430	1773	1789	1829	1700	1758	1137	1353	2035	1748	1716	1423	1690	1263	1161	1079	1006	1206	971	1171	1028
K02073	metQ; D-methionine transport system substrate-binding protein		1870	1798	2283	2307	1276	2028	2165	2118	1803	1861	2341	1451	1883	1818	2668	2631	2273	2573	2616	2296	1833	1781	1935	1890	1710	1893	1777	2219	2296	2316	2164	2240	1233	1665	2680	2014	2178	1622	1944	2032	1893	1821	1788	1688	1674	1666	1579
K02074	ABC.ZM.A; zinc/manganese transport system ATP-binding protein		0	191	3	3	40	3	6	4	177	123	809	3	126	118	117	665	543	223	356	108	121	2	115	119	240	134	152	87	43	45	57	398	34	0	425	300	127	622	25	91	100	110	32	227	42	12	25
K02075	ABC.ZM.P; zinc/manganese transport system permease protein		4	277	1	2	66	776	845	794	187	139	606	11	139	129	106	570	420	123	253	120	138	10	147	161	237	129	153	70	47	32	64	457	57	0	447	380	131	487	15	97	94	100	33	385	39	25	72
K02076	zurR, zur; Fur family transcriptional regulator, zinc uptake regulator		62	139	73	105	31	7	8	5	103	120	421	9	132	90	334	613	273	138	289	81	96	0	80	93	53	88	81	91	59	76	83	339	10	7	384	417	80	150	53	137	104	60	43	87	32	10	10
K02077	ABC.ZM.S; zinc/manganese transport system substrate-binding protein		123	339	145	114	94	822	885	841	297	226	945	73	235	190	242	751	633	322	459	210	224	131	227	228	295	236	218	194	151	149	174	555	59	115	527	482	217	653	100	132	129	133	39	415	64	99	81
K02078	acpP; acyl carrier protein		3160	2898	2555	2712	1972	2497	2564	2414	2496	2400	2514	3018	2414	2491	2409	2450	2432	2552	2499	2772	2516	3001	2500	2486	2853	2469	2453	2654	2634	2686	2793	2653	2952	3063	2727	2449	2733	2614	3005	1423	1603	1336	1182	2962	1164	1840	1790
K02079	agaA; N-acetylgalactosamine-6-phosphate deacetylase [EC:3.5.1.25]		659	454	620	610	726	83	8	7	479	475	71	965	446	489	399	17	403	496	399	458	473	844	498	452	445	513	487	555	561	532	480	253	1014	899	315	275	532	338	723	633	652	698	750	320	733	613	803
K02080	agaI; galactosamine-6-phosphate isomerase [EC:5.3.1.-]		0	12	0	0	0	0	0	0	1	3	5	0	1	2	17	19	18	0	11	0	0	1	1	0	2	1	1	0	0	1	0	19	9	0	0	3	0	3	0	527	464	604	661	24	665	235	418
K02081	agaR; DeoR family transcriptional regulator, aga operon transcriptional repressor		625	576	619	642	728	83	17	17	468	527	267	960	474	512	508	355	532	572	500	531	433	870	504	493	473	520	506	625	669	624	566	208	1041	882	270	362	612	471	767	2244	2072	2454	2864	452	2891	1444	2029
K02082	agaS; tagatose-6-phosphate ketose/aldose isomerase [EC:5.-.-.-]		729	581	1164	1190	387	48	12	14	543	565	449	1005	536	572	812	266	612	1010	817	955	546	968	569	588	496	614	615	949	1076	985	895	757	1009	967	748	252	960	389	989	769	713	801	802	410	783	618	851
K02083	allC; allantoate deiminase [EC:3.5.3.9]		115	66	339	295	39	7	17	45	118	141	158	54	178	151	314	94	126	349	296	300	154	100	166	163	99	101	139	287	301	298	260	98	29	89	48	79	276	75	207	583	516	638	700	118	778	330	442
K02086	dnaD; DNA replication protein		21	183	64	95	32	10	7	3	108	118	367	9	127	86	332	648	265	136	308	66	112	2	92	106	66	115	107	99	68	61	58	352	10	1	445	436	77	158	42	148	103	67	46	92	27	19	12
K02092	apcA; allophycocyanin alpha subunit		0	0	0	0	2	0	0	0	0	0	3	1	0	0	7	19	84	0	0	2	0	0	1	0	0	0	0	4	2	0	0	0	0	0	0	2	1	0	0	0	1	0	0	4	0	0	0
K02093	apcB; allophycocyanin beta subunit		0	0	0	0	2	0	0	0	0	0	4	1	0	0	8	21	102	0	0	5	0	0	3	0	0	0	0	2	1	0	0	0	0	0	0	0	1	0	0	0	1	0	0	3	0	1	0
K02094	apcC; phycobilisome core linker protein		0	0	0	0	2	0	0	0	0	0	1	0	0	0	7	16	68	1	0	2	0	0	1	0	0	0	0	1	3	0	0	0	0	0	0	1	0	1	0	0	1	0	0	3	0	1	0
K02095	apcD; allophycocyanin-B		0	0	0	0	1	0	0	0	0	0	1	1	0	0	7	0	122	0	0	1	0	0	0	0	0	0	0	1	0	0	0	0	0	0	0	0	0	0	0	0	2	0	0	4	0	0	0
K02096	apcE; phycobilisome core-membrane linker protein		0	0	0	0	2	0	0	0	0	0	4	1	0	0	7	21	108	0	0	3	0	0	1	0	0	0	0	1	2	1	0	0	0	0	0	1	2	0	0	0	1	0	0	1	0	1	0
K02097	apcF; phycobilisome core component		0	0	0	0	3	0	0	0	0	0	5	0	0	0	7	16	61	0	0	0	0	0	0	0	0	0	0	0	1	0	1	0	0	0	0	1	1	0	0	0	1	0	0	2	0	0	0
K02099	araC; AraC family transcriptional regulator, arabinose operon regulatory protein		48	114	18	41	37	107	133	115	42	34	93	8	44	55	46	79	58	24	32	35	47	7	49	48	57	54	41	45	39	32	44	246	13	4	207	85	32	25	53	563	508	653	676	90	738	230	408
K02100	araE; MFS transporter, SP family, arabinose:H+ symporter		2	17	0	0	3	0	0	0	33	26	19	0	30	37	28	17	34	0	17	9	40	2	46	43	31	52	34	2	6	0	6	163	16	0	173	11	3	11	0	578	535	641	733	30	710	218	465
K02101	araL; arabinose operon protein AraL		0	4	0	0	6	0	0	0	0	1	1	0	1	0	0	3	0	0	1	0	0	0	0	0	0	0	0	3	0	0	1	10	0	0	2	0	0	0	0	0	0	0	0	5	1	0	0
K02103	araR; GntR family transcriptional regulator, arabinose operon transcriptional repressor		5	49	65	97	22	3	2	0	11	14	115	5	11	12	8	179	3	52	61	50	7	1	12	1	6	10	9	49	38	65	51	81	0	1	21	3	33	4	31	57	2	4	2	16	2	0	0
K02106	atoE; short-chain fatty acids transporter		616	269	845	804	127	11	12	7	366	379	367	222	466	420	688	203	347	850	606	760	475	509	464	471	329	371	424	724	792	808	833	381	57	409	413	143	736	192	565	718	658	751	770	397	795	557	469
K02107	ATPVG, ahaH, atpH; V/A-type H+/Na+-transporting ATPase subunit G/H		319	65	184	168	33	1	1	2	106	109	16	91	147	114	197	33	114	208	169	139	100	198	134	120	89	104	97	173	179	160	137	44	12	152	22	3	137	21	112	31	32	16	25	65	27	117	15
K02108	ATPF0A, atpB; F-type H+-transporting ATPase subunit a		1959	1695	2045	2042	1181	909	894	964	1670	1660	1684	2222	1591	1625	1857	1773	1869	1969	1850	1940	1620	2170	1620	1669	1611	1613	1618	1929	1935	1964	1866	1292	2125	2186	1397	1653	1998	1745	2066	1098	1245	996	977	1638	970	1418	1420
K02109	ATPF0B, atpF; F-type H+-transporting ATPase subunit b		2019	1795	2030	2035	1252	921	882	912	1954	1865	1811	2208	1832	1896	1937	1941	1969	1983	1943	1905	1936	2209	1912	1889	1752	1886	1878	1878	2005	2085	1979	1373	2124	2162	1418	1731	2000	1980	2110	1190	1526	1090	1021	1696	1006	1460	1423
K02110	ATPF0C, atpE; F-type H+-transporting ATPase subunit c		2088	1696	2081	2114	1256	903	889	907	1628	1692	1631	2267	1702	1704	1877	1808	1818	2070	1882	1961	1701	2291	1678	1698	1606	1717	1660	2027	2056	1962	1926	1327	2192	2295	1359	1617	1984	1794	2027	1071	1284	997	1011	1627	1012	1370	1387
K02111	ATPF1A, atpA; F-type H+/Na+-transporting ATPase subunit alpha [EC:7.1.2.2 7.2.2.1]		2107	1753	2049	2029	1595	1356	1392	1438	1790	1767	1642	2226	1740	1729	1876	1828	1783	2003	1892	1908	1794	2163	1806	1831	1720	1753	1728	1964	1997	1969	1845	1386	2180	2224	1383	1651	1929	1832	2099	1060	1314	1053	1014	1729	1007	1544	1434
K02112	ATPF1B, atpD; F-type H+/Na+-transporting ATPase subunit beta [EC:7.1.2.2 7.2.2.1]		2049	1607	2028	1966	1272	947	884	887	1633	1627	1622	2195	1681	1615	1862	1852	1741	1949	1835	1839	1724	2248	1703	1637	1646	1706	1695	1916	1971	1898	1887	1358	2129	2260	1441	1629	1893	1737	2039	1085	1316	1102	1052	1620	968	1301	1442
K02113	ATPF1D, atpH; F-type H+-transporting ATPase subunit delta		2083	1680	1980	2006	1159	939	874	920	1645	1646	1617	2221	1702	1584	1838	1718	1764	2088	1856	1821	1647	2286	1639	1655	1487	1637	1626	1911	1964	1979	1877	1357	2176	2318	1357	1580	1916	1753	2071	1113	1265	988	1002	1497	958	1367	1381
K02114	ATPF1E, atpC; F-type H+-transporting ATPase subunit epsilon		2006	1700	2011	2025	1213	898	888	940	1633	1624	1694	2192	1669	1598	1858	1772	1799	2061	1856	1831	1609	2159	1611	1706	1497	1636	1583	1900	1972	1964	1908	1223	2166	2202	1324	1602	1953	1760	2057	1101	1304	1014	980	1699	956	1276	1366
K02115	ATPF1G, atpG; F-type H+-transporting ATPase subunit gamma		1986	1820	2083	2024	1534	1378	1429	1427	1792	1820	1734	2245	1811	1830	1876	1795	1892	1984	1891	1937	1752	2149	1786	1857	1663	1794	1790	1953	2028	1941	1944	1278	2166	2160	1385	1677	1984	1777	2074	1155	1343	1014	970	1708	989	1492	1402
K02116	atpI; ATP synthase protein I		736	962	648	634	1034	896	838	809	979	1004	1002	854	1039	957	952	1073	919	663	819	711	984	925	915	993	979	956	973	753	675	724	807	1179	942	886	1226	1191	797	906	707	886	873	911	858	1008	876	891	883
K02117	ATPVA, ntpA, atpA; V/A-type H+/Na+-transporting ATPase subunit A [EC:7.1.2.2 7.2.2.1]		649	169	331	353	53	8	5	1	112	138	164	127	142	142	308	180	307	341	289	277	142	204	130	125	89	112	112	274	250	294	250	214	10	192	16	15	214	76	325	80	45	24	25	107	26	116	22
K02118	ATPVB, ntpB, atpB; V/A-type H+/Na+-transporting ATPase subunit B		632	186	331	332	40	7	9	6	110	112	148	133	149	146	300	158	263	360	295	266	131	186	122	106	91	104	107	286	261	289	291	170	12	166	14	10	256	86	302	138	48	32	22	109	23	131	19
K02119	ATPVC, ntpC, atpC; V/A-type H+/Na+-transporting ATPase subunit C		606	168	309	327	41	6	3	3	113	115	134	134	141	136	292	135	243	322	285	277	123	210	106	111	93	106	112	235	256	286	211	127	9	159	11	9	215	68	288	96	36	24	28	80	26	113	12
K02120	ATPVD, ntpD, atpD; V/A-type H+/Na+-transporting ATPase subunit D		632	181	367	368	43	7	3	4	115	125	152	119	151	134	338	145	299	388	319	297	119	188	109	123	93	109	119	319	314	292	277	175	7	157	7	14	242	69	325	92	47	33	27	130	27	111	17
K02121	ATPVE, ntpE, atpE; V/A-type H+/Na+-transporting ATPase subunit E		529	146	288	304	33	7	3	1	107	132	91	128	151	126	282	122	248	323	266	247	143	195	128	125	79	96	93	254	253	290	240	95	17	136	4	14	217	68	267	66	35	22	18	86	24	105	12
K02122	ATPVF, ntpF, atpF; V/A-type H+/Na+-transporting ATPase subunit F		620	151	287	353	42	8	2	1	121	121	113	134	166	145	268	128	222	338	258	257	100	215	123	110	98	89	102	279	263	266	226	127	11	163	8	7	216	49	331	107	53	28	17	98	24	117	20
K02123	ATPVI, ntpI, atpI; V/A-type H+/Na+-transporting ATPase subunit I		617	185	375	369	43	5	2	1	114	133	118	134	144	155	355	164	275	413	328	331	128	184	133	123	99	101	111	319	359	362	325	226	13	183	16	13	265	82	311	104	43	29	21	136	21	117	17
K02124	ATPVK, ntpK, atpK; V/A-type H+/Na+-transporting ATPase subunit K		609	159	314	327	49	6	5	2	127	111	139	116	154	138	298	154	282	316	292	298	140	203	124	103	88	114	103	264	252	285	234	152	12	180	21	13	213	73	276	106	36	30	29	107	24	122	21
K02126	ATPeF0A, MTATP6, ATP6; F-type H+-transporting ATPase subunit a		0	0	0	0	0	0	0	0	1	2	0	0	2	0	0	0	0	0	0	0	0	0	2	2	0	0	0	0	0	0	0	0	0	0	0	0	0	0	0	0	2	0	0	0	0	0	0
K02128	ATPeF0C, ATP5G, ATP9; F-type H+-transporting ATPase subunit c		0	0	0	0	0	0	0	0	12	17	0	0	14	17	0	0	0	0	0	0	14	0	17	24	14	12	17	0	0	0	0	0	0	0	0	0	0	1	4	1	13	4	3	0	2	8	1
K02132	ATPeF1A, ATP5A1, ATP1; F-type H+-transporting ATPase subunit alpha		0	1	0	0	0	0	0	0	0	0	0	0	0	0	0	0	0	0	0	0	0	0	0	0	0	0	0	0	0	0	0	0	0	0	0	0	0	0	0	0	0	0	0	0	0	0	0
K02133	ATPeF1B, ATP5B, ATP2; F-type H+-transporting ATPase subunit beta [EC:7.1.2.2]		47	0	3	3	0	0	0	0	0	1	0	0	0	0	3	0	0	1	0	3	0	0	0	0	0	0	0	2	2	1	4	0	0	0	0	0	1	0	1	0	0	0	0	6	0	0	0
K02134	ATPeF1D, ATP5D, ATP16; F-type H+-transporting ATPase subunit delta		0	0	0	0	0	0	0	0	0	0	0	0	0	0	0	0	0	0	0	0	0	0	0	0	0	0	0	0	0	0	0	0	0	0	0	0	0	0	0	0	0	0	0	0	0	0	0
K02137	ATPeF0O, ATP5O, ATP5; F-type H+-transporting ATPase subunit O		0	0	0	0	0	0	0	0	0	0	0	0	0	0	0	0	0	0	0	1	1	0	0	0	0	0	0	0	0	0	2	1	0	0	0	0	0	0	0	0	0	0	0	0	0	0	0
K02151	ATPeV1F, ATP6S14; V-type H+-transporting ATPase subunit F		0	0	0	0	0	0	0	1	0	0	0	0	0	0	0	0	0	0	0	0	0	0	0	0	0	0	0	0	0	0	3	1	0	0	0	0	0	0	0	1	0	0	0	0	0	0	0
K02152	ATPeV1G, ATP6G; V-type H+-transporting ATPase subunit G		0	0	0	0	0	0	0	0	0	0	0	0	0	0	0	0	0	0	0	0	0	0	0	0	0	0	0	0	0	0	0	0	0	0	0	0	0	0	0	0	0	0	0	4	0	0	0
K02160	accB, bccP; acetyl-CoA carboxylase biotin carboxyl carrier protein		1405	1318	1493	1505	1205	922	894	898	1279	1289	1323	1218	1326	1312	1847	1682	1512	1602	1628	1442	1346	1345	1236	1307	1243	1264	1253	1510	1476	1454	1540	1387	1110	1332	1482	1719	1482	1296	1276	995	1059	1052	907	1255	972	1107	941
K02164	norE; nitric oxide reductase NorE protein		2	96	5	2	14	2	1	1	58	29	90	2	32	49	9	102	28	10	43	40	64	0	33	47	71	51	60	37	15	31	69	63	21	1	65	82	53	264	12	21	26	23	8	207	17	6	10
K02167	betI; TetR/AcrR family transcriptional regulator, transcriptional repressor of bet genes		491	595	490	490	914	870	830	845	561	584	330	770	521	605	422	179	441	424	412	512	525	691	552	556	576	649	628	446	497	495	444	476	885	694	448	661	503	483	566	695	686	749	773	607	773	727	793
K02168	betT, betS; choline/glycine/proline betaine transport protein		31	424	31	36	335	30	11	6	413	263	861	23	260	349	174	658	464	148	288	283	310	17	304	302	371	332	350	169	115	141	289	476	93	3	458	510	268	715	95	1229	1162	1313	1394	724	1463	592	890
K02169	bioC; malonyl-CoA O-methyltransferase [EC:2.1.1.197]		1129	829	1281	1174	1046	941	834	886	1055	1129	589	1159	1099	1071	930	398	806	1206	910	1088	1161	1308	1155	1091	1092	1128	1124	1145	1180	1207	1146	759	1113	1356	707	664	1168	687	1152	845	940	815	892	876	848	1097	956
K02170	bioH; pimeloyl-[acyl-carrier protein] methyl ester esterase [EC:3.1.1.85]		636	697	631	615	1227	965	827	881	815	839	514	1013	795	860	490	294	629	550	504	559	843	822	896	812	891	838	845	624	630	597	601	729	1056	900	729	706	664	666	779	741	798	795	780	754	792	922	913
K02171	blaI; BlaI family transcriptional regulator, penicillinase repressor		152	151	60	113	26	3	2	0	34	49	102	16	51	19	313	473	253	139	223	84	32	40	35	47	28	32	34	106	88	92	84	136	5	13	105	326	118	150	119	29	43	31	16	69	9	7	21
K02172	blaR1; bla regulator protein blaR1		212	145	63	107	24	5	2	2	39	61	121	24	56	12	348	497	259	142	259	82	24	27	45	46	47	48	45	82	82	90	72	135	2	9	141	310	114	170	165	26	35	33	38	97	10	5	16
K02173	yggC; putative kinase		6	31	0	1	8	86	151	146	29	22	8	0	28	22	28	11	25	0	20	2	41	1	23	28	33	35	37	5	6	3	1	140	13	3	152	109	7	16	0	547	493	676	685	45	700	238	434
K02182	caiC; carnitine-CoA ligase [EC:6.2.1.48]		0	55	6	12	249	40	3	2	114	128	117	9	121	120	119	142	90	13	65	37	116	4	104	97	119	119	120	22	16	12	30	88	10	0	80	65	16	70	8	573	503	646	681	81	745	391	436
K02183	CALM; calmodulin		0	0	0	0	0	0	0	0	0	0	6	0	0	0	1	6	1	0	0	1	0	0	0	0	0	0	0	2	0	0	1	1	0	0	1	2	0	1	0	0	0	0	0	0	0	0	0
K02184	FMN2; formin 2		0	9	0	0	0	0	0	0	0	1	8	0	0	3	5	6	2	0	0	0	3	0	3	1	3	1	3	0	1	0	0	0	0	0	17	4	0	10	0	0	0	1	0	2	0	0	0
K02188	cbiD; cobalt-precorrin-5B (C1)-methyltransferase [EC:2.1.1.195]		778	201	718	765	101	6	5	1	298	324	174	277	362	331	593	180	266	742	526	673	356	522	327	340	301	309	334	628	724	760	641	180	25	426	89	81	550	126	529	91	95	69	66	197	74	345	51
K02189	cbiG; cobalt-precorrin 5A hydrolase [EC:3.7.1.12]		857	242	743	752	136	7	1	5	397	402	186	330	470	416	592	253	230	746	547	702	481	655	408	419	464	373	402	617	649	715	648	197	32	530	73	137	608	116	524	107	151	95	73	255	111	363	58
K02190	cbiK; sirohydrochlorin cobaltochelatase [EC:4.99.1.3]		767	188	961	1034	90	11	1	2	275	299	60	237	348	289	722	78	270	1035	648	886	324	519	341	327	244	253	291	779	878	904	828	72	14	412	8	13	734	15	655	82	78	55	52	136	73	287	54
K02191	cbiT; cobalt-precorrin-6B (C15)-methyltransferase [EC:2.1.1.196]		652	127	690	764	95	10	1	2	239	262	21	240	351	279	550	10	237	731	456	581	322	475	325	301	221	265	255	583	609	674	592	9	21	424	3	15	521	9	446	58	96	42	41	130	51	315	53
K02192	bfd; bacterioferritin-associated ferredoxin		44	349	44	68	535	558	655	727	407	406	334	29	378	439	149	331	285	123	126	232	391	32	430	399	466	389	369	161	137	112	163	408	72	11	430	357	162	549	105	684	565	788	753	438	774	487	531
K02193	ccmA; heme exporter protein A [EC:7.6.2.5]		657	743	654	584	938	954	877	915	893	886	339	967	832	865	514	249	565	529	527	576	868	856	873	901	884	873	857	671	663	615	737	308	1133	868	356	685	654	797	767	731	881	777	825	803	757	897	972
K02194	ccmB; heme exporter protein B		646	788	628	602	1285	912	807	797	1001	1020	353	955	923	956	524	268	621	511	529	621	943	870	989	979	1022	954	976	702	646	673	704	328	1063	904	351	727	657	756	781	800	897	788	815	854	811	1062	935
K02195	ccmC; heme exporter protein C		635	820	631	594	1271	887	862	858	925	970	340	968	908	996	536	266	574	491	558	618	979	872	965	971	1044	1034	975	669	642	667	728	328	1084	887	367	722	637	825	796	743	917	753	827	832	868	1059	966
K02196	ccmD; heme exporter protein D		500	669	533	508	899	851	832	853	626	541	221	780	596	602	416	245	469	416	446	458	588	706	588	585	717	592	588	494	548	532	527	275	884	741	309	632	551	642	609	694	658	747	783	709	789	740	817
K02197	ccmE; cytochrome c-type biogenesis protein CcmE		668	793	604	585	918	858	865	827	912	903	342	1000	828	829	521	283	603	453	549	614	850	857	871	861	917	915	826	667	659	671	672	303	1114	858	365	709	676	733	822	722	937	784	811	831	799	898	922
K02198	ccmF; cytochrome c-type biogenesis protein CcmF		686	1106	664	648	1849	2820	3109	3102	1313	1356	367	982	1247	1307	614	311	644	516	546	650	1295	871	1320	1260	1290	1299	1274	683	689	683	731	547	1195	862	623	1155	710	825	821	823	1027	864	884	1284	904	1404	1112
K02199	ccmG, dsbE; cytochrome c biogenesis protein CcmG, thiol:disulfide interchange protein DsbE		665	891	646	601	1223	1744	1697	1689	901	913	344	994	819	872	542	287	608	526	561	601	786	862	835	842	948	852	868	699	668	652	733	397	1126	877	463	870	731	759	799	759	795	795	807	1035	810	998	996
K02200	ccmH; cytochrome c-type biogenesis protein CcmH		624	1105	669	631	1489	1783	1652	1756	1147	1114	546	990	1089	1212	661	516	714	534	690	748	1126	843	1096	1136	1388	1096	1138	753	753	783	920	619	1143	915	650	1087	810	1161	832	828	918	860	904	1214	868	1150	1051
K02201	E2.7.7.3B; pantetheine-phosphate adenylyltransferase [EC:2.7.7.3]		0	0	0	0	0	0	0	0	0	0	0	0	0	0	0	0	0	0	11	4	0	2	0	0	0	0	0	1	0	0	0	6	0	0	0	0	0	0	0	0	0	0	0	0	0	0	0
K02203	thrH; phosphoserine / homoserine phosphotransferase [EC:3.1.3.3 2.7.1.39]		38	99	11	10	33	0	1	2	56	45	219	11	26	57	16	190	30	19	29	76	57	3	46	53	157	63	57	33	33	39	83	56	36	3	51	111	71	143	52	20	28	34	19	237	3	12	6
K02204	thrB2; homoserine kinase type II [EC:2.7.1.39]		219	245	304	289	107	8	6	5	329	283	496	116	335	327	300	362	265	386	321	375	346	208	280	305	347	298	307	387	341	336	428	124	45	173	186	220	357	440	209	125	119	112	84	328	73	185	58
K02205	rocE, rocC; arginine/ornithine permease		2	57	0	0	12	1	4	5	105	126	319	1	158	123	38	160	63	6	48	9	148	0	134	128	94	111	112	12	14	15	41	558	7	0	485	63	38	11	10	106	95	70	31	14	30	12	16
K02206	CDK2; cyclin-dependent kinase 2 [EC:2.7.11.22]		0	0	0	0	0	0	0	0	0	0	2	0	0	0	0	0	0	0	0	0	0	0	0	0	0	0	0	0	0	0	0	0	0	0	0	0	0	0	0	0	1	0	0	0	0	0	0
K02208	CDK8_11; cyclin-dependent kinase 8/11 [EC:2.7.11.22 2.7.11.23]		0	0	0	0	0	0	0	0	0	0	0	0	0	0	0	0	0	0	0	0	0	0	0	0	0	0	0	0	0	0	0	0	0	0	0	0	1	0	0	0	0	0	0	0	0	0	0
K02217	ftnA, ftn; ferritin [EC:1.16.3.2]		788	819	691	716	915	962	834	847	635	654	797	1000	608	615	742	852	788	669	710	686	585	859	654	665	586	682	671	661	692	630	619	746	1062	959	693	977	652	684	764	719	713	743	766	609	756	730	900
K02221	yggT; YggT family protein		1294	1228	1414	1435	1115	901	881	861	1251	1303	1516	1222	1382	1330	1465	1726	1388	1447	1428	1304	1281	1390	1336	1364	1264	1272	1261	1265	1308	1420	1336	1153	1113	1337	1091	1325	1364	1332	1218	978	1101	990	918	1144	926	1194	987
K02224	cobB-cbiA; cobyrinic acid a,c-diamide synthase [EC:6.3.5.9 6.3.5.11]		758	350	722	769	160	12	4	7	426	459	486	260	469	441	656	582	377	783	637	757	498	530	468	425	513	327	419	673	706	772	746	373	52	443	208	221	609	467	563	139	163	94	95	459	103	310	68
K02225	cobC1, cobC; cobalamin biosynthesis protein CobC		4	146	26	22	325	28	1	3	248	258	126	7	255	263	94	145	85	25	117	98	289	1	228	241	391	252	271	70	69	70	153	121	22	4	50	200	98	178	49	80	65	73	66	297	56	195	58
K02226	cobC, phpB; alpha-ribazole phosphatase [EC:3.1.3.73]		1463	1077	1309	1311	1051	1628	1737	1827	937	910	342	1282	989	984	1081	317	741	1293	976	1237	910	1340	1015	939	975	883	954	1170	1266	1306	1162	329	1159	1345	339	708	1231	652	1220	718	793	788	808	1097	854	1126	1064
K02227	cbiB, cobD; adenosylcobinamide-phosphate synthase [EC:6.3.1.10]		1497	1073	1468	1341	1635	927	823	905	1217	1298	575	1268	1270	1272	1120	620	890	1312	1079	1284	1262	1380	1213	1193	1289	1255	1229	1267	1306	1329	1298	710	1113	1375	467	861	1191	906	1290	304	358	237	178	1019	214	1160	588
K02228	cobF; precorrin-6A synthase [EC:2.1.1.152]		0	57	0	0	28	0	0	2	78	53	226	2	45	47	33	353	65	24	86	75	64	3	50	50	165	52	51	31	6	10	23	203	1	1	108	113	50	265	8	39	29	21	21	87	26	8	15
K02229	cobG; precorrin-3B synthase [EC:1.14.13.83]		0	105	0	1	18	3	4	1	94	84	395	1	81	55	38	293	193	61	141	87	86	5	72	64	198	58	82	49	17	30	30	187	4	2	128	158	58	348	17	43	41	37	22	136	25	13	21
K02230	cobN; cobaltochelatase CobN [EC:6.6.1.2]		296	237	151	160	87	5	8	1	280	272	495	143	279	301	191	593	253	212	236	255	325	269	300	278	359	223	317	194	186	186	330	259	43	222	245	217	215	399	124	115	127	90	73	389	79	186	53
K02231	cobP, cobU; adenosylcobinamide kinase / adenosylcobinamide-phosphate guanylyltransferase [EC:2.7.1.156 2.7.7.62]		1357	933	1299	1306	994	915	865	834	961	989	519	1071	993	1011	1034	417	752	1198	936	1176	957	1174	949	919	962	926	937	1112	1160	1248	1148	541	924	1207	423	734	1130	778	1220	779	823	815	841	946	886	1094	919
K02232	cobQ, cbiP; adenosylcobyric acid synthase [EC:6.3.5.10]		1808	1064	1786	1759	1723	1102	998	908	1435	1486	557	1462	1512	1500	1377	645	875	1691	1304	1564	1513	1834	1502	1521	1428	1387	1447	1557	1693	1661	1534	591	1134	1692	470	946	1469	858	1551	328	407	266	239	1013	241	1476	608
K02233	E2.7.8.26, cobS, cobV; adenosylcobinamide-GDP ribazoletransferase [EC:2.7.8.26]		1497	950	1343	1386	1106	879	913	872	1016	1005	657	1259	1062	1024	1105	706	793	1263	1036	1237	1056	1359	1027	1043	1020	989	950	1241	1333	1350	1188	608	1146	1302	492	808	1285	930	1296	827	809	889	884	988	857	1113	965
K02234	cobW; cobalamin biosynthesis protein CobW		1	59	0	0	18	1	0	1	64	54	154	1	49	51	46	148	121	3	66	72	75	2	51	32	186	44	47	38	26	30	52	86	1	0	32	97	46	112	22	20	16	17	17	106	21	11	13
K02236	comC; leader peptidase (prepilin peptidase) / N-methyltransferase [EC:3.4.23.43 2.1.1.-]		37	159	59	104	24	6	7	4	79	102	347	10	101	91	239	533	189	129	206	76	123	4	65	88	45	60	100	67	46	71	75	300	7	7	315	397	63	65	61	91	65	54	23	69	21	17	13
K02237	comEA; competence protein ComEA		2167	1596	2006	2024	1222	888	860	876	1286	1301	1274	2214	1352	1304	1798	1522	1664	1961	1782	1830	1298	2218	1380	1386	1333	1307	1357	1897	1916	1888	1731	1130	2148	2234	1199	1360	1744	1490	1982	1012	1048	948	913	1341	900	1205	1383
K02238	comEC; competence protein ComEC		1704	1314	1510	1583	1164	1277	1307	1301	1252	1222	1561	1281	1267	1292	1684	1659	1527	1628	1621	1567	1286	1425	1230	1256	1218	1216	1299	1540	1407	1524	1466	1282	1203	1301	1264	1346	1515	1341	1324	1014	1040	947	933	1350	926	1174	1010
K02239	comER; competence protein ComER		0	19	0	0	9	0	3	0	49	52	164	0	56	65	16	72	34	2	24	3	43	0	42	61	37	56	48	19	3	0	12	280	5	0	216	9	18	2	1	36	51	45	18	14	12	4	5
K02240	comFA; competence protein ComFA		25	170	68	88	25	6	9	3	100	123	366	5	129	89	338	614	268	152	274	65	108	0	99	112	74	102	85	84	62	69	63	360	7	4	394	454	84	147	53	119	67	63	36	90	29	20	15
K02241	comFB; competence protein ComFB		90	10	9	12	6	8	0	1	2	2	12	15	4	4	44	9	7	17	21	13	0	0	0	0	0	1	0	23	10	16	15	40	1	0	6	3	10	12	9	1	4	1	0	18	2	1	2
K02242	comFC; competence protein ComFC		607	294	684	729	102	10	5	2	357	398	349	244	446	367	829	637	444	801	713	642	400	497	392	377	321	364	333	582	589	615	547	322	36	420	406	449	531	153	396	209	180	104	83	195	65	340	68
K02243	comGA; competence protein ComGA		2	134	63	91	21	9	6	5	82	129	376	3	122	88	325	614	262	147	283	67	95	1	85	112	70	64	81	95	59	69	63	332	4	4	369	410	83	160	34	117	78	64	39	86	22	15	20
K02244	comGB; competence protein ComGB		1	138	70	106	25	4	3	3	91	121	371	3	127	85	387	663	331	143	326	69	98	0	95	107	87	106	105	79	64	55	61	331	8	6	425	414	93	200	41	110	97	71	39	75	32	14	13
K02245	comGC; competence protein ComGC		2	135	83	94	32	4	6	6	101	113	366	1	122	87	324	642	246	159	259	53	107	0	94	102	71	95	80	75	70	69	77	342	6	8	370	439	75	137	46	124	86	77	39	77	22	15	11
K02246	comGD; competence protein ComGD		2	114	71	88	27	5	8	6	74	111	337	1	101	95	315	629	257	141	269	75	101	0	95	91	66	75	83	72	58	66	58	351	8	7	356	422	80	137	40	108	84	67	33	70	14	19	11
K02247	comGE; competence protein ComGE		0	21	0	0	1	0	1	2	45	53	176	0	55	45	17	70	28	2	24	1	50	0	56	59	38	43	51	0	5	0	9	287	4	0	216	13	9	0	1	41	37	35	10	3	12	6	8
K02248	comGF; competence protein ComGF		0	33	60	95	7	4	4	2	48	75	195	0	75	69	31	176	28	55	62	60	54	0	63	53	39	57	48	48	46	55	41	293	5	0	231	13	41	11	34	92	64	46	14	15	19	6	13
K02249	comGG; competence protein ComGG		0	20	0	0	0	0	0	0	45	49	154	0	67	54	16	93	27	1	22	2	53	0	56	58	34	53	47	0	2	0	10	281	4	0	222	12	6	0	0	43	47	37	14	3	11	3	7
K02250	comK; competence protein ComK		3	150	1	0	16	3	10	6	149	161	456	3	200	141	338	647	284	56	264	25	158	0	131	166	122	154	149	28	15	9	22	634	5	0	686	408	57	136	6	104	115	101	56	61	30	20	16
K02251	comQ; competence protein ComQ		0	3	0	0	0	0	0	0	0	0	1	0	0	0	1	4	0	0	0	0	0	0	0	0	0	0	0	1	0	0	2	3	0	0	0	1	0	0	0	0	0	0	0	3	0	0	0
K02253	comX; competence protein ComX		0	2	0	0	0	0	0	0	0	0	0	0	0	0	0	0	0	0	0	0	0	0	0	0	0	0	0	0	0	0	0	0	0	0	0	0	0	3	0	0	0	0	0	1	0	0	0
K02254	comZ; competence protein ComZ		0	15	0	0	0	0	3	1	45	50	153	0	67	51	17	76	25	1	24	2	67	0	51	61	37	54	53	4	1	0	10	293	1	0	233	5	16	0	0	43	36	34	16	8	21	2	8
K02255	ftnB; ferritin-like protein 2		0	19	0	0	4	2	0	0	31	27	14	0	26	26	28	8	42	0	14	4	27	0	57	40	38	52	38	0	2	0	2	141	7	0	178	8	7	8	1	545	541	592	676	23	712	236	401
K02257	COX10, ctaB, cyoE; heme o synthase [EC:2.5.1.141]		0	4	0	0	0	0	0	0	0	0	0	0	0	2	0	0	0	0	0	0	0	0	0	0	0	0	0	0	0	0	3	0	0	0	0	0	0	0	0	0	0	0	0	1	0	0	0
K02258	COX11, ctaG; cytochrome c oxidase assembly protein subunit 11		638	801	649	574	969	1246	1271	1374	931	901	267	986	901	910	485	202	575	478	505	578	906	891	901	922	955	943	859	617	606	603	642	330	1150	863	434	679	639	601	791	208	437	211	147	896	135	685	555
K02259	COX15, ctaA; cytochrome c oxidase assembly protein subunit 15		653	994	625	591	1010	817	821	865	1084	1108	1285	1002	1048	999	887	1506	1103	647	923	680	1079	891	1046	1083	1054	1082	1096	738	658	620	745	919	1154	884	943	1249	784	1152	807	343	557	266	212	994	194	722	576
K02274	coxA, ctaD; cytochrome c oxidase subunit I [EC:7.1.1.9]		643	1230	661	620	1623	1608	1801	1794	1425	1475	1254	971	1378	1419	665	1101	1087	625	860	768	1401	813	1412	1420	1376	1470	1437	751	693	663	821	1095	1178	914	1230	1082	817	1540	800	391	594	351	204	1271	223	989	677
K02275	coxB, ctaC; cytochrome c oxidase subunit II [EC:7.1.1.9]		637	1135	879	834	1021	968	961	972	1295	1285	1197	1003	1255	1211	806	940	1096	824	962	990	1278	852	1186	1228	1167	1246	1331	1001	963	931	1066	934	1172	963	1074	971	990	1150	958	364	623	307	212	1439	210	703	575
K02276	coxC, ctaE; cytochrome c oxidase subunit III [EC:7.1.1.9]		583	997	637	582	1313	935	915	847	1178	1229	1096	982	1172	1160	625	896	1046	575	778	682	1187	856	1178	1168	1215	1161	1145	726	684	684	794	825	1121	921	1005	889	785	1039	794	335	574	307	200	1061	194	882	602
K02277	coxD, ctaF; cytochrome c oxidase subunit IV [EC:7.1.1.9]		11	54	6	27	13	0	6	1	69	74	201	1	106	59	33	91	45	14	48	30	93	7	72	72	59	71	74	33	9	21	40	299	3	8	317	28	38	35	7	51	49	43	19	34	22	2	12
K02278	cpaA, tadV; prepilin peptidase CpaA [EC:3.4.23.43]		34	179	28	28	561	253	301	309	362	367	232	21	365	345	119	180	120	45	135	84	348	7	324	324	318	312	317	121	84	94	133	264	16	9	134	497	104	199	71	103	86	84	64	231	71	340	99
K02279	cpaB, rcpC; pilus assembly protein CpaB		201	291	172	132	630	247	315	320	452	444	352	218	449	458	213	233	234	133	231	213	426	203	395	406	433	410	479	272	228	211	241	395	215	214	310	547	248	368	194	118	124	110	82	358	98	367	190
K02280	cpaC, rcpA; pilus assembly protein CpaC		150	272	163	152	954	269	336	305	510	529	243	211	541	542	201	139	241	129	197	213	491	158	488	480	513	471	507	230	229	219	250	245	207	210	224	600	224	275	215	116	119	115	81	319	83	488	190
K02281	cpaD; pilus assembly protein CpaD		0	15	0	0	20	5	0	1	99	58	78	0	69	73	44	62	40	0	9	13	78	1	32	76	58	68	50	48	39	28	49	3	4	0	40	52	44	82	19	59	28	33	32	29	36	20	27
K02282	cpaE, tadZ; pilus assembly protein CpaE		185	264	170	151	621	246	309	325	458	428	295	204	449	424	191	226	217	133	205	188	435	164	398	397	344	408	387	237	205	206	212	310	227	208	274	571	213	309	204	111	117	96	65	321	69	316	178
K02283	cpaF, tadA; pilus assembly protein CpaF [EC:7.4.2.8]		285	444	165	165	683	335	413	368	568	529	1005	238	592	548	309	971	442	250	425	273	502	201	468	491	510	511	484	282	230	238	294	704	259	206	606	724	305	874	237	191	178	190	95	519	130	371	227
K02284	cpcA; phycocyanin alpha chain		0	0	0	0	2	0	0	0	0	0	1	2	0	0	10	20	84	1	0	4	0	0	1	0	0	0	0	4	2	0	2	0	0	0	0	1	0	1	0	0	1	0	0	5	0	1	0
K02285	cpcB; phycocyanin beta chain		0	0	0	0	1	0	0	0	0	0	4	1	0	0	10	23	90	0	0	3	0	0	2	0	0	0	0	5	0	1	3	0	0	0	0	0	0	1	0	0	1	0	0	3	0	1	0
K02286	cpcC; phycocyanin-associated rod linker protein		0	0	0	0	4	0	0	0	0	0	3	1	0	0	9	0	124	1	0	5	0	0	2	0	0	0	0	5	1	2	2	0	0	0	0	3	0	2	0	0	1	0	0	3	0	1	0
K02287	cpcD; phycocyanin-associated, rod		0	0	0	0	2	0	0	0	0	0	6	0	0	0	8	0	55	1	0	4	0	0	2	0	0	0	0	4	2	0	0	0	0	0	0	0	1	0	0	0	2	0	0	2	0	1	0
K02288	cpcE; phycocyanobilin lyase subunit alpha [EC:4.4.1.32]		0	0	0	0	1	0	0	0	0	0	0	1	0	0	8	0	72	0	0	6	0	0	0	0	0	0	0	1	1	1	1	0	0	0	0	4	1	0	0	0	1	0	0	3	0	0	0
K02289	cpcF; phycocyanobilin lyase subunit beta [EC:4.4.1.32]		0	0	0	0	1	0	0	0	0	0	2	1	0	0	10	0	55	0	0	1	0	0	4	0	0	0	0	5	1	0	0	0	0	0	0	0	2	0	0	0	0	0	0	4	0	0	0
K02290	cpcG; phycobilisome rod-core linker protein		0	0	0	0	2	0	0	0	0	0	5	0	0	0	13	21	167	1	0	0	0	0	1	0	0	0	0	3	1	1	0	0	0	0	0	2	0	1	0	0	2	0	0	6	0	0	0
K02291	crtB; 15-cis-phytoene synthase [EC:2.5.1.32]		0	244	5	4	88	3	6	6	359	278	454	3	346	257	148	288	318	60	147	146	314	10	220	263	252	258	263	135	63	44	125	340	36	2	440	246	143	417	46	147	117	134	65	371	88	48	69
K02292	crtO; beta-carotene ketolase (CrtO type)		0	0	0	0	0	0	0	0	0	0	2	0	0	0	7	0	23	0	0	0	0	0	1	0	0	0	0	3	0	1	2	0	0	0	0	0	2	0	0	0	1	0	0	4	0	0	0
K02293	PDS, crtP; 15-cis-phytoene desaturase [EC:1.3.5.5]		0	6	0	0	4	0	0	0	0	0	38	1	0	0	8	0	19	1	0	2	0	0	2	0	1	0	1	6	3	1	2	0	0	0	0	4	1	2	0	0	0	0	0	4	0	0	0
K02294	crtR; beta-carotene hydroxylase [EC:1.14.13.-]		0	7	0	0	0	0	0	0	1	2	44	2	1	1	23	1	65	0	6	11	5	0	4	0	2	0	2	3	9	3	9	13	0	0	9	5	0	2	0	0	3	1	0	8	0	0	1
K02297	cyoA; cytochrome o ubiquinol oxidase subunit II [EC:7.1.1.3]		3	250	0	0	80	796	853	890	269	194	355	6	193	236	93	214	219	45	131	154	217	7	222	223	239	214	222	149	92	94	133	345	61	2	432	342	158	352	46	608	556	723	732	361	706	250	512
K02298	cyoB; cytochrome o ubiquinol oxidase subunit I [EC:7.1.1.3]		5	409	1	0	138	1919	2168	2323	340	260	391	11	249	318	105	210	224	39	128	169	263	7	264	257	248	257	255	144	105	94	140	402	124	2	501	426	158	394	70	674	605	700	770	653	705	272	540
K02299	cyoC; cytochrome o ubiquinol oxidase subunit III		4	272	0	0	92	747	882	839	292	223	413	10	235	277	286	403	401	97	272	147	240	7	229	227	249	227	232	177	100	82	119	373	54	5	484	334	190	443	73	688	569	724	710	387	738	272	482
K02300	cyoD; cytochrome o ubiquinol oxidase subunit IV		4	246	1	0	71	839	849	837	304	265	494	9	254	272	107	297	191	34	132	131	289	9	284	264	262	294	265	140	105	85	120	605	57	2	631	368	148	343	61	681	624	681	714	366	753	266	441
K02302	cysG; uroporphyrin-III C-methyltransferase / precorrin-2 dehydrogenase / sirohydrochlorin ferrochelatase [EC:2.1.1.107 1.3.1.76 4.99.1.4]		1314	1070	1170	1102	290	10	12	33	702	630	784	1913	605	693	813	492	1008	967	891	964	724	1669	648	695	775	756	734	1159	1190	1098	1101	778	2134	1838	829	697	1245	1493	1423	759	853	740	817	964	824	475	1175
K02303	cobA; uroporphyrin-III C-methyltransferase [EC:2.1.1.107]		1259	1791	1250	1226	2325	2956	3161	3225	1588	1594	1232	1943	1524	1533	1557	1620	1658	1139	1478	1169	1560	1724	1468	1558	1517	1527	1520	1258	1240	1172	1219	1012	2235	1786	1117	2542	1269	1444	1479	396	554	354	273	1874	234	1322	1049
K02304	MET8; precorrin-2 dehydrogenase / sirohydrochlorin ferrochelatase [EC:1.3.1.76 4.99.1.4]		1209	989	1285	1257	1306	1338	1391	1314	965	1068	605	1206	1125	1061	1265	729	852	1207	1124	1044	1049	1265	1090	1095	922	1020	1053	1101	1260	1188	1059	944	1076	1291	841	1037	1055	509	1168	282	373	246	190	745	154	970	601
K02305	norC; nitric oxide reductase subunit C		3	94	3	3	10	2	0	1	52	40	61	8	39	74	30	78	13	5	48	35	74	2	44	60	83	51	48	29	18	25	152	49	32	0	33	76	36	59	22	17	28	14	9	280	17	13	7
K02313	dnaA; chromosomal replication initiator protein		1069	1227	834	875	1024	922	856	827	1175	1193	1627	1020	1134	1162	1114	1788	1399	901	1144	998	1160	861	1106	1131	1142	1197	1167	926	870	903	958	1198	1121	954	1212	1414	948	1497	1020	959	1101	920	933	1219	870	967	997
K02314	dnaB; replicative DNA helicase [EC:3.6.4.12]		1708	1471	1563	1555	1442	1076	966	945	1655	1856	1883	1352	1829	1793	1756	1938	1672	1753	1730	1660	1766	1443	1822	1759	1646	1679	1721	1585	1586	1602	1654	1838	1132	1418	1773	1518	1594	1590	1556	1216	1373	1163	1051	1451	1041	1541	1107
K02315	dnaC; DNA replication protein DnaC		1302	589	993	1105	201	379	465	474	590	650	788	574	738	680	1036	730	745	1080	981	950	720	956	750	679	526	658	625	845	908	947	808	892	302	817	813	196	790	461	785	794	804	836	836	476	865	723	579
K02316	dnaG; DNA primase [EC:2.7.7.101]		1521	1378	1400	1451	1096	883	894	879	1388	1415	1613	1235	1475	1386	1556	1795	1530	1560	1540	1504	1442	1382	1474	1401	1390	1420	1425	1408	1391	1415	1402	1295	1194	1342	1286	1383	1363	1480	1373	1057	1165	1008	941	1243	938	1292	1088
K02317	dnaT; DNA replication protein DnaT		0	18	0	0	3	1	0	0	24	27	16	0	23	36	28	11	37	0	18	4	34	0	55	43	40	61	56	0	4	2	0	172	11	0	176	10	6	6	1	582	494	649	711	31	683	226	403
K02318	COASY; phosphopantetheine adenylyltransferase / dephospho-CoA kinase [EC:2.7.7.3 2.7.1.24]		0	0	0	0	0	0	0	0	0	0	0	0	0	0	0	0	1	0	3	2	0	0	0	0	0	0	0	0	0	0	1	0	0	0	0	0	0	0	0	0	0	0	0	0	0	0	0
K02319	pol; DNA polymerase, archaea type [EC:2.7.7.7]		0	0	0	0	0	0	0	0	0	0	0	0	2	0	0	0	0	0	16	5	0	1	0	0	0	0	0	1	0	0	0	7	0	0	0	0	0	0	0	0	0	0	0	0	0	0	0
K02322	polC; DNA polymerase II large subunit [EC:2.7.7.7]		0	0	0	0	0	0	0	0	0	0	0	0	0	0	0	0	0	0	9	7	0	0	0	0	0	0	0	0	0	0	0	9	0	0	0	0	0	0	0	0	0	0	0	0	0	0	0
K02323	polB; DNA polymerase II small subunit [EC:2.7.7.7]		0	0	0	0	0	0	0	0	0	0	0	0	1	0	0	0	0	0	10	5	0	0	0	0	0	0	0	0	0	0	0	6	0	0	0	0	0	0	0	0	0	0	0	0	0	0	0
K02334	dpo; DNA polymerase bacteriophage-type [EC:2.7.7.7]		940	396	879	927	182	30	14	7	854	881	720	310	952	873	838	620	662	967	810	920	910	543	856	900	770	827	803	894	868	956	841	641	39	502	643	330	766	646	669	368	454	267	178	503	216	526	148
K02335	polA; DNA polymerase I [EC:2.7.7.7]		1628	1597	1445	1554	1808	1829	1984	1912	1763	1783	1763	1353	1805	1737	1581	1949	1555	1541	1594	1495	1756	1392	1790	1722	1678	1719	1729	1457	1440	1547	1468	1526	1193	1337	1534	1640	1417	1662	1503	1108	1239	1041	1020	1471	1017	1630	1169
K02336	polB; DNA polymerase II [EC:2.7.7.7]		615	686	629	611	1214	923	893	835	751	739	123	1002	676	740	455	62	507	508	444	539	720	846	802	708	738	789	758	584	640	597	607	372	1071	906	456	615	603	470	739	700	714	720	784	736	742	954	910
K02337	dnaE; DNA polymerase III subunit alpha [EC:2.7.7.7]		1636	1468	1460	1521	1434	1376	1523	1573	1573	1603	1759	1305	1564	1552	1635	1883	1672	1699	1608	1613	1596	1372	1592	1582	1478	1500	1505	1519	1481	1582	1479	1433	1156	1343	1400	1589	1512	1574	1559	1089	1221	1015	1004	1416	948	1375	1114
K02338	dnaN; DNA polymerase III subunit beta [EC:2.7.7.7]		1940	1396	2097	2040	1227	873	916	867	1823	1939	1906	1509	2002	1830	2029	1960	1707	2172	2016	1967	1971	1833	1961	1925	1643	1849	1822	1940	2027	2064	2039	1817	1211	1668	1647	1396	1917	1561	1720	1239	1354	1149	1073	1348	1053	1614	1092
K02339	holC; DNA polymerase III subunit chi [EC:2.7.7.7]		492	761	540	508	1215	880	835	878	791	790	441	807	775	832	469	319	599	446	484	585	807	662	816	808	916	806	866	565	547	543	619	510	916	701	551	773	599	702	642	758	738	793	786	851	798	946	866
K02340	holA; DNA polymerase III subunit delta [EC:2.7.7.7]		1494	1321	1435	1418	1121	911	887	872	1476	1489	1685	1290	1510	1387	1556	1791	1517	1523	1597	1443	1473	1398	1432	1442	1394	1390	1388	1400	1421	1371	1394	1429	1153	1325	1342	1410	1358	1523	1333	1054	1229	1000	950	1150	964	1247	995
K02341	holB; DNA polymerase III subunit delta' [EC:2.7.7.7]		1490	1294	1445	1475	1138	884	946	862	1452	1456	1625	1281	1468	1461	1558	1752	1581	1566	1612	1488	1503	1335	1458	1461	1356	1428	1501	1416	1419	1440	1407	1454	1188	1351	1371	1468	1437	1471	1345	1080	1200	1027	991	1241	916	1217	940
K02342	dnaQ; DNA polymerase III subunit epsilon [EC:2.7.7.7]		2571	3349	2544	2528	3824	5573	5404	5279	3097	3179	3040	3345	3071	3106	2420	2977	3092	2556	2869	2608	3041	3139	3051	3147	3219	3172	3165	2605	2490	2458	2477	2225	3613	3300	2392	3635	2636	2948	2834	1497	1716	1373	1188	3286	1189	2736	2250
K02343	dnaX; DNA polymerase III subunit gamma/tau [EC:2.7.7.7]		1561	1484	1443	1532	1776	1443	1513	1446	1642	1732	1801	1270	1731	1675	1614	1817	1565	1583	1580	1524	1751	1399	1738	1677	1643	1657	1702	1421	1560	1449	1466	1514	1177	1281	1462	1661	1424	1546	1463	1123	1261	1036	977	1397	987	1596	1073
K02344	holD; DNA polymerase III subunit psi [EC:2.7.7.7]		498	501	489	482	875	901	828	813	457	554	81	818	488	480	344	12	366	379	314	378	446	683	516	522	485	537	547	429	489	462	396	317	847	737	345	463	430	257	542	633	617	674	727	432	717	757	815
K02345	holE; DNA polymerase III subunit theta [EC:2.7.7.7]		0	35	0	0	2	0	0	0	28	34	21	0	29	29	28	9	44	0	19	13	37	0	47	40	35	61	59	1	4	3	4	156	13	0	196	24	4	8	0	607	490	623	712	39	701	235	440
K02346	dinB; DNA polymerase IV [EC:2.7.7.7]		1400	1364	1334	1358	1387	932	838	844	1386	1353	1771	1233	1397	1328	1625	1975	1575	1464	1585	1533	1294	1331	1294	1326	1332	1322	1298	1391	1398	1453	1448	1507	1177	1305	1435	1675	1357	1864	1287	1096	1035	983	949	1287	941	1222	1076
K02347	polX, dpx; DNA polymerase (family X)		49	159	2	3	34	2	10	2	141	141	417	9	132	96	344	618	293	90	263	46	110	2	95	107	82	107	97	41	6	17	64	456	13	8	426	440	60	319	9	85	81	78	33	147	26	17	12
K02348	elaA; ElaA protein		919	822	1076	1049	1002	889	860	857	849	821	695	936	810	825	849	623	847	1043	933	1035	861	1013	832	814	921	814	861	983	957	1024	878	517	852	947	577	715	908	690	920	834	756	815	824	726	826	927	846
K02351	K02351; putative membrane protein		0	101	2	0	23	1	1	3	99	69	151	1	72	95	68	89	69	3	92	68	68	4	47	91	90	85	85	70	62	31	56	113	27	0	134	101	97	134	37	34	50	40	26	229	10	3	15
K02352	drp35; lactonase [EC:3.1.1.-]		0	84	0	0	17	1	1	1	41	50	163	2	42	26	295	492	213	63	195	13	20	0	32	45	32	38	29	11	3	8	10	91	5	2	134	381	38	135	10	16	36	27	11	45	5	9	11
K02355	fusA, GFM, EFG; elongation factor G		3055	2478	2912	2855	2682	2693	2666	2614	2525	2639	2106	2556	2628	2604	2684	2153	2455	2904	2475	2699	2608	2718	2679	2586	2406	2531	2586	2651	2794	2797	2869	2021	2283	2673	1805	2337	2598	2112	2819	1289	1563	1234	1111	2348	1112	2426	1596
K02356	efp; elongation factor P		2038	1925	2057	2119	2029	1784	1711	1707	1883	1971	1769	2212	1976	1946	1971	1758	1940	2060	1987	1948	1946	2139	2038	2006	1978	2068	1932	1986	2012	1987	1882	1530	2193	2223	1628	1904	1952	1893	2062	1742	1840	1665	1659	1773	1704	1961	1962
K02357	tsf, TSFM; elongation factor Ts		1487	1278	1426	1475	1084	914	853	886	1381	1466	1586	1280	1393	1395	1549	1713	1541	1600	1523	1443	1421	1365	1465	1400	1385	1436	1318	1364	1395	1366	1370	1270	1131	1322	1217	1418	1390	1471	1436	1065	1229	1011	962	1258	936	1256	1009
K02358	tuf, TUFM; elongation factor Tu		2601	2081	1987	2094	2702	1909	1822	1802	2527	2699	2178	1791	2757	2711	2160	2270	2300	2145	2187	2207	2793	2057	2751	2688	2694	2567	2656	2062	1998	2067	2053	1744	1516	1829	1726	2368	2073	2176	1888	3072	3129	3105	3263	2222	3289	3200	2659
K02361	entC; isochorismate synthase [EC:5.4.4.2]		1	260	2	0	44	682	681	721	242	194	604	3	209	164	119	491	307	93	244	92	195	6	211	242	186	229	215	53	48	17	130	684	68	2	682	331	116	390	28	691	650	746	733	374	710	262	480
K02362	entD; enterobactin synthetase component D [EC:6.3.2.14 2.7.8.-]		2	158	2	1	29	409	439	470	118	56	64	3	71	82	40	27	60	8	38	33	91	1	86	76	191	81	102	23	20	29	93	184	59	0	218	84	40	82	24	561	558	640	755	284	675	230	403
K02363	entE, dhbE, vibE, mxcE; 2,3-dihydroxybenzoate-AMP ligase [EC:6.3.2.14 2.7.7.58]		5	215	2	1	40	713	736	735	210	185	288	4	183	182	78	176	108	19	81	55	206	1	217	217	175	191	193	38	33	25	125	581	63	0	700	183	68	161	25	654	625	744	735	387	755	262	481
K02364	entF; enterobactin synthetase component F [EC:6.3.2.14]		1	108	0	0	25	376	506	469	105	102	51	0	110	112	62	55	58	4	38	34	119	1	121	143	108	138	111	27	39	19	35	235	35	1	292	130	31	118	19	602	552	658	703	139	755	257	443
K02371	fabK; enoyl-[acyl-carrier protein] reductase II [EC:1.3.1.9]		743	270	714	776	135	8	1	0	530	628	293	262	611	560	661	164	294	781	535	671	587	503	566	636	420	539	538	670	687	755	617	33	30	428	133	109	587	132	580	207	330	144	151	229	153	465	111
K02372	fabZ; 3-hydroxyacyl-[acyl-carrier-protein] dehydratase [EC:4.2.1.59]		1543	1267	1556	1627	1101	866	873	860	1443	1460	1347	1243	1508	1426	1498	1412	1334	1502	1442	1450	1461	1401	1508	1424	1508	1410	1412	1468	1417	1455	1542	1346	1134	1314	1304	1292	1467	1199	1438	1097	1200	1001	944	1186	905	1233	1028
K02377	TSTA3, fcl; GDP-L-fucose synthase [EC:1.1.1.271]		123	203	394	448	62	7	7	7	278	235	307	63	268	264	340	244	261	380	347	406	271	109	252	265	233	238	266	422	376	411	477	318	49	97	276	182	388	202	253	759	615	729	718	369	772	327	452
K02379	fdhD; FdhD protein		1974	1899	2014	2016	1178	1747	1723	1810	1460	1490	1423	2916	1442	1444	1750	1076	1842	1873	1753	1737	1412	2586	1500	1479	1539	1508	1468	1960	2046	1914	1813	1462	3199	2719	1644	1603	1997	1670	2281	993	1179	1025	904	1813	884	1074	1782
K02380	fdhE; FdhE protein		634	543	617	554	119	7	3	3	316	319	146	989	319	315	403	94	493	458	431	479	290	851	342	350	332	372	380	591	588	573	638	272	1066	907	353	248	562	475	711	614	671	688	740	559	747	358	786
K02381	fdrA; FdrA protein		1	15	1	1	3	1	2	0	5	4	29	0	8	6	41	40	29	2	11	3	3	0	3	4	1	1	3	0	3	1	2	3	11	0	14	5	0	27	1	536	495	586	712	33	707	258	384
K02383	flbB; flagellar protein FlbB		0	0	0	0	0	0	1	0	0	0	1	0	0	0	0	0	0	0	0	0	0	0	0	0	0	0	0	0	0	0	2	12	0	0	0	2	0	1	0	0	0	0	0	0	0	0	0
K02385	flbD; flagellar protein FlbD		324	91	60	80	13	3	2	0	20	14	27	42	18	13	88	37	42	72	45	72	26	6	13	8	14	13	16	95	63	61	78	44	7	10	53	19	50	35	135	12	9	7	1	66	8	1	2
K02386	flgA; flagellar basal body P-ring formation protein FlgA		1132	1230	1078	1056	1260	2187	2134	2173	1153	1026	380	1748	1039	1115	816	193	895	775	768	944	1059	1506	1045	1071	1136	1116	1140	1111	1103	1065	1021	658	1956	1622	721	1055	1136	854	1304	829	876	830	833	1402	855	1068	1307
K02387	flgB; flagellar basal-body rod protein FlgB		1364	1339	1102	1104	1293	1798	1904	1852	1202	1079	673	1575	1135	1096	905	388	932	878	866	1028	1118	1384	1095	1112	1214	1150	1155	1159	1130	1109	1094	982	1797	1496	1026	1014	1117	887	1328	836	973	832	899	1392	853	985	1157
K02388	flgC; flagellar basal-body rod protein FlgC		1388	1301	1127	1123	1239	1785	1863	1769	1195	1109	603	1612	1077	1152	912	361	934	906	854	1037	1090	1394	1079	1155	1235	1120	1096	1137	1132	1094	1091	1023	1831	1467	983	1058	1138	921	1386	809	889	912	810	1410	863	997	1223
K02389	flgD; flagellar basal-body rod modification protein FlgD		1467	1458	1263	1234	1631	2262	2287	2243	1339	1241	609	1799	1193	1262	1011	368	1050	994	916	1119	1284	1511	1249	1237	1315	1348	1331	1248	1275	1258	1224	1055	2018	1616	1097	1148	1190	952	1495	841	988	916	877	1447	899	1169	1313
K02390	flgE; flagellar hook protein FlgE		1559	1486	1212	1211	1288	1868	1934	1870	1200	1181	628	1763	1186	1104	970	363	1028	995	931	1096	1172	1558	1141	1153	1207	1233	1156	1259	1208	1243	1167	989	1946	1554	1048	1088	1175	999	1450	857	915	881	849	1469	850	1008	1318
K02391	flgF; flagellar basal-body rod protein FlgF		1166	1294	1126	1038	1583	1905	1852	1875	1207	1156	400	1807	1205	1197	830	195	950	870	828	1007	1178	1539	1177	1175	1381	1251	1204	1148	1072	1122	1104	676	1954	1601	774	1118	1170	877	1372	790	896	792	816	1331	889	1151	1317
K02392	flgG; flagellar basal-body rod protein FlgG		1924	1701	1380	1338	1891	2306	2309	2358	1483	1433	717	1900	1371	1489	1157	408	1107	1176	1037	1323	1399	1602	1395	1367	1534	1460	1457	1403	1378	1378	1371	1128	2037	1656	1182	1243	1379	1017	1724	939	1002	913	864	1631	959	1333	1417
K02393	flgH; flagellar L-ring protein FlgH		1176	1294	1070	1051	1287	1853	1951	1884	1083	1063	450	1742	1071	1093	820	205	951	858	785	974	1044	1536	1073	1056	1196	1156	1078	1094	1100	1119	1086	644	1909	1630	753	1112	1179	968	1309	803	894	852	820	1347	841	980	1308
K02394	flgI; flagellar P-ring protein FlgI		1174	1288	1145	1031	1271	1867	1971	1866	1083	1073	429	1773	1037	1076	819	230	870	849	860	934	1144	1495	1046	1082	1198	1104	1101	1115	1097	1095	1077	668	2000	1556	710	1078	1078	925	1276	825	870	833	805	1318	890	1031	1321
K02395	flgJ; peptidoglycan hydrolase FlgJ		773	932	651	585	841	1999	2200	2136	860	794	275	964	728	817	493	183	553	540	481	596	820	832	791	736	816	782	819	687	700	614	675	619	1186	873	693	804	691	534	870	745	768	762	773	1057	796	752	998
K02396	flgK; flagellar hook-associated protein 1		1272	1253	832	920	1791	2126	2241	2301	1270	1305	598	1068	1203	1213	769	389	826	732	717	882	1235	877	1232	1161	1319	1217	1272	908	891	883	927	1010	1156	904	991	1103	916	700	1213	854	829	907	832	1235	884	1229	1072
K02397	flgL; flagellar hook-associated protein 3 FlgL		1547	1430	1269	1224	1324	1741	1661	1631	1187	1084	606	1816	1124	1184	980	342	989	988	940	1126	1175	1559	1098	1135	1246	1164	1167	1283	1223	1223	1151	957	1977	1671	1071	1034	1184	927	1527	834	892	899	870	1393	873	1045	1271
K02398	flgM; negative regulator of flagellin synthesis FlgM		1511	1330	1267	1277	1219	1675	1713	1622	1002	1021	305	1851	951	1005	870	176	888	992	801	1052	998	1565	999	1010	1085	1053	1059	1172	1183	1145	1096	625	1951	1618	754	972	1205	832	1535	688	866	804	802	1233	837	944	1250
K02399	flgN; flagellar biosynthesis protein FlgN		1026	1059	999	950	1216	1769	1698	1617	952	892	174	1570	856	916	664	83	726	751	654	784	928	1360	915	902	962	972	940	913	958	903	855	520	1738	1412	611	891	930	642	1134	727	731	791	796	1118	763	973	1175
K02400	flhA; flagellar biosynthesis protein FlhA		1500	1497	1251	1248	1580	2299	2304	2380	1329	1294	694	1795	1258	1316	1012	392	1072	996	948	1162	1314	1579	1215	1280	1402	1320	1271	1282	1260	1230	1188	1072	1960	1710	1131	1199	1263	967	1400	1391	1449	1456	1500	1583	1536	1473	1707
K02401	flhB; flagellar biosynthesis protein FlhB		1357	1480	1228	1123	1620	2204	2260	2282	1325	1275	586	1781	1270	1241	896	359	1040	935	873	1117	1258	1516	1204	1297	1342	1285	1293	1121	1191	1116	1142	921	1979	1674	1013	1193	1205	1022	1466	821	927	906	839	1469	849	1198	1368
K02402	flhC; flagellar transcriptional activator FlhC		0	57	0	0	14	2	0	0	87	96	43	1	93	101	31	30	89	1	29	37	89	1	105	96	102	57	110	38	19	18	29	206	10	0	204	41	34	43	14	601	479	615	721	82	749	228	429
K02403	flhD; flagellar transcriptional activator FlhD		0	48	0	0	10	1	0	1	65	85	37	0	101	115	34	49	62	0	23	40	104	0	114	99	121	109	141	36	23	16	28	224	10	0	239	43	31	44	9	534	546	664	697	80	684	218	441
K02404	flhF; flagellar biosynthesis protein FlhF		1007	1014	722	690	1566	1710	1755	1822	905	936	386	1019	914	921	573	232	595	581	533	654	885	884	899	906	1002	942	970	690	701	708	736	626	1137	963	669	760	723	537	877	170	264	170	94	990	103	905	553
K02405	fliA, whiG; RNA polymerase sigma factor FliA		1525	1427	1235	1195	1284	2169	2253	2346	1147	1040	405	1778	1099	1084	939	326	958	1038	871	1167	1077	1528	1075	1108	1170	1136	1147	1195	1169	1279	1147	749	1958	1632	951	1029	1161	896	1497	806	827	850	844	1421	827	927	1318
K02406	fliC, hag; flagellin		2590	2695	1660	1672	4684	6548	6619	6637	2912	2899	1249	1994	2905	2954	1563	683	1590	1460	1324	1715	2801	1603	2791	2754	2748	2880	2916	1804	1750	1699	1782	2242	2214	1704	2236	2997	1775	1393	2403	1259	1299	1243	1139	2797	1227	2905	1934
K02407	fliD; flagellar hook-associated protein 2		1477	1350	1165	1154	1585	1756	1754	1650	1217	1237	524	1821	1168	1196	923	321	982	971	857	1108	1228	1540	1200	1136	1152	1227	1281	1227	1200	1140	1150	903	1939	1605	1059	1113	1209	842	1384	803	962	865	862	1318	844	1190	1259
K02408	fliE; flagellar hook-basal body complex protein FliE		1440	1307	1102	1085	1332	1791	1827	1893	1148	1104	594	1602	1128	1121	904	361	902	884	861	1041	1100	1413	1064	1109	1175	1214	1147	1196	1103	1118	1093	983	1752	1441	1008	1048	1145	887	1331	856	895	864	830	1417	854	1010	1198
K02409	fliF; flagellar M-ring protein FliF		1579	1371	1187	1242	1618	1868	1832	1857	1319	1239	667	1768	1244	1259	991	347	1014	999	889	1184	1282	1541	1222	1216	1369	1287	1290	1228	1203	1251	1134	953	1968	1676	1054	1182	1251	992	1494	896	929	859	817	1337	854	1202	1286
K02410	fliG; flagellar motor switch protein FliG		1540	1414	1249	1207	1315	2103	2100	2144	1244	1157	626	1837	1172	1173	990	347	1002	1007	905	1182	1149	1512	1156	1181	1262	1216	1235	1262	1201	1195	1189	1078	2005	1644	1093	1078	1329	917	1475	884	969	884	886	1457	840	955	1322
K02411	fliH; flagellar assembly protein FliH		1463	1358	1174	1147	1289	2026	2076	2112	1164	1121	532	1717	1103	1151	930	362	971	979	839	1075	1122	1553	1089	1131	1154	1171	1190	1253	1182	1189	1085	1008	1944	1617	1022	1116	1189	918	1341	838	874	845	833	1389	824	968	1292
K02412	fliI; flagellum-specific ATP synthase [EC:7.4.2.8]		1598	1462	1230	1156	1352	2265	2384	2428	1230	1127	627	1814	1187	1232	983	351	987	948	928	1130	1209	1535	1143	1150	1351	1173	1208	1312	1208	1242	1216	986	1988	1621	1102	1093	1223	1008	1485	902	901	872	859	1503	847	1058	1326
K02413	fliJ; flagellar protein FliJ		851	714	611	638	925	892	830	868	682	705	210	875	638	688	534	173	510	530	466	627	623	721	664	664	756	714	729	654	647	629	664	448	887	753	574	522	577	455	786	716	700	753	815	746	822	744	849
K02414	fliK; flagellar hook-length control protein FliK		1154	1140	1043	979	1201	1692	1711	1697	992	1002	245	1578	995	953	737	171	778	790	659	884	942	1364	999	903	1052	1017	1035	940	958	988	952	526	1739	1421	777	913	1049	698	1181	743	804	802	780	1209	773	964	1169
K02415	fliL; flagellar protein FliL		1767	1803	1555	1406	2169	2622	2584	2591	1572	1529	562	2381	1468	1529	1138	321	1274	1257	1098	1318	1587	2039	1487	1524	1736	1624	1599	1486	1536	1475	1492	853	2574	2226	1016	1492	1528	1233	1765	889	964	918	896	1910	922	1514	1622
K02416	fliM; flagellar motor switch protein FliM		1023	915	737	763	953	879	866	831	874	833	604	1033	868	926	666	343	632	624	572	760	867	819	832	898	923	866	894	778	780	761	762	826	1130	919	799	736	806	664	927	788	814	860	837	1017	831	830	921
K02417	fliN; flagellar motor switch protein FliN		1702	1457	1260	1278	1352	1760	1708	1725	1285	1208	800	1850	1289	1282	1041	537	1071	1033	978	1223	1270	1607	1186	1235	1301	1253	1226	1347	1330	1299	1240	1303	1987	1692	1271	1106	1300	1107	1639	933	972	983	897	1412	856	1008	1274
K02418	fliO, fliZ; flagellar protein FliO/FliZ		809	812	604	617	918	867	901	879	683	648	256	848	617	637	546	195	523	522	453	596	603	680	654	637	747	709	675	641	686	677	651	460	898	710	506	615	652	519	753	688	707	759	786	730	741	760	893
K02419	fliP; flagellar biosynthesis protein FliP		1511	1386	1182	1209	1285	1786	1864	1923	1159	1178	684	1783	1136	1183	975	386	986	993	965	1088	1148	1574	1148	1193	1271	1231	1212	1218	1254	1224	1138	1051	2016	1598	995	1101	1209	1006	1515	868	925	906	837	1474	887	982	1306
K02420	fliQ; flagellar biosynthesis protein FliQ		1340	1354	1061	1133	1309	1816	1796	1839	1238	1108	596	1603	1076	1110	907	389	970	896	830	1051	1152	1348	1082	1144	1156	1141	1100	1105	1139	1101	1093	932	1758	1401	1040	1113	1102	938	1389	818	887	905	891	1337	851	953	1229
K02421	fliR; flagellar biosynthesis protein FliR		1308	1280	1172	1078	1279	1791	1792	1772	1142	1102	514	1752	1078	1110	866	328	956	959	856	1009	1104	1507	1048	1117	1198	1161	1186	1121	1141	1074	1095	786	1987	1583	878	1110	1202	980	1407	826	889	871	879	1434	833	1040	1299
K02422	fliS; flagellar secretion chaperone FliS		1711	1444	1280	1262	1322	1734	1736	1733	1077	1052	356	1830	1013	1079	920	257	964	1038	845	1175	1012	1567	1015	1012	1191	1098	1156	1278	1251	1209	1201	636	1977	1627	805	982	1235	851	1622	807	864	787	829	1365	816	964	1287
K02423	fliT; flagellar protein FliT		0	51	0	0	7	1	0	0	108	123	31	0	150	147	35	30	47	2	31	35	144	0	135	105	134	103	154	48	23	18	34	166	13	0	193	40	27	30	13	555	542	598	715	96	682	249	411
K02424	fliY, tcyA; L-cystine transport system substrate-binding protein		11	280	83	80	41	10	13	3	257	250	469	6	268	234	369	667	417	220	338	141	256	0	233	239	219	237	257	116	86	99	153	545	29	5	667	512	127	284	65	767	653	718	694	292	784	250	452
K02425	fliZ; regulator of sigma S factor FliZ		0	21	0	0	2	1	0	0	30	24	15	0	32	38	28	6	23	0	21	3	39	0	55	36	36	53	60	0	2	1	3	155	13	0	182	14	2	7	0	556	514	624	699	29	660	256	398
K02426	sufE; cysteine desulfuration protein SufE		511	748	529	486	1204	915	855	863	825	809	428	787	791	783	511	318	640	408	491	533	784	700	809	795	903	867	823	552	572	505	623	643	975	704	712	888	599	700	573	1353	1280	1431	1468	819	1482	1185	1286
K02427	rlmE, rrmJ, ftsJ; 23S rRNA (uridine2552-2'-O)-methyltransferase [EC:2.1.1.166]		640	820	632	584	964	866	768	797	934	989	542	996	865	1013	531	365	734	527	587	657	938	891	975	1006	1048	991	1006	711	669	627	676	556	1126	897	596	814	683	904	829	785	1002	876	830	835	870	891	912
K02428	rdgB; XTP/dITP diphosphohydrolase [EC:3.6.1.66]		1558	1489	1344	1290	1168	946	959	963	1397	1332	2123	1290	1380	1300	1605	2244	1776	1536	1639	1439	1371	1453	1326	1365	1301	1346	1256	1352	1326	1321	1506	1497	1169	1408	1410	1562	1397	1828	1309	1006	1090	1046	929	1464	975	1216	1012
K02429	fucP; MFS transporter, FHS family, L-fucose permease		519	519	577	544	444	200	154	195	569	580	364	737	599	624	486	342	491	510	433	578	621	681	508	596	518	569	541	526	562	505	499	151	863	756	300	390	530	474	569	1287	1176	1382	1529	549	1563	783	1241
K02430	fucR; DeoR family transcriptional regulator, L-fucose operon activator		1	35	0	0	4	75	84	95	38	33	15	0	30	36	46	15	37	0	31	9	56	2	42	48	38	62	55	2	5	2	5	183	27	6	179	17	7	10	1	1166	1001	1260	1385	74	1364	485	814
K02431	fucU, FUOM; L-fucose mutarotase [EC:5.1.3.29]		99	129	101	128	20	86	94	105	66	64	123	17	44	50	137	146	124	115	156	165	57	12	42	52	45	36	39	111	91	134	113	203	15	13	94	88	95	118	118	591	510	596	730	139	749	248	400
K02433	gatA, QRSL1; aspartyl-tRNA(Asn)/glutamyl-tRNA(Gln) amidotransferase subunit A [EC:6.3.5.6 6.3.5.7]		784	839	734	817	320	31	29	12	1095	1151	2310	271	1139	1088	1179	2116	1516	1064	1430	1106	1146	528	983	1097	1107	1014	1005	1031	878	928	1037	1328	91	412	1126	1158	996	1559	713	562	640	414	284	1024	306	552	213
K02434	gatB, PET112; aspartyl-tRNA(Asn)/glutamyl-tRNA(Gln) amidotransferase subunit B [EC:6.3.5.6 6.3.5.7]		866	626	756	805	223	21	14	12	845	892	1334	280	883	824	1055	1602	1033	1046	1115	877	928	494	871	839	751	765	753	807	816	810	926	834	63	435	715	847	784	983	727	376	472	271	228	717	217	496	132
K02435	gatC, GATC; aspartyl-tRNA(Asn)/glutamyl-tRNA(Gln) amidotransferase subunit C [EC:6.3.5.6 6.3.5.7]		642	623	766	780	235	18	18	14	799	869	1369	287	849	871	1035	1550	961	980	1088	791	858	501	831	826	810	765	752	755	758	824	816	771	73	419	750	864	749	1031	559	359	478	263	206	677	162	480	144
K02436	gatR; DeoR family transcriptional regulator, galactitol utilization operon repressor		0	14	0	0	0	0	0	9	3	2	1	0	3	4	20	10	14	0	13	2	4	1	1	1	6	2	3	3	2	5	6	6	9	0	4	7	0	4	3	577	477	626	618	25	697	235	427
K02437	gcvH, GCSH; glycine cleavage system H protein		1368	1510	1240	1209	1141	885	870	903	1235	1179	1692	1750	1134	1205	1315	1746	1553	1207	1343	1286	1149	1526	1139	1151	1245	1233	1213	1364	1260	1296	1262	1335	1878	1679	1299	1546	1328	1618	1411	1003	996	977	945	1347	883	886	1239
K02438	glgX; glycogen debranching enzyme [EC:3.2.1.196]		553	719	566	577	1451	1039	927	959	970	989	955	366	989	992	591	1026	861	668	721	671	1016	477	1064	1005	960	984	1027	622	613	625	664	1168	322	436	896	906	691	1041	564	801	767	866	805	806	858	1222	751
K02439	glpE; thiosulfate sulfurtransferase [EC:2.8.1.1]		619	660	688	590	899	882	804	822	590	600	152	977	527	599	437	106	472	482	414	484	549	831	598	579	634	595	623	618	619	571	561	419	1121	907	380	571	618	422	671	694	700	687	748	691	773	746	875
K02440	GLPF; glycerol uptake facilitator protein		1141	1043	1521	1502	491	828	859	823	819	829	1124	1170	848	803	1366	1323	1162	1570	1393	1328	780	1289	781	832	714	804	852	1341	1379	1409	1219	947	1122	1200	1127	948	1293	909	1191	976	948	841	891	919	842	748	900
K02441	glpG; GlpG protein		734	729	649	658	887	872	827	830	574	603	121	1013	561	581	445	61	494	513	438	523	539	853	586	612	671	608	586	601	639	619	627	342	1100	906	423	556	610	443	800	691	676	723	726	691	772	750	867
K02442	glpM; membrane protein GlpM		501	325	473	447	77	2	16	42	193	189	87	731	159	183	278	19	275	376	277	329	174	656	172	190	182	212	196	394	463	446	348	51	839	735	109	143	419	264	558	35	120	37	19	233	18	71	318
K02443	glpP; glycerol uptake operon antiterminator		771	335	741	825	137	12	6	2	405	432	509	265	513	399	928	626	551	880	755	723	451	519	458	457	356	374	388	644	686	791	648	629	42	406	598	409	604	179	557	705	653	744	769	249	793	538	477
K02444	glpR; DeoR family transcriptional regulator, glycerol-3-phosphate regulon repressor		924	815	917	968	1204	895	926	955	867	859	360	1086	832	909	762	257	649	844	722	944	908	1022	862	932	960	926	938	941	964	903	919	766	1088	1087	641	824	886	608	904	822	764	797	869	830	883	1033	971
K02445	glpT; MFS transporter, OPA family, glycerol-3-phosphate transporter		674	689	645	629	393	778	848	854	524	538	468	975	496	494	583	521	510	537	505	504	496	827	550	579	431	532	531	589	635	632	540	987	1059	924	870	797	622	400	671	731	785	790	784	524	759	491	836
K02446	glpX; fructose-1,6-bisphosphatase II [EC:3.1.3.11]		1399	878	1266	1262	987	1258	1329	1299	1181	1195	907	1225	1262	1139	1035	623	838	1268	1087	1105	1210	1335	1256	1233	1069	1198	1220	1102	1183	1231	1107	1179	1072	1271	1105	630	1124	742	1168	885	1084	864	848	790	892	1222	1010
K02448	norD; nitric oxide reductase NorD protein		3	95	0	3	18	1	1	1	69	34	55	5	27	56	27	80	17	10	45	32	67	0	37	47	77	50	61	31	18	17	154	50	34	1	32	77	44	64	19	14	27	10	9	258	11	12	5
K02450	gspA; general secretion pathway protein A		636	599	611	601	932	864	865	842	575	578	124	964	547	620	420	42	460	481	437	493	605	834	578	603	573	622	614	562	592	566	501	390	1044	872	394	556	533	412	737	139	209	110	68	469	59	503	476
[truncated: 7,003 more rows]
[truncated: 22 more columns]
