# Supplementary material for: Composition and Structure of Gut Microbiota of Wild and Captive Epinephelus morio via 16S rRNA Analysis and Functional Prediction
Source: Microorganisms. 2025 Jul 31;13(8):1792. doi: 10.3390/microorganisms13081792 (PMC12388694; doi:10.3390/microorganisms13081792)
Supplement: Supplementary file 1 [file microorganisms-13-01792-s001.zip › File S14. Code EC and abundance enzyme.xlsx]

## Sheet: Hoja1
File S14. Code EC and abundance enzyme
#NAME	description	Enzima	m1-2023	m10-2021	m11-2021	m12-2021	m13-2022	m14-2022	m15-2022	m16-2022	m17-2022	m18-2020	m19-2020	m2-2023	m20-2020	m21-2020	m23-2020	m24-2020	m25-2020	m26-2020	m27-2020	m28-2020	m29-2020	m3-2023	m30-2020	m31-2020	m32-2020	m33-2020	m34-2020	m35-2020	m36-2020	m37-2020	m38-2020	m39-2020	m4-2023	m40-2019	m41-2019	m42-2019	m43-2019	m44-2019	m45-2019	m46-2019	m47-2019	m48-2019	m49-2019	m5-2023	m50-2019	m51-2019	m52-2019
K01176	AMY, amyA, malS; alpha-amylase [EC:3.2.1.1]	Amilase	0.00872969	0.0343368	0.00643815	0.00665639	0.0413569	0.146259	0.15728	0.159571	0.0306267	0.0266256	0.0126217	0.00887519	0.0273167	0.024916	0.0106939	0.00811134	0.0161136	0.00662002	0.0103301	0.0105484	0.0251706	0.00629265	0.0265164	0.0255343	0.0229518	0.0249887	0.0262254	0.00814771	0.00625628	0.00658364	0.0104393	0.0309177	0.015568	0.00687463	0.044776	0.0387016	0.00876607	0.0117487	0.00851145	0.0451034	0.0444487	0.052269	0.0553244	0.0445942	0.0548152	0.0386289	0.0428119
K01178	SGA1; glucoamylase [EC:3.2.1.3]	Amilase	0	0.000872969	3.63737e-05	0	0.000545606	3.63737e-05	7.27474e-05	0	0.00225517	0.00254616	0.00218242	0.000145495	0.00181869	0.00250979	0.000727474	0.0020733	0.000218242	0	0.000472858	0.000618353	0.00181869	3.63737e-05	0.00116396	0.00247341	0.00170956	0.00200055	0.00141857	0.00029099	0.000145495	0.000327363	0.000872969	0.00214605	0.000109121	0	0.00301902	0.000727474	0.000545606	0.00287352	0.000109121	0.00163682	0.000945717	0.00160044	0.00120033	0.00116396	0.00160044	0.000727474	0.00101846
K01208	cd, ma, nplT; cyclomaltodextrinase / maltogenic alpha-amylase / neopullulanase [EC:3.2.1.54 3.2.1.133 3.2.1.135]	Amilase	0	0	0	0	3.63737e-05	0	0	0	7.27474e-05	7.27474e-05	7.27474e-05	3.63737e-05	0	0	0.000181869	0.000545606	0.000509232	0	3.63737e-05	0.000145495	0	0	0	0	0	0	0	0	3.63737e-05	0	7.27474e-05	0.000436485	0	0	0.000109121	3.63737e-05	7.27474e-05	0	0	3.63737e-05	7.27474e-05	3.63737e-05	0	0	0	0	0
K01214	ISA, treX; isoamylase [EC:3.2.1.68]	Amilase	0	0	0	0	0	0	0	0	0	0	0	0	0	0	0	0	0	0	0	0	0	0	0	0	0	0	0	0	0	0	0	0	0.000109121	0	0	0	3.63737e-05	0	0	0	0	0	0	0	0	0	0
K05343	treS; maltose alpha-D-glucosyltransferase / alpha-amylase [EC:5.4.99.16 3.2.1.1]	Amilase	7.27474e-05	0.00832958	0.000254616	0.000181869	0.00181869	0.000145495	0.000181869	0.00029099	0.00734749	0.00349188	0.0248796	0.000254616	0.00469221	0.00476496	0.00309177	0.020733	0.0116032	0.00254616	0.00825683	0.00425572	0.00469221	0.000109121	0.00425572	0.00607441	0.00523781	0.00560155	0.00621991	0.00309177	0.00145495	0.00170956	0.00727474	0.0145859	0.00178231	3.63737e-05	0.0142949	0.0077476	0.00469221	0.0134946	0.00112759	0.00352825	0.00527419	0.0034555	0.00127308	0.0165137	0.000909343	0.000545606	0.000909343
K05992	amyM; maltogenic alpha-amylase [EC:3.2.1.133]	Amilase	3.63737e-05	0.000727474	3.63737e-05	0.000109121	0	0	0	0	0	0	7.27474e-05	3.63737e-05	0	0	0	0	3.63737e-05	3.63737e-05	0	0.000181869	0	3.63737e-05	0	0	0	0	0	0	0	3.63737e-05	0.000109121	0	0	0	0	0	0	0	0	0	0	0	0	0	0	0	0
K07405	E3.2.1.1A; alpha-amylase [EC:3.2.1.1]	Amilase	0	0.000218242	0	7.27474e-05	7.27474e-05	0	0	0	0.000254616	0.000145495	0.00149132	0	0.000181869	3.63737e-05	0	0.0020733	0.000181869	0.000145495	0.000181869	0	3.63737e-05	0	3.63737e-05	0	0.000109121	3.63737e-05	3.63737e-05	3.63737e-05	3.63737e-05	0	0.000691101	0.000509232	0	3.63737e-05	0.000181869	0.000181869	7.27474e-05	0.000872969	0.000181869	0	3.63737e-05	3.63737e-05	7.27474e-05	0.000181869	0	3.63737e-05	0
K12047	MGAM; maltase-glucoamylase [EC:3.2.1.20 3.2.1.3]	Amilase	0	0	0	0	0	0	0	0	0	0	0	0	0	0	0	0	0	0	0	0	0	0	0	0	0	0	0	0	0	0	0	0	0	0	0	0	0	0	0	0	0	0	0	0	0	0	0
K13043	argF; N-succinyl-L-ornithine transcarbamylase [EC:2.1.3.11]	Amilase	0	0.000436485	0	0	0.00029099	0	0	0	0.000545606	0.000254616	0.00098209	0	0.000400111	0.00029099	0.000545606	0.000181869	0.000327363	0	0	0.00098209	0.000436485	0	0.000363737	0.000472858	0.000363737	0.000145495	0.000472858	7.27474e-05	3.63737e-05	0	0.000727474	0	0.000145495	7.27474e-05	0.000363737	0.000654727	0.000218242	0.000727474	0	0.000218242	0.000327363	0.000145495	3.63737e-05	0.000800222	0	0.000218242	3.63737e-05
K16602	TTLL5, TTLL10; tubulin polyglutamylase TTLL5 [EC:6.3.2.61]	Amilase	0	0	0	0	0	0	0	0	0	3.63737e-05	0	0	0	0	0	0	0	0	0	0	0	0	0	0	0	0	0	0	0	0	0	0	0	0	0	0.000109121	0	3.63737e-05	0	0	0	0	0	0	0	0	0
K02547	mecR1; methicillin resistance protein (no KO assigned)	antibiotic resistance protein	0	0.000618353	0	0	0.000181869	0	3.63737e-05	0	0.000181869	0.00029099	0.000654727	0.000109121	0.000363737	0	0.00312814	0.00545606	0.00203693	0.000909343	0.00229154	0.000145495	7.27474e-05	0	0.000363737	0.000581979	0.000254616	0.000581979	0.000436485	0.000254616	7.27474e-05	0.000181869	3.63737e-05	0.000509232	7.27474e-05	0.000109121	0.00178231	0.00505595	0.000509232	0.00240067	0.000145495	0.000254616	0.000436485	0.00029099	0.000327363	0.000545606	0.000109121	0	3.63737e-05
K03712	marR; MarR family transcriptional regulator, multiple antibiotic resistance protein MarR	antibiotic resistance protein	0	0.000618353	0	0	7.27474e-05	3.63737e-05	0	0	0.00109121	0.00109121	0.000909343	0	0.000909343	0.00123671	0.00101846	0.000400111	0.00145495	0	0.000654727	0.000327363	0.00116396	3.63737e-05	0.00145495	0.00141857	0.00141857	0.00192781	0.00163682	3.63737e-05	0.000145495	7.27474e-05	7.27474e-05	0.00618353	0.000327363	0	0.00585617	0.000545606	0.000109121	0.000327363	3.63737e-05	0.0212059	0.0193508	0.024625	0.0246614	0.000909343	0.0247341	0.00916618	0.0142949
K05595	marC; multiple antibiotic resistance protein	antibiotic resistance protein	0.0628538	0.067255	0.0729657	0.0697284	0.0957356	0.121379	0.116941	0.116723	0.067255	0.0620899	0.0247705	0.0905342	0.0643815	0.063363	0.0544151	0.0143312	0.0533602	0.0628174	0.0513961	0.063072	0.0638722	0.0821318	0.066964	0.0626355	0.0621627	0.0649635	0.0669276	0.0684917	0.0719836	0.070274	0.0679097	0.0335002	0.092462	0.0837323	0.035137	0.0608169	0.0652181	0.0508505	0.0738023	0.0353189	0.036592	0.0344095	0.0349551	0.064818	0.0347733	0.0675096	0.0628538
K08151	tetA; MFS transporter, DHA1 family, tetracycline resistance protein	antibiotic resistance protein	0.000400111	0.00378287	0.00589254	0.00749299	0.00130945	0.000327363	0.000109121	3.63737e-05	0.00643815	0.0056743	0.00592892	0.000509232	0.00560155	0.00669276	0.00621991	0.00611078	0.00363737	0.00614716	0.00694738	0.0100028	0.00687463	0.000145495	0.00581979	0.00662002	0.00665639	0.00618353	0.00603804	0.0078931	0.00800222	0.0078931	0.00840233	0.00603804	0.000872969	0.000218242	0.00534694	0.00469221	0.00647452	0.00694738	0.00491045	0.0265892	0.0213877	0.0251342	0.0277531	0.00683826	0.0263709	0.00902068	0.0172775
K08166	mmr; MFS transporter, DHA2 family, methylenomycin A resistance protein	antibiotic resistance protein	0	0.00232792	0	0	0.000327363	0.000109121	7.27474e-05	0	0.00167319	0.00141857	0.00298264	0	0.00181869	0.0020733	0.000400111	0.00236429	0.0015277	0.000145495	0.00029099	0.000472858	0.00134583	3.63737e-05	0.00134583	0.00243704	0.0022188	0.00287352	0.00185506	0.00156407	0.000509232	0.000872969	0.000618353	0.0022188	7.27474e-05	3.63737e-05	0.00254616	0.000545606	0.00112759	0.00218242	0.00029099	0.00149132	0.000909343	0.00127308	0.00101846	0.00465584	0.00141857	0.000691101	0.000945717
K08223	fsr; MFS transporter, FSR family, fosmidomycin resistance protein	antibiotic resistance protein	0.00123671	0.0063654	3.63737e-05	0	0.00149132	0.000145495	0.000254616	7.27474e-05	0.00862057	0.00905706	0.0175321	0.000400111	0.00792947	0.00862057	0.00316451	0.0134219	0.00618353	0.000727474	0.00527419	0.00403748	0.0100755	0.000181869	0.00963903	0.00869332	0.00891156	0.00898431	0.00985728	0.00280078	0.00120033	0.00247341	0.0048377	0.0210968	0.00112759	0	0.0238975	0.00654727	0.00327363	0.00814771	0.00101846	0.0251342	0.0232064	0.0261163	0.0269529	0.00971178	0.0268802	0.0100755	0.0163682
K13630	marB; multiple antibiotic resistance protein MarB	antibiotic resistance protein	0	0.000872969	0	0	0.000145495	7.27474e-05	0	0	0.000945717	0.000909343	0.000581979	0	0.00123671	0.00105484	0.00101846	0.000436485	0.00127308	0	0.000836595	0.000145495	0.00123671	0	0.00189143	0.00160044	0.00130945	0.00170956	0.00163682	3.63737e-05	0.000109121	7.27474e-05	3.63737e-05	0.0063654	0.000436485	0	0.00611078	0.000545606	0.000181869	0.000145495	0	0.020733	0.01986	0.0236065	0.0235702	0.00101846	0.0256071	0.0103665	0.0138948
K18214	tetP_A, tet40; MFS transporter, DHA3 family, tetracycline resistance protein	antibiotic resistance protein	0.000945717	0.00203693	0.0174594	0.0178959	0.000181869	3.63737e-05	0	0	0.00105484	0.00141857	0.00029099	0.000254616	0.00116396	0.00112759	0.0133492	0.000618353	0.00400111	0.0193144	0.0118215	0.0139311	0.000945717	3.63737e-05	0.0020733	0.00160044	0.000945717	0.000872969	0.00141857	0.0138948	0.0161499	0.0149496	0.0150587	0.000618353	7.27474e-05	0.00098209	0	3.63737e-05	0.0134219	3.63737e-05	0.010221	0.000618353	0.000218242	0.000218242	0.000109121	0.000400111	0.000145495	0.000109121	3.63737e-05
K18215	tetV; MFS transporter, DHA3 family, tetracycline resistance protein	antibiotic resistance protein	0	7.27474e-05	0	0	0	0	0	0	0	0	0	0	3.63737e-05	3.63737e-05	0	0.000654727	0	3.63737e-05	7.27474e-05	0	0	0	0	3.63737e-05	0	0	3.63737e-05	0.000181869	0	0	0	0.000363737	3.63737e-05	0	0.000109121	0.000363737	7.27474e-05	0.003601	0	0	0	0	0	0.000218242	0.000109121	0	0
K18220	tetM, tetO; ribosomal protection tetracycline resistance protein	antibiotic resistance protein	0.00258253	0.00440122	0.0146222	0.0148405	0.000872969	0.000545606	0.000218242	3.63737e-05	0.00349188	0.00447397	0.0150587	0.000327363	0.00407386	0.00389199	0.00931167	0.0164409	0.00371012	0.0148768	0.0105848	0.010803	0.00367375	0.000109121	0.00403748	0.00331001	0.00261891	0.00327363	0.00371012	0.0104756	0.011094	0.0114213	0.0107666	0.0160408	7.27474e-05	0.000618353	0.0104393	0.000836595	0.0101119	0.00349188	0.00665639	0.00512869	0.00243704	0.00225517	0.00098209	0.00283715	0.000945717	0.000545606	0.000509232
K18221	tetX; tetracycline 11a-monooxygenase, tetracycline resistance protein [EC:1.14.13.231]	antibiotic resistance protein	0	3.63737e-05	0	0	0	0	0	0	0	0	7.27474e-05	0	0	0	0	7.27474e-05	0	0	0	0.00029099	0	0	0	0	0	0	0	0	0	0	0	0	0	0	0	0	0	0.000181869	0	0	0	0	0	0	0	0	3.63737e-05
K18346	vanW; vancomycin resistance protein VanW	antibiotic resistance protein	0.000581979	0.000945717	7.27474e-05	0.000254616	0.000727474	3.63737e-05	3.63737e-05	0	0.000618353	0.000945717	0.00287352	0.000181869	0.000691101	0.00170956	0.000945717	0.00174594	0.000945717	7.27474e-05	0.000254616	0.000581979	0.00120033	3.63737e-05	0.00112759	0.000800222	0.000800222	0.00163682	0.00098209	0.00098209	0.000654727	0.00109121	0.000800222	0.000363737	7.27474e-05	0	0.00134583	0.0015277	0.00170956	0.00134583	0.000654727	0.000691101	0.000654727	0.000472858	0.000545606	0.000727474	0.000109121	3.63737e-05	0
K18353	vanJ; vancomycin resistance protein VanJ	antibiotic resistance protein	0	0.00167319	0	0	0.000254616	3.63737e-05	0	3.63737e-05	0.000691101	0.00105484	0.00356462	0	0.000909343	0.000945717	0	0.00389199	0.000109121	0.000109121	0.000254616	0.000145495	0.000363737	3.63737e-05	0.000727474	0.00098209	0.00101846	0.00101846	0.00112759	0.000363737	0.000109121	0	0.00029099	0.00407386	0	0	0.00461946	0.000254616	0.00029099	0.00323726	0	0.000945717	0.000691101	0.000909343	0.00029099	0.00123671	0.000218242	0.000181869	0.00029099
K18354	vanK; vancomycin resistance protein VanK	antibiotic resistance protein	0	0.000109121	0	0	3.63737e-05	0	0	0	0.000109121	7.27474e-05	0.000618353	0	0	0.000218242	0	0.000363737	0.000109121	0	0	0.000145495	7.27474e-05	0	7.27474e-05	7.27474e-05	0	0.000109121	7.27474e-05	3.63737e-05	0	0	3.63737e-05	0.000145495	0	0	0.000363737	3.63737e-05	0	0.000727474	0	7.27474e-05	0	0	0	7.27474e-05	3.63737e-05	0	0
K18552	cmlA, cmlB, floR; MFS transporter, DHA1 family, chloramphenicol/florfenicol resistance protein	antibiotic resistance protein	0	0.000254616	0	0	7.27474e-05	3.63737e-05	0.000145495	0.000181869	0.000545606	0.000836595	0.000800222	0	0.00112759	0.00130945	0.000181869	0.000145495	7.27474e-05	7.27474e-05	0.000654727	0.000472858	0.00112759	3.63737e-05	0.000800222	0.00127308	0.00145495	0.00134583	0.00120033	0.00203693	0.000872969	0.00120033	0.0013822	0.0015277	0	0	0.00210968	0.000472858	0.00134583	0.000509232	0.000400111	0.00029099	0.000145495	0.000436485	0.000181869	0.00098209	0.00029099	0.000181869	0
K18553	cmlR, cmx; MFS transporter, DHA1 family, chloramphenicol resistance protein	antibiotic resistance protein	0	0.00156407	0	3.63737e-05	0.000363737	0	3.63737e-05	7.27474e-05	0.00160044	0.00200055	0.00611078	7.27474e-05	0.00163682	0.00130945	7.27474e-05	0.00523781	0.000145495	7.27474e-05	0.000581979	0.000872969	0.00174594	7.27474e-05	0.00134583	0.00170956	0.00116396	0.0020733	0.00141857	0.000254616	3.63737e-05	0.000109121	0.000363737	0.00509232	7.27474e-05	3.63737e-05	0.00625628	0.000872969	0.000581979	0.00265528	0	0.00160044	0.00123671	0.00120033	0.000436485	0.00112759	0.000509232	0.000254616	0.000654727
K18555	qnr, mcbG; fluoroquinolone resistance protein	antibiotic resistance protein	0.0221152	0.0213514	0.022188	0.0213877	0.0231701	0.0392109	0.0330273	0.0322271	0.0153497	0.0152406	0.00192781	0.0344459	0.0155316	0.015568	0.0139675	0.000763848	0.0139675	0.0173139	0.0133492	0.0159681	0.0147314	0.0321907	0.0169138	0.0161136	0.0158589	0.0168047	0.0164409	0.0194236	0.0208421	0.0195691	0.0169502	0.00494683	0.0387744	0.0331001	0.00752936	0.0162227	0.0194963	0.0126944	0.0254252	0.00341913	0.00454671	0.00225517	0.00145495	0.0169138	0.0015277	0.014404	0.0164409
K18589	dfrA1, dhfr; dihydrofolate reductase (trimethoprim resistance protein) [EC:1.5.1.3]	antibiotic resistance protein	0	0.000472858	0	0	0	0	0	0	3.63737e-05	7.27474e-05	0.000218242	0	3.63737e-05	0	0.000618353	0.000363737	0.000254616	0	0.000545606	3.63737e-05	0	0	3.63737e-05	0	3.63737e-05	3.63737e-05	3.63737e-05	0	0	0	0	0	0.000400111	0	0	0.000181869	0	0.000109121	0	0.021315	0.017423	0.0221516	0.0248796	0.000945717	0.0262982	0.00847508	0.0154952
K18590	dfrA12, dhfr; dihydrofolate reductase (trimethoprim resistance protein) [EC:1.5.1.3]	antibiotic resistance protein	7.27474e-05	3.63737e-05	0	0	0	0	0	0	0.000254616	0.000109121	3.63737e-05	0	0.000145495	0.000254616	0.000109121	0	3.63737e-05	0	3.63737e-05	0	0.000218242	0	0.00029099	0.000218242	0.000218242	0.000472858	0.000254616	3.63737e-05	3.63737e-05	3.63737e-05	3.63737e-05	0.00105484	0	0.000218242	0.00101846	0.000109121	0.000109121	0.000109121	0	0.000109121	0.000181869	0.00029099	0	0	0	0	0
K18591	dfrD, dhfr; dihydrofolate reductase (trimethoprim resistance protein) [EC:1.5.1.3]	antibiotic resistance protein	0	0.000691101	0.00145495	0.00181869	0.000109121	0.000145495	7.27474e-05	3.63737e-05	0.00149132	0.00214605	0.00676551	0	0.00243704	0.00200055	0.000618353	0.00451034	0.00112759	0.00109121	0.00170956	0.000945717	0.00210968	0	0.00192781	0.0022188	0.00189143	0.00214605	0.00149132	0	0.000109121	7.27474e-05	0.00029099	0.0104756	3.63737e-05	0	0.00847508	0.000509232	0.000436485	0	0	0.000872969	0.00181869	0.00120033	0.000618353	0.000181869	0.000545606	0.000145495	0.000145495
K18926	lmrB; MFS transporter, DHA2 family, lincomycin resistance protein	antibiotic resistance protein	0.000109121	0.00250979	3.63737e-05	7.27474e-05	0.000436485	3.63737e-05	0.000327363	0.000109121	0.00421935	0.00451034	0.0230609	0.000181869	0.00556518	0.00403748	0.00287352	0.013822	0.00883881	0.00331001	0.00538331	0.000727474	0.00501957	0.000181869	0.0042921	0.00527419	0.00280078	0.00440122	0.00392836	0.000800222	0.000945717	3.63737e-05	0.000691101	0.022479	0.000181869	0.000181869	0.0181869	0.00451034	0.00181869	0.00560155	0.000145495	0.00301902	0.00352825	0.00312814	0.00120033	0.00123671	0.0013822	0.000509232	0.00101846
K19061	mrx; macrolide resistance protein	antibiotic resistance protein	0	0	0	0	0	0	0	0	0.000218242	0.000109121	0	0	0.000109121	0.000109121	7.27474e-05	0	0.000109121	0	3.63737e-05	0	0.000363737	0	0.000327363	0.00029099	0.000109121	0.000254616	0.000254616	0	7.27474e-05	0	3.63737e-05	0.00145495	0	0	0.00123671	0	0	7.27474e-05	0	0.000218242	0.000218242	3.63737e-05	7.27474e-05	0	0	0	3.63737e-05
K19541	lmrA; MFS transporter, DHA2 family, lincomycin resistance protein	antibiotic resistance protein	0	0.000254616	0	0	3.63737e-05	0	0	0	0.000327363	0.000436485	0.000872969	0	0.000400111	0.000436485	0	0.000472858	0	7.27474e-05	0.000109121	0	0.000254616	0	0.000218242	0.000509232	0.000254616	0.000436485	0.000400111	0	3.63737e-05	3.63737e-05	0.000145495	0.00112759	0	3.63737e-05	0.00185506	0.000109121	0	0.000691101	0	0.000400111	0.000181869	0.00029099	0.000109121	7.27474e-05	7.27474e-05	0	0.000109121
K19542	otrB, tcr; MFS transporter, DHA2 family, tetracycline/oxytetracycline resistance protein	antibiotic resistance protein	0	0	0	0	0	0	0	0	0	7.27474e-05	0	0	0	0	0	0	3.63737e-05	0	0	0	0	0	0	0	0	0	0	0	0	0	0	3.63737e-05	0	0	7.27474e-05	0	0	0	0	0	0	0	0	0	0	0	0
K19576	norA; MFS transporter, DHA1 family, quinolone resistance protein	antibiotic resistance protein	0.000109121	0.0027644	0	0	0.000400111	0.000109121	0	0.000109121	0.00112759	0.00167319	0.00447397	0	0.00160044	0.000909343	0.0112395	0.0179322	0.00782035	0.00236429	0.00643815	0.000363737	0.00112759	0	0.000945717	0.00123671	0.000654727	0.00109121	0.000872969	0.000400111	0.000181869	0.000327363	0.000145495	0.00200055	0.000181869	0.000218242	0.00407386	0.0148405	0.000945717	0.00531056	0.000181869	0.000509232	0.000836595	0.000836595	0.000800222	0.00170956	0.000181869	0.000254616	0.00029099
K19645	dfrB, dfr2; dihydrofolate reductase (trimethoprim resistance protein) [EC:1.5.1.3]	antibiotic resistance protein	0	0	0	0	3.63737e-05	0	0	0	0	0	0	0	0	0	0	0	0	0	0	0.000145495	0	0	0	0	0	0	0	3.63737e-05	0	0	0	0	0	0	0	0.000218242	0	0.000109121	0	0	0	0	0	0	0	0	0
K19646	fexA_B; MFS transporter, DHA2 family, florfenicol/chloramphenicol resistance protein	antibiotic resistance protein	0	7.27474e-05	0	0	0	0	0	0	3.63737e-05	3.63737e-05	0.000400111	0	3.63737e-05	0	0	0.000254616	0	3.63737e-05	0	0	3.63737e-05	0	3.63737e-05	0	3.63737e-05	7.27474e-05	3.63737e-05	0	0	0	0	0.000181869	0	0.000254616	0.000145495	0.000254616	0	0	0	0	0	3.63737e-05	3.63737e-05	3.63737e-05	0	0	0
K03781	katE, CAT, catB, srpA; catalase [EC:1.11.1.6]	Catalase	0.0226245	0.0457218	0.0188052	0.0184415	0.0217515	0.0332819	0.0364465	0.0371012	0.0415388	0.0373922	0.0821318	0.02939	0.0394655	0.0400838	0.0352098	0.0700921	0.0445214	0.0231701	0.0377559	0.028226	0.036301	0.0261891	0.0356826	0.036592	0.0333183	0.0371012	0.0360827	0.031245	0.0249524	0.0236793	0.0322271	0.0808224	0.0341913	0.027062	0.0798403	0.0555063	0.0343732	0.0677279	0.0273167	0.0365556	0.0389199	0.0377195	0.0311359	0.0527055	0.0322635	0.0208421	0.0298264
K03782	katG; catalase-peroxidase [EC:1.11.1.21]	Catalase	0.0236065	0.0367375	0.0238248	0.0258981	0.0469221	0.0673277	0.0700194	0.0722746	0.0316815	0.0311359	0.0150951	0.0347369	0.0301174	0.0310632	0.0210968	0.0108394	0.0271712	0.0206239	0.0217515	0.0264073	0.0330637	0.0325908	0.0316815	0.0324817	0.0343004	0.0333547	0.0319361	0.0240794	0.0242613	0.023461	0.0248796	0.0242976	0.0439758	0.0338276	0.0283715	0.0361555	0.0266619	0.0295355	0.0268802	0.0286625	0.0290626	0.0304084	0.0306267	0.0407749	0.0301538	0.0355371	0.0350279
K07217	K07217; Mn-containing catalase [EC:1.11.1.6]	Catalase	0.0029099	0.00563793	0.0041466	0.00698375	0.0015277	0.000109121	0.000218242	0.000363737	0.00752936	0.00658364	0.0121488	0.000436485	0.00749299	0.00760211	0.00374649	0.00920255	0.00614716	0.00411023	0.0065109	0.00756573	0.00734749	0.00109121	0.00698375	0.00683826	0.00592892	0.00727474	0.00818409	0.00803859	0.00621991	0.007202	0.00778398	0.0178595	0.000618353	0.000181869	0.018878	0.00294627	0.00702013	0.010803	0.00421935	0.00749299	0.00356462	0.00385561	0.00156407	0.00822046	0.00160044	0.000472858	0.00127308
K01183+A820:BN8714	E3.2.1.14; chitinase [EC:3.2.1.14]	Chitinase	0.107375	0.100537	0.1001	0.0914435	0.0750026	0.139457	0.153897	0.157244	0.0733294	0.0732567	0.0312086	0.159535	0.0659092	0.0710015	0.0649635	0.0183687	0.0679825	0.0775124	0.0646725	0.0762029	0.0701285	0.140875	0.0695102	0.0722382	0.0668185	0.073875	0.0713652	0.0932622	0.0945353	0.0927166	0.0804587	0.0705286	0.177104	0.152079	0.0806042	0.0635449	0.0937351	0.0645997	0.115086	0.0188052	0.0301538	0.0189871	0.00792947	0.0874788	0.00829321	0.0487772	0.0736568
K03791	K03791; putative chitinase	Chitinase	0.00934804	0.00541968	0.00887519	0.00894793	0.00269165	0.0150951	0.0198237	0.0216787	0.00967541	0.00960266	0.00236429	0.00494683	0.0109121	0.00891156	0.00731112	0.00341913	0.00603804	0.00880244	0.00709287	0.00880244	0.00931167	0.0107666	0.0107666	0.0105484	0.00905706	0.00909343	0.0101483	0.00993002	0.0107302	0.011676	0.0099664	0.00709287	0.00174594	0.00916618	0.0112759	0.00396473	0.0109485	0.00625628	0.00640177	0.00316451	0.00400111	0.00312814	0.00174594	0.0084387	0.00196418	0.00763848	0.00240067
K01183	E3.2.1.14; chitinase [EC:3.2.1.14]	Chitinase	0.107375	0.100537	0.1001	0.0914435	0.0750026	0.139457	0.153897	0.157244	0.0733294	0.0732567	0.0312086	0.159535	0.0659092	0.0710015	0.0649635	0.0183687	0.0679825	0.0775124	0.0646725	0.0762029	0.0701285	0.140875	0.0695102	0.0722382	0.0668185	0.073875	0.0713652	0.0932622	0.0945353	0.0927166	0.0804587	0.0705286	0.177104	0.152079	0.0806042	0.0635449	0.0937351	0.0645997	0.115086	0.0188052	0.0301538	0.0189871	0.00792947	0.0874788	0.00829321	0.0487772	0.0736568
K03791	K03791; putative chitinase (no KO assigned)	Chitinase	0.00934804	0.00541968	0.00887519	0.00894793	0.00269165	0.0150951	0.0198237	0.0216787	0.00967541	0.00960266	0.00236429	0.00494683	0.0109121	0.00891156	0.00731112	0.00341913	0.00603804	0.00880244	0.00709287	0.00880244	0.00931167	0.0107666	0.0107666	0.0105484	0.00905706	0.00909343	0.0101483	0.00993002	0.0107302	0.011676	0.0099664	0.00709287	0.00174594	0.00916618	0.0112759	0.00396473	0.0109485	0.00625628	0.00640177	0.00316451	0.00400111	0.00312814	0.00174594	0.0084387	0.00196418	0.00763848	0.00240067
K00432	gpx, btuE, bsaA; glutathione peroxidase [EC:1.11.1.9]	Glutathione peroxidase	0.0533966	0.0581979	0.0502321	0.0518689	0.0243704	0.0296446	0.0316451	0.0322635	0.0448852	0.0410659	0.0533602	0.0620536	0.0416843	0.044776	0.0536149	0.0673277	0.0523054	0.0499047	0.050705	0.0536149	0.0440849	0.0607805	0.0411387	0.0449943	0.0513233	0.0444487	0.0416479	0.0509596	0.0513597	0.0502685	0.0535057	0.0443396	0.0640177	0.0625264	0.0540513	0.0668549	0.0560155	0.0648543	0.0560883	0.0371376	0.040193	0.0373922	0.0347369	0.0605986	0.0329546	0.0282624	0.0425572
K01046	lip, TGL2; triacylglycerol lipase [EC:3.1.1.3]	Lipase	0.00894793	0.0222607	0.00800222	0.00752936	0.0158226	0.0297173	0.0319361	0.030663	0.0217151	0.0207694	0.046231	0.00443759	0.0199328	0.0211331	0.0286625	0.0671095	0.0193508	0.0139675	0.0209513	0.0163318	0.0193872	0.00814771	0.0200783	0.0218242	0.0250615	0.0195327	0.0194599	0.00978453	0.0091298	0.0112759	0.00989365	0.0369557	0.003601	0.00698375	0.0349915	0.0593255	0.0160408	0.0392109	0.00731112	0.00952991	0.0109121	0.00891156	0.00625628	0.0228427	0.00338276	0.0118578	0.00371012
K01048	pldB; lysophospholipase [EC:3.1.1.5]	Lipase	0.0513597	0.044776	0.0447397	0.0444487	0.0490681	0.0597256	0.0628902	0.0651817	0.0396837	0.0394291	0.0225517	0.0718745	0.0395382	0.0408477	0.0335729	0.0221152	0.0348824	0.0361555	0.0329182	0.036592	0.038156	0.0623809	0.0405567	0.0412114	0.0355371	0.0429574	0.0385925	0.0433575	0.0436848	0.0425936	0.0395382	0.0317179	0.0778398	0.0664912	0.029681	0.0318997	0.0424845	0.0307722	0.0527055	0.0326636	0.031245	0.030954	0.0317543	0.0412842	0.0328818	0.0393927	0.0494683
K01058	pldA; phospholipase A1/A2 [EC:3.1.1.32 3.1.1.4]	Lipase	0.0463401	0.0381197	0.0446669	0.0408841	0.0283351	0.0364465	0.0398656	0.038738	0.0268438	0.0274622	0.0139675	0.0697648	0.0256071	0.0287716	0.0281169	0.00687463	0.0307722	0.0338276	0.0283715	0.0344823	0.0253525	0.0601985	0.02939	0.0278986	0.0282624	0.0289171	0.0278623	0.039611	0.0415752	0.0409568	0.0327363	0.0178231	0.0759119	0.065109	0.0264801	0.0290262	0.0403748	0.0334638	0.048959	0.0255343	0.0297173	0.0280441	0.0298264	0.0319725	0.027935	0.023461	0.045358
K01114	plc; phospholipase C [EC:3.1.4.3]	Lipase	0.0267711	0.0229882	0.0202238	0.0202965	0.00480133	0.000218242	0.000545606	3.63737e-05	0.0144404	0.0140039	0.0250251	0.0298264	0.0145131	0.0145859	0.0192053	0.0229154	0.0256071	0.0186961	0.020151	0.0230609	0.013822	0.0265528	0.0128399	0.0148768	0.0124034	0.0160044	0.0143312	0.0236793	0.0213514	0.0236429	0.0197146	0.0228427	0.0294627	0.0278623	0.0196054	0.0232064	0.0229518	0.0263346	0.0223335	0.00585617	0.00767485	0.00611078	0.00331001	0.0206603	0.0027644	0.00407386	0.0128035
K01115	PLD1_2; phospholipase D1/2 [EC:3.1.4.4]	Lipase	0	0.000181869	0	0	0	0	0	0	0.000181869	0.000436485	3.63737e-05	0	0.000654727	0.000436485	0.000691101	0.00174594	0.000836595	0	0.000145495	0.000400111	0.000363737	0	0.000363737	0.000218242	0.000327363	0.000109121	0.000472858	0.00029099	0	0	7.27474e-05	0.0015277	7.27474e-05	0	3.63737e-05	0.00109121	0.000145495	0.0084387	3.63737e-05	0.000254616	7.27474e-05	7.27474e-05	0	0.000800222	0.000109121	0	3.63737e-05
K01127	GPLD1; glycosylphosphatidylinositol phospholipase D [EC:3.1.4.50]	Lipase	0	3.63737e-05	0	0	0	0	0	0	0	0	0	0	0	0	0	0	3.63737e-05	0	0	0	0	0	0	0	0	0	0	3.63737e-05	0	0	3.63737e-05	0	0	0	0	0	0	0.000145495	0	0	0	0	0	0	0	0	0
K06129	LYPLA3; lysophospholipase III [EC:3.1.1.5]	Lipase	0	3.63737e-05	0	0	0	0	0	0	3.63737e-05	0	3.63737e-05	0	3.63737e-05	7.27474e-05	0	0	0	0	0	0	0	0	0	3.63737e-05	0	3.63737e-05	0	0	0	0	0	0.00029099	0	0	0.000109121	0	3.63737e-05	0	0	3.63737e-05	0	3.63737e-05	0	0	7.27474e-05	0	0
K06999	K06999; phospholipase/carboxylesterase	Lipase	0.0186233	0.0221152	0.0196054	0.0186233	0.00603804	0.000254616	0.000327363	0.000218242	0.0250615	0.0240067	0.0277895	0.0266619	0.0249524	0.0228791	0.0164409	0.0170593	0.0242249	0.018005	0.0215696	0.0237157	0.024334	0.0244068	0.0234974	0.023461	0.0241521	0.0234247	0.0232428	0.0230609	0.0196054	0.0205511	0.0230609	0.0280078	0.0318634	0.0260436	0.0270984	0.0162591	0.0208421	0.0251342	0.0240067	0.0281896	0.0323726	0.028517	0.0284806	0.0277168	0.0292445	0.0166955	0.0291717
K12686	apeE, estA, lip-1; outer membrane lipase/esterase	Lipase	0	0.00225517	7.27474e-05	7.27474e-05	0.000872969	0.000109121	3.63737e-05	0.000109121	0.00349188	0.00196418	0.00250979	7.27474e-05	0.00149132	0.00218242	0.000691101	0.00265528	0.00141857	0.000363737	0.000945717	0.0015277	0.00232792	0	0.00116396	0.00214605	0.00658364	0.00181869	0.00192781	0.00250979	0.00185506	0.00178231	0.00178231	0.000872969	0.00116396	3.63737e-05	0.00378287	0.00247341	0.0029099	0.00669276	0.00160044	0.00101846	0.00156407	0.00112759	0.000581979	0.00574705	0.00029099	0.000145495	0.000109121
K13278	ASPG; 60kDa lysophospholipase [EC:3.1.1.5 3.1.1.47 3.5.1.1]	Lipase	0	0	0	0	0	0	0	0	0	0	0	0	0	0	0	0	0	0	0	0	0	0	0	0	0	0	0	0	0	0	0	0	0	0	0	0	0	0	0	0	0	0	0	0	3.63737e-05	0	0
K13985	NAPEPLD; N-acyl-phosphatidylethanolamine-hydrolysing phospholipase D [EC:3.1.4.54]	Lipase	0	0.000145495	0	0	0	0	0	0	7.27474e-05	0	0.000218242	3.63737e-05	0	3.63737e-05	3.63737e-05	3.63737e-05	0.000472858	0	0.000109121	7.27474e-05	0	0	3.63737e-05	7.27474e-05	0.000109121	0	3.63737e-05	0	0	0	0.000109121	7.27474e-05	0	0	0	0.000218242	3.63737e-05	0.000254616	0	0	3.63737e-05	0.000109121	0	7.27474e-05	0	0	0
K16619	plc, cpa; phospholipase C / alpha-toxin [EC:3.1.4.3]	Lipase	0.000181869	0.000618353	0.0013822	0.00294627	3.63737e-05	3.63737e-05	0	3.63737e-05	0.000181869	3.63737e-05	0	0.000363737	3.63737e-05	0	0.00134583	0	0.000254616	0.00160044	0.00101846	0.00280078	0.000109121	0.000436485	0	7.27474e-05	0.000145495	0.000181869	0.00029099	0.00167319	0.00112759	0.00247341	0.00112759	0	0	7.27474e-05	0	0	0.000945717	0	0.000836595	7.27474e-05	0	0	0	7.27474e-05	0	0	0.000145495
K17717	pld; phospholipase D [EC:3.1.4.4]	Lipase	0	0	0	0	0	0	0	0	0	3.63737e-05	0	0	0	0	0	0	0	0	0	0	3.63737e-05	0	0	0	0	0	0	0	0	0	3.63737e-05	0	0	0	0	3.63737e-05	0	0	0	0	0	0	0	0	0	7.27474e-05	0
K19311	lipV; lipase [EC:3.1.1.-]	Lipase	0	0.000363737	0	0	7.27474e-05	0	0.000145495	3.63737e-05	0.00109121	0.00123671	0.00243704	0	0.000872969	0.000727474	0.000109121	0.00120033	0.000254616	7.27474e-05	0.000327363	0.000509232	0.000909343	3.63737e-05	0.00105484	0.000909343	0.000654727	0.00127308	0.000945717	3.63737e-05	3.63737e-05	3.63737e-05	0.000145495	0.00349188	0.000109121	0	0.00421935	0.000545606	0.000218242	0.00465584	0	0.000800222	0.000618353	0.000581979	0.000181869	0.000654727	0.000327363	0.000218242	0.000145495
K01338	lon; ATP-dependent Lon protease [EC:3.4.21.53]	Protease	0.0673641	0.0491409	0.0624173	0.0603076	0.0421935	0.0479042	0.0514688	0.0509596	0.0567794	0.0583071	0.0439758	0.0491409	0.0567794	0.056743	0.0556518	0.0404112	0.0460855	0.0622718	0.0508141	0.0631448	0.056452	0.0539422	0.0583798	0.0553244	0.0593983	0.0578706	0.056161	0.0590345	0.0624173	0.0612533	0.0610351	0.046522	0.0448488	0.0550698	0.0440486	0.0403385	0.0587799	0.0515779	0.0552517	0.0361918	0.0441941	0.0346278	0.034846	0.0594347	0.0350279	0.0472131	0.0389199
K01358	clpP, CLPP; ATP-dependent Clp protease, protease subunit [EC:3.4.21.92]	Protease	0.0625628	0.0574705	0.0556518	0.0556154	0.0444123	0.0378287	0.03601	0.0388108	0.0628902	0.063654	0.0990093	0.0459036	0.0643815	0.0633994	0.0646725	0.100428	0.0759119	0.0612897	0.068128	0.0607805	0.0655454	0.0498684	0.0667094	0.0639086	0.05918	0.0628174	0.0631084	0.0585617	0.0568521	0.0535057	0.0565248	0.0776579	0.0417934	0.0506686	0.0769304	0.0584162	0.0553972	0.073293	0.0528874	0.0455399	0.04925	0.0441213	0.0373558	0.0539058	0.0380105	0.0463037	0.0387744
K01407	ptrA; protease III [EC:3.4.24.55]	Protease	0	0.000836595	0	0	0.000109121	0	0	0	0.00109121	0.000945717	0.000581979	3.63737e-05	0.00105484	0.00178231	0.00112759	0.000363737	0.000945717	0	0.000691101	0.000181869	0.00120033	3.63737e-05	0.00196418	0.00174594	0.00141857	0.00192781	0.00210968	7.27474e-05	0.000145495	3.63737e-05	0.000218242	0.00607441	0.000545606	0	0.00731112	0.00105484	0.000254616	0.000327363	3.63737e-05	0.0200783	0.0200783	0.0228427	0.024334	0.00210968	0.0259345	0.0092753	0.0145495
K01419	hslV, clpQ; ATP-dependent HslUV protease, peptidase subunit HslV [EC:3.4.25.2]	Protease	0.0371012	0.0356462	0.0319725	0.0324817	0.0357554	0.0326272	0.0302266	0.0303357	0.0447033	0.0443032	0.0244795	0.0421208	0.043794	0.042048	0.0362282	0.0323726	0.0345914	0.0319725	0.0363373	0.0304812	0.0445214	0.0419389	0.0424118	0.0425209	0.0443759	0.0421935	0.0425936	0.033973	0.034555	0.0341549	0.0335002	0.0329182	0.0408841	0.0442304	0.035428	0.0424845	0.0325908	0.0293172	0.0339003	0.032991	0.0379014	0.0341549	0.032991	0.0353916	0.0339367	0.0424481	0.0350279
K03544	clpX, CLPX; ATP-dependent Clp protease ATP-binding subunit ClpX	Protease	0.0545969	0.0488135	0.052269	0.051687	0.0412478	0.0369557	0.036301	0.0353553	0.0520872	0.0517234	0.0588163	0.0464856	0.0507413	0.0520144	0.056743	0.0697284	0.0567794	0.0593619	0.0566702	0.0547424	0.0508505	0.0514324	0.0521599	0.05256	0.0522327	0.0512142	0.049541	0.0521235	0.0512142	0.0533602	0.0527055	0.048668	0.0415752	0.0491409	0.0451398	0.0510687	0.0523054	0.0546333	0.048959	0.038156	0.0427391	0.0361918	0.0355007	0.0485953	0.03601	0.0433938	0.036592
K03605	hyaD, hybD; hydrogenase maturation protease [EC:3.4.23.-]	Protease	0.0297901	0.0172775	0.0221152	0.0201147	0.00480133	0.000109121	0.000109121	3.63737e-05	0.00938442	0.00974816	0.00560155	0.0375013	0.00822046	0.0099664	0.0167683	0.0065109	0.0157134	0.0169865	0.0164045	0.0157862	0.00898431	0.0317906	0.00916618	0.00949354	0.00971178	0.0101846	0.010512	0.0196054	0.0196782	0.0195327	0.0175685	0.00818409	0.0380105	0.032409	0.00727474	0.00865694	0.0197873	0.0209513	0.0237157	0.0409204	0.0391017	0.0431756	0.0502321	0.0158953	0.0512506	0.021315	0.0433575
K03667	hslU; ATP-dependent HslUV protease ATP-binding subunit HslU	Protease	0.035719	0.0388471	0.0324454	0.0319725	0.0386653	0.0488499	0.0501957	0.0510687	0.0436121	0.0473586	0.0238975	0.041757	0.0446669	0.0442304	0.0363737	0.0325908	0.0359372	0.0317179	0.0356462	0.0308449	0.0432483	0.0415388	0.0454671	0.0425209	0.0436121	0.0428482	0.0404839	0.0317906	0.0310995	0.0325545	0.0322999	0.031827	0.0408841	0.0421208	0.0349551	0.0413933	0.0324817	0.0292445	0.0349915	0.0344823	0.0385925	0.032118	0.0325545	0.0390654	0.0311723	0.0401566	0.0343368
K03694	clpA; ATP-dependent Clp protease ATP-binding subunit ClpA	Protease	0.0257526	0.0300811	0.0228427	0.0216424	0.0356826	0.0330637	0.0319361	0.0320816	0.0336821	0.035428	0.0201147	0.0371376	0.0332092	0.0330637	0.0197509	0.0147677	0.0262982	0.020442	0.0217151	0.0250615	0.0355735	0.0312814	0.0348096	0.0335002	0.0352825	0.0351734	0.0348824	0.025207	0.0266619	0.0243704	0.0269529	0.0201874	0.0394291	0.0333911	0.0226972	0.02939	0.0270984	0.0332092	0.0311359	0.0291353	0.0332819	0.0287352	0.031245	0.0322271	0.0309177	0.0320816	0.0324817
K03695	clpB; ATP-dependent Clp protease ATP-binding subunit ClpB	Protease	0.0521235	0.0482315	0.054306	0.0516507	0.0524873	0.0336457	0.0298628	0.0314633	0.0541968	0.0584889	0.0571431	0.0453216	0.0561246	0.0561246	0.0585981	0.061217	0.0584526	0.0604531	0.0572886	0.0559791	0.0559428	0.0504503	0.0559428	0.0535785	0.0509959	0.0563065	0.0529238	0.0508141	0.049832	0.0528146	0.0532147	0.0466311	0.0422299	0.0482679	0.0435393	0.0524873	0.054015	0.0508868	0.0499411	0.0387744	0.043212	0.036592	0.0361918	0.0446669	0.0347005	0.0524145	0.037865
K03696	clpC; ATP-dependent Clp protease ATP-binding subunit ClpC	Protease	0.0157134	0.0155316	0.00694738	0.0105848	0.00451034	0.000654727	0.000727474	0.000363737	0.0100755	0.0103301	0.0460855	0.00218242	0.00923892	0.00880244	0.022188	0.0565248	0.0310995	0.015277	0.021897	0.0134583	0.00851145	0.00145495	0.00742024	0.00891156	0.00738386	0.00829321	0.00811134	0.0101119	0.00698375	0.00829321	0.0105484	0.0328818	0.0013822	0.000872969	0.0329182	0.0233883	0.0103665	0.0264073	0.00902068	0.00836595	0.00738386	0.00603804	0.00232792	0.0125126	0.00283715	0.00174594	0.0020733
K03697	clpE; ATP-dependent Clp protease ATP-binding subunit ClpE	Protease	0	0.000363737	0.00225517	0.003601	0.000181869	7.27474e-05	7.27474e-05	0	0.000363737	0.000363737	0.00170956	0	0.000400111	0.000509232	0.000436485	0.00371012	0.000327363	0.00210968	0.00240067	0.00167319	0.000254616	0	0.00029099	7.27474e-05	0.000145495	0.000545606	0.000254616	0.00283715	0.0015277	0.00178231	0.00225517	0.000400111	0.000218242	3.63737e-05	0.000654727	0.000109121	0.00127308	0.000509232	0.00149132	0.00192781	0.000181869	0.000109121	0.00029099	0.000800222	0.000181869	0.000109121	0.000254616
K03797	E3.4.21.102, prc, ctpA; carboxyl-terminal processing protease [EC:3.4.21.102]	Protease	0.0605986	0.0547061	0.0497956	0.0521599	0.0433938	0.0487772	0.0497956	0.0483407	0.0548516	0.0563793	0.0537967	0.0475768	0.0571431	0.0541241	0.0591437	0.0546333	0.0587799	0.0536876	0.0501594	0.0536149	0.0562701	0.0517234	0.0539422	0.0540877	0.055579	0.0534694	0.0518689	0.0547788	0.0529238	0.0529601	0.0607441	0.0453944	0.043794	0.0485225	0.0491773	0.0525964	0.0550334	0.059762	0.0501957	0.0372831	0.0392109	0.0364828	0.0355371	0.0595074	0.0350643	0.04263	0.038738
K03798	ftsH, hflB; cell division protease FtsH [EC:3.4.24.-]	Protease	0.0728929	0.0580524	0.0601621	0.0628538	0.0412842	0.0338276	0.0327	0.0325545	0.0563429	0.0582343	0.0660547	0.0494683	0.0567794	0.0566339	0.0646361	0.074166	0.0719472	0.0640541	0.0625264	0.0622354	0.0589982	0.0534694	0.0558337	0.0578706	0.053724	0.0545969	0.0580161	0.0585981	0.0569976	0.0611442	0.0632539	0.0572159	0.0444487	0.0493591	0.0543423	0.0553608	0.0598711	0.0592164	0.0629265	0.0405567	0.0483043	0.038156	0.0360827	0.0635085	0.0353553	0.0459764	0.0375013
K04076	lonB; ATP-dependent Lon protease [EC:3.4.21.53]	Protease	0.0128035	0.00269165	0.00210968	0.00250979	0.000581979	7.27474e-05	0.000218242	0.000109121	0.00185506	0.00261891	0.00629265	0.00134583	0.00265528	0.00218242	0.00316451	0.00309177	0.00250979	0.00254616	0.00214605	0.00229154	0.00232792	0.000363737	0.00189143	0.00225517	0.0013822	0.00167319	0.00189143	0.00287352	0.0020733	0.00200055	0.00240067	0.0109485	0.000254616	0.00029099	0.00887519	0.000727474	0.00229154	0.000545606	0.00596529	0.00127308	0.00120033	0.00130945	0.000509232	0.0020733	0.000509232	0.000145495	0.000218242
K04086	clpL; ATP-dependent Clp protease ATP-binding subunit ClpL	Protease	0.000109121	0.000145495	3.63737e-05	3.63737e-05	0	3.63737e-05	0	0	0	0	0	7.27474e-05	0	0	0.000327363	0.00127308	3.63737e-05	3.63737e-05	3.63737e-05	3.63737e-05	3.63737e-05	0	0	3.63737e-05	3.63737e-05	0	3.63737e-05	7.27474e-05	0.000145495	3.63737e-05	0.000145495	0	0	0	0.000145495	0.000145495	7.27474e-05	0.000327363	3.63737e-05	0	3.63737e-05	3.63737e-05	0	0.000254616	0	0	3.63737e-05
K04087	hflC; modulator of FtsH protease HflC	Protease	0.022479	0.0277168	0.0232064	0.0221152	0.0363373	0.0324817	0.0301174	0.0316088	0.0322635	0.0345914	0.0128399	0.0368829	0.0305539	0.0325908	0.0186961	0.00934804	0.0229882	0.0186961	0.020442	0.0218242	0.0332819	0.0301174	0.0320816	0.0329182	0.0347369	0.0349551	0.0332819	0.0246978	0.0244068	0.0217879	0.0246614	0.0200419	0.0409204	0.0335729	0.0192417	0.0255707	0.0232792	0.0250979	0.0288444	0.0272439	0.0334274	0.0290626	0.0293536	0.0333547	0.0289535	0.0322635	0.035719
K04088	hflK; modulator of FtsH protease HflK	Protease	0.0280805	0.0286989	0.0225153	0.0214605	0.0356826	0.0330637	0.0305175	0.0306267	0.0355735	0.0367738	0.0128399	0.0376468	0.0345187	0.0356826	0.0193144	0.00814771	0.0232792	0.0180414	0.0206966	0.0225153	0.0364101	0.0344459	0.0359736	0.035428	0.0371376	0.0356462	0.0361191	0.0229882	0.0229154	0.0220425	0.0251342	0.0215696	0.041175	0.0353916	0.0196054	0.0263709	0.0240794	0.0242976	0.0274258	0.0279714	0.0344459	0.0295355	0.0296082	0.0329546	0.0303721	0.0348824	0.0333911
K04691	hhoB, degS; serine protease DegS [EC:3.4.21.-]	Protease	0.0230246	0.0256435	0.0227336	0.0214241	0.0332092	0.0318634	0.0297537	0.0330273	0.0213514	0.0209876	0.0109121	0.0379014	0.0195327	0.0226608	0.0163682	0.00640177	0.0173503	0.0181141	0.0146222	0.0203329	0.022479	0.0307358	0.0237884	0.0227336	0.0253525	0.0244795	0.0242249	0.0208058	0.0222607	0.021606	0.0216787	0.0143312	0.0384834	0.0309177	0.0167683	0.0227336	0.0238248	0.0232428	0.0251706	0.0238975	0.0257162	0.0276076	0.0280805	0.0259708	0.028517	0.0280441	0.031827
K04770	lonH; Lon-like ATP-dependent protease [EC:3.4.21.-]	Protease	0.0241885	0.0241885	0.0228063	0.0211331	0.032991	0.0445578	0.049832	0.0480133	0.0202602	0.0217515	0.00334638	0.0352098	0.0187688	0.0204784	0.0151678	0.000727474	0.0163682	0.0175321	0.0144404	0.016841	0.0183687	0.0310995	0.0204784	0.021024	0.0202965	0.0229518	0.0212422	0.0202602	0.0202602	0.0209513	0.0176776	0.0128399	0.0385925	0.0323362	0.0162954	0.020733	0.0195327	0.0128763	0.0259345	0.0247341	0.0252434	0.0247705	0.0272439	0.0194599	0.0270257	0.0274258	0.0340458
K04771	degP, htrA; serine protease Do [EC:3.4.21.107]	Protease	0.0487408	0.0440122	0.0292808	0.0324817	0.0377923	0.0362282	0.0371012	0.0368466	0.0448852	0.0449215	0.0389926	0.0388108	0.0425209	0.0444851	0.0285534	0.0327	0.0373194	0.0285897	0.0286261	0.0338639	0.0451762	0.031245	0.0416843	0.0419753	0.0444123	0.0428482	0.0422299	0.0369193	0.032409	0.0324454	0.0389926	0.0428846	0.042339	0.0340822	0.0374649	0.0356462	0.0343004	0.0409204	0.0440122	0.0363373	0.0370284	0.0324817	0.0325908	0.0419389	0.0324454	0.0344459	0.0374649
K04772	degQ, hhoA; serine protease DegQ [EC:3.4.21.-]	Protease	0.0224062	0.0168774	0.01986	0.0193872	0.00461946	0.000181869	0.000218242	3.63737e-05	0.0128035	0.0120761	0.00752936	0.0344095	0.0117487	0.0127308	0.0144767	0.00611078	0.0190235	0.0166955	0.0150951	0.015568	0.0137856	0.0309177	0.0135674	0.0122579	0.0119306	0.0138584	0.012949	0.0229882	0.0230973	0.0232064	0.0195691	0.0116396	0.0367011	0.0328455	0.0109121	0.0092753	0.0209513	0.0167319	0.025789	0.0241521	0.0231337	0.0238612	0.0262982	0.0136038	0.0269529	0.0126581	0.0304812
K04773	sppA; protease IV [EC:3.4.21.-]	Protease	0.0456854	0.0384106	0.0547424	0.0546697	0.0520144	0.0469585	0.0477223	0.0481588	0.0495046	0.0511778	0.0258617	0.0460127	0.0526328	0.0531784	0.041757	0.0215696	0.0408841	0.0545606	0.0429937	0.0512506	0.0524145	0.0524873	0.0540513	0.0516143	0.0493228	0.04925	0.0523781	0.0488499	0.0520144	0.049541	0.0518689	0.0226608	0.0429574	0.051978	0.0266983	0.0353916	0.047395	0.0417207	0.0487772	0.0333183	0.0376468	0.0326272	0.030954	0.0382651	0.0341549	0.0505958	0.0379742
K04774	sohB; serine protease SohB [EC:3.4.21.-]	Protease	0.0228063	0.0271348	0.0226608	0.0213514	0.0340458	0.0457581	0.0458309	0.0490318	0.023461	0.0240067	0.0123307	0.0349188	0.0215332	0.0234974	0.0168047	0.00676551	0.01986	0.0176776	0.0161136	0.0191326	0.0222971	0.0320452	0.0231701	0.0228063	0.0253161	0.0241885	0.024625	0.0203329	0.0210604	0.0209876	0.0227336	0.0168047	0.0405931	0.0319725	0.0169138	0.0262254	0.0230973	0.0225517	0.0271712	0.00523781	0.00891156	0.0056743	0.00298264	0.0320452	0.00327363	0.0190962	0.0181869
K04775	ydgD; protease YdgD [EC:3.4.21.-]	Protease	0	0.000836595	0	0	0.000181869	0	0	0	0.00116396	0.00105484	0.00120033	0.000145495	0.000836595	0.00101846	0.00116396	0.000327363	0.00323726	0	0.000654727	0.000363737	0.00112759	3.63737e-05	0.0022188	0.00178231	0.00145495	0.00163682	0.00181869	0	0.000218242	3.63737e-05	0.000545606	0.00742024	0.000327363	0	0.00691101	0.00105484	0.000218242	0.00112759	3.63737e-05	0.0214969	0.0188416	0.0237884	0.0242613	0.00156407	0.0266619	0.0092753	0.0154952
K05520	pfpI; protease I [EC:3.5.1.124]	Protease	0.0020733	0.024334	0.0115305	0.011094	0.0171684	0.00181869	0.000763848	0.000654727	0.0222243	0.0221516	0.0515779	0.000727474	0.022479	0.0212059	0.0266619	0.0502685	0.0303357	0.0179322	0.0290262	0.0186961	0.021024	0.000945717	0.0195691	0.0202238	0.0214969	0.0218606	0.0218242	0.0170229	0.0149132	0.014986	0.021315	0.0327	0.00334638	0.000654727	0.0403748	0.0380833	0.0193144	0.0372103	0.00942079	0.0300447	0.0289899	0.0298264	0.0303721	0.0292445	0.0295355	0.0167319	0.0184051
K06012	gpr; spore protease [EC:3.4.24.78]	Protease	0.0137129	0.00520144	0.00421935	0.00665639	0.000545606	0.000145495	0.000145495	3.63737e-05	0.00210968	0.00225517	0.00767485	0.00200055	0.00250979	0.0020733	0.00571067	0.00538331	0.00280078	0.00501957	0.003601	0.00589254	0.00236429	0.00130945	0.00189143	0.00261891	0.00149132	0.00247341	0.00218242	0.00541968	0.00352825	0.00563793	0.00465584	0.0127672	0.000145495	0.000436485	0.00872969	0.000509232	0.00436485	0.00101846	0.00640177	0.00156407	0.00189143	0.00120033	0.000509232	0.00203693	0.000581979	0.000218242	0.000472858
K06891	clpS; ATP-dependent Clp protease adaptor protein ClpS	Protease	0.0218242	0.0309177	0.0196054	0.0185506	0.0371739	0.0320816	0.0316815	0.0320089	0.0310268	0.0268802	0.0400475	0.0301538	0.0269529	0.0284442	0.0202965	0.0328091	0.0349188	0.0199692	0.0245159	0.0234247	0.0273894	0.0253161	0.0282624	0.028808	0.0313905	0.0284806	0.0289171	0.0219697	0.0224062	0.0210604	0.0243704	0.0247705	0.0335002	0.027353	0.0292808	0.0321907	0.0258617	0.0432847	0.0243704	0.0283715	0.0266256	0.0300447	0.0281896	0.0344823	0.0314633	0.0283715	0.0314996
K06972	PITRM1, PreP, CYM1; presequence protease [EC:3.4.24.-]	Protease	0.0233156	0.00625628	0.00512869	0.00665639	0.0013822	0.000181869	0.000218242	7.27474e-05	0.0015277	0.00130945	0.00909343	0.00225517	0.000872969	0.00236429	0.00549243	0.00909343	0.0056743	0.00654727	0.0041466	0.00603804	0.00210968	0.000545606	0.00170956	0.0013822	0.00116396	0.00247341	0.00203693	0.00563793	0.00581979	0.00603804	0.00509232	0.00574705	0.000400111	0.000800222	0.00174594	0.00421935	0.00523781	0.0110576	0.0141857	0.00116396	0.00109121	0.00105484	0.000363737	0.00600166	0.000254616	0.000727474	0.000145495
K06985	K06985; aspartyl protease family protein	Protease	0.000109121	0.0078931	0.000181869	0.000145495	0.00145495	0.000254616	7.27474e-05	0.000181869	0.0166955	0.013822	0.00680188	0.000254616	0.0128763	0.0138584	0.00363737	0.00640177	0.00494683	0.000327363	0.00501957	0.00527419	0.015568	0.000218242	0.0130582	0.0144767	0.0205148	0.0136765	0.0120761	0.0027644	0.00250979	0.003601	0.00807496	0.00556518	0.00174594	0.000109121	0.00334638	0.00862057	0.00585617	0.010512	0.00312814	0.00531056	0.0103301	0.00396473	0.00371012	0.0163682	0.00403748	0.00556518	0.00254616
K07177	K07177; Lon-like protease	Protease	3.63737e-05	0.00538331	0.00312814	0.00356462	0.0015277	0.000145495	0.000400111	0.000109121	0.0056743	0.00440122	0.0295355	0.000109121	0.00556518	0.00451034	0.00309177	0.0286625	0.00807496	0.0056743	0.010221	0.00367375	0.00443759	0.000181869	0.00556518	0.00531056	0.00381924	0.00571067	0.00509232	0.0034555	0.00189143	0.00210968	0.00254616	0.0202602	0.000472858	3.63737e-05	0.0192053	0.00618353	0.0034555	0.0142221	0.00120033	0.00618353	0.00403748	0.00352825	0.00149132	0.00440122	0.00203693	0.000509232	0.00120033
K07263	pqqL; zinc protease [EC:3.4.24.-]	Protease	0.0325181	0.0536876	0.042339	0.0405567	0.114104	0.0968268	0.0975179	0.0995912	0.0845689	0.0898795	0.0372831	0.042048	0.0888246	0.0875152	0.0389562	0.0298992	0.0396837	0.0395019	0.0356462	0.0456126	0.089443	0.0427755	0.0855146	0.0846416	0.0844961	0.0845325	0.0861693	0.0409204	0.0429574	0.0436485	0.0476496	0.0279714	0.0458309	0.0440122	0.0319725	0.0625628	0.0454308	0.0507413	0.0428846	0.0359736	0.0500139	0.0399383	0.0394291	0.0635449	0.0380105	0.0859511	0.0469585
K07387	K07387; metalloprotease [EC:3.4.24.-]	Protease	3.63737e-05	0.00250979	0	0	0.000400111	3.63737e-05	7.27474e-05	0	0.00200055	0.00254616	0.0022188	0.000145495	0.00240067	0.00356462	0.00258253	0.00338276	0.00338276	0	0.00287352	0.00258253	0.00309177	3.63737e-05	0.00411023	0.00320089	0.00712925	0.003601	0.00309177	0.00141857	0.00145495	0.00156407	0.00229154	0.00851145	0.000763848	7.27474e-05	0.00909343	0.0027644	0.00225517	0.00218242	0.000763848	0.0400111	0.0369193	0.0451762	0.0490681	0.00571067	0.0525964	0.0161863	0.0299356
K07395	K07395; putative proteasome-type protease	Protease	3.63737e-05	0.00403748	7.27474e-05	3.63737e-05	0.00170956	0	7.27474e-05	7.27474e-05	0.00447397	0.00341913	0.0119306	0.000181869	0.00294627	0.00440122	0.00243704	0.00872969	0.00698375	0.000800222	0.00374649	0.00472858	0.00418298	0.000109121	0.00323726	0.00349188	0.00461946	0.00425572	0.00367375	0.00312814	0.00225517	0.00200055	0.00287352	0.00214605	0.00112759	0	0.00603804	0.0065109	0.00367375	0.00952991	0.00105484	0.00130945	0.00196418	0.00134583	0.00145495	0.00854782	0.00123671	0.000545606	0.000545606
K07403	nfeD; membrane-bound serine protease (ClpP class)	Protease	0.021606	0.027353	0.0193872	0.0183687	0.0465584	0.050705	0.0489954	0.0505595	0.0275713	0.0275713	0.00541968	0.0276804	0.0257526	0.0255707	0.0154952	0.00287352	0.0189871	0.0163682	0.0156407	0.0168774	0.0237157	0.0241158	0.0245886	0.0247341	0.0238248	0.025498	0.0265892	0.0191326	0.0194599	0.0188416	0.01986	0.010512	0.0331365	0.0255707	0.0142221	0.0228063	0.0178959	0.0153861	0.0202965	0.00403748	0.00709287	0.00381924	0.00243704	0.027062	0.00280078	0.025498	0.0169865
K08303	K08303; putative protease [EC:3.4.-.-]	Protease	0.141857	0.104502	0.133492	0.133128	0.109994	0.11214	0.111085	0.109849	0.0909707	0.0913708	0.0504503	0.135601	0.0975907	0.0971178	0.109849	0.0500502	0.092753	0.122616	0.102974	0.118942	0.0970451	0.137565	0.0980272	0.0972633	0.0951173	0.0951536	0.0974816	0.120615	0.124471	0.122907	0.121197	0.074166	0.129927	0.138002	0.0716198	0.0838414	0.116141	0.0662729	0.134401	0.08195	0.0867877	0.0847144	0.0873333	0.0950445	0.087697	0.107775	0.103047
K08315	hycI; hydrogenase 3 maturation protease [EC:3.4.23.51]	Protease	0.017132	0.0129127	0.0181505	0.0166592	0.00287352	0.000145495	7.27474e-05	3.63737e-05	0.00702013	0.00785672	0.00258253	0.0282988	0.00676551	0.00818409	0.0109485	0.000581979	0.0124398	0.0122216	0.0111304	0.0116396	0.00691101	0.0246614	0.0091298	0.00778398	0.00836595	0.0098209	0.00822046	0.0158953	0.0162591	0.0158589	0.0137129	0.00891156	0.0282624	0.0269893	0.0099664	0.00581979	0.0151315	0.010512	0.0192417	0.0214241	0.0221516	0.0249524	0.0240794	0.00909343	0.0261163	0.0122579	0.0269165
K08372	pepD; putative serine protease PepD [EC:3.4.21.-]	Protease	0	0.00560155	0	0	0.00134583	7.27474e-05	0.00029099	0.000145495	0.00367375	0.00341913	0.0268802	0.000181869	0.00294627	0.00363737	0.00225517	0.0291717	0.00760211	0.0029099	0.007202	0.0022188	0.00287352	7.27474e-05	0.00338276	0.0042921	0.00225517	0.00374649	0.00392836	0.00098209	0.000109121	0.000218242	0.000872969	0.0120397	0.000363737	0.000109121	0.0137856	0.00541968	0.00250979	0.0222607	7.27474e-05	0.00309177	0.00294627	0.00269165	0.00116396	0.00403748	0.00123671	0.000836595	0.0015277
K08477	pgtE; outer membrane protease E [EC:3.4.21.-]	Protease	0	0	0	0	0	0	0	0	0	0	0	0	0	0	0	0	0	0	0	0	0	0	0	0	0	0	0	0	0	0	0	0.000181869	0	0	0	0	0	0	0	0	0	0	0	0	0	0	0
K08598	yopJ; YopJ protease family	Protease	0	0	0	0	0.000218242	0.000545606	0.00160044	0.000727474	0	0	0	0	0	0	0	0	0	0	0	0	0	0	0	0	0	0	0	3.63737e-05	0	0	0	0.000472858	0	0	0.000109121	0.00130945	0	0.000254616	0	3.63737e-05	7.27474e-05	0.000181869	0	0.000109121	0	3.63737e-05	0.000254616
K08642	lasA; LasA protease [EC:3.4.24.-]	Protease	3.63737e-05	0.000400111	0	0	7.27474e-05	0	7.27474e-05	0	0.000800222	0.000763848	0.00120033	0	0.000945717	0.00112759	7.27474e-05	0.000545606	0.000400111	3.63737e-05	0.000109121	0.000145495	0.000691101	7.27474e-05	0.00112759	0.000618353	0.000509232	0.000763848	0.000763848	0.000254616	0.000509232	0.000727474	0.000545606	0.0015277	3.63737e-05	3.63737e-05	0.00196418	7.27474e-05	0.000691101	0.000472858	0.000618353	0.000400111	0.000400111	0.000400111	7.27474e-05	0.00029099	0.000218242	0.000109121	0.000181869
K08643	zmpB; zinc metalloprotease ZmpB [EC:3.4.24.-]	Protease	0	0	0	0	0	0	0	0	0	0	0	0	0	0	0.000145495	0.000327363	0	0	0	0	0	0	0	0	0	0	0	0	0	0	0	0	0	0	0.000109121	0.000109121	0	7.27474e-05	0	3.63737e-05	7.27474e-05	0.000181869	0.00029099	0.000218242	0.000218242	0.000109121	0.00029099
K08675	PRSS15, PIM1; ATP-dependent Lon protease [EC:3.4.21.53]	Protease	0	3.63737e-05	0	0	0	0	0	0	0	0	0	0	0	0	0	0	7.27474e-05	0	0	0	0	0	0	0	0	0	0	0	0	0	0	0	0	0	0	0	0	0	0	0	0	0	0	0	0	0	0
K08676	tri; tricorn protease [EC:3.4.21.-]	Protease	0	0.00534694	0	7.27474e-05	0.000909343	0.000145495	0.000145495	0.000254616	0.00305539	0.00225517	0.00934804	0.000327363	0.00247341	0.0022188	0.00200055	0.00956629	0.003601	0.000254616	0.00261891	0.00178231	0.00214605	0.00029099	0.00232792	0.00258253	0.00189143	0.00225517	0.00301902	0.00101846	0.000181869	0.000254616	0.00236429	0.00738386	0.000145495	3.63737e-05	0.00698375	0.00101846	0.00105484	0.00421935	0.000181869	0.00178231	0.00192781	0.00210968	0.000727474	0.00331001	0.000691101	0.000254616	0.000872969
K08955	YME1; ATP-dependent metalloprotease [EC:3.4.24.-]	Protease	0	0	0	0	0	0	0	0	0	0	0.000109121	0	0	0	0	0	0	3.63737e-05	0	0	0	0	0	0	0	0	0	0	0	0	0	0	0	0	0	0	0	0	0	0	0	0	0	0	0	0	0
K09633	TMPRSS2; transmembrane protease serine 2 [EC:3.4.21.-]	Protease	0	7.27474e-05	0	0	0	0	0	0	0	0	3.63737e-05	0	0	0	0	0	3.63737e-05	0	0	3.63737e-05	0	0	0	0	0	0	0	0	0	0	0	0	0	0	0	0	0	0	0	0	0	0	0	0	0	0	0
K09634	TMPRSS3; transmembrane protease serine 3 [EC:3.4.21.-]	Protease	0	3.63737e-05	0	0	0	0	0	0	0	0	3.63737e-05	0	0	0	0	0	7.27474e-05	0	7.27474e-05	3.63737e-05	0	0	0	0	0	0	0	0	0	0	0	0	0	0	0	0	0	0	0	0	0	0	0	0	0	0	0
K09636	TMPRSS5; transmembrane protease serine 5 [EC:3.4.21.-]	Protease	0	0	0	0	0	0	0	0	0	0	0	0	0	0	0	0	0	0	0	0	0	0	0	0	0	0	0	0	0	0	0	0	0	0	0	0	0	0	0	0	0	0	0	0	0	0	0
K09639	TMPRSS8; transmembrane protease serine 8 [EC:3.4.21.-]	Protease	0	0	0	0	0	0	0	0	0	0	0	0	0	0	0	0	0	0	0	0	0	0	0	0	0	0	0	0	0	0	0	0	0	0	0	0	0	0	3.63737e-05	0	0	0	0	0	0	0	0
K09640	TMPRSS9; transmembrane protease serine 9 [EC:3.4.21.-]	Protease	0	0	0	0	0	0	0	0	0	0	0	0	0	0	0	0	0	0	0	0	0	0	0	0	0	0	0	0	0	0	0	0	0	0	0	0	0	0	0	0	0	0	0	0	0	0	0
K09682	hpr; MarR family transcriptional regulator, protease production regulatory protein HPr	Protease	0	0.00141857	0	0	7.27474e-05	0	0.000109121	0.000109121	0.00225517	0.00225517	0.00574705	0	0.00338276	0.00192781	0.000763848	0.0029099	0.000909343	0.000181869	0.00109121	0.000145495	0.00214605	0	0.00156407	0.00240067	0.0013822	0.00214605	0.00203693	0.000945717	0.000254616	3.63737e-05	0.000727474	0.0092753	0.000254616	0.000363737	0.00952991	0.000618353	0.000545606	7.27474e-05	0	0.00192781	0.00189143	0.0013822	0.000472858	0.000581979	0.000581979	0.000145495	0.000363737
K10277	KDM8, JMJD5; [protein]-arginine 3-hydroxylase / protease [EC:1.14.11.73 3.4.-.-]	Protease	0	0	0	0	0	0	3.63737e-05	0	0	0	0	0	0	0	3.63737e-05	0	7.27474e-05	0	0	3.63737e-05	0	0	0	0	0	0	0	0	0	0	0.000109121	0	0	0	0	0	0	0	0	0	0	0	0	3.63737e-05	0	0	0
K10913	hapR, luxR, litR; TetR/AcrR family transcriptional regulator, hemagglutinin/protease regulatory protein	Protease	0.0228427	0.0219697	0.022479	0.0214241	0.0328818	0.0320452	0.0320816	0.0300811	0.0179322	0.0201147	0.00192781	0.0347005	0.0184415	0.0181869	0.0140039	0.000327363	0.014404	0.018587	0.0132764	0.0170956	0.0175685	0.028517	0.0192417	0.0178959	0.0163682	0.0190962	0.0194236	0.0200055	0.0211331	0.0208785	0.0180414	0.00531056	0.0367375	0.032991	0.00691101	0.0190962	0.0193144	0.0117123	0.0261527	0.00298264	0.00494683	0.00269165	0.00167319	0.01655	0.00210968	0.0189507	0.0169502
K11749	rseP; regulator of sigma E protease [EC:3.4.24.-]	Protease	0.0547061	0.046813	0.0523418	0.0518325	0.0397928	0.0483043	0.0497592	0.0498684	0.0470312	0.0513597	0.036592	0.045358	0.0508505	0.0487772	0.0542696	0.0412478	0.0451762	0.0544515	0.0493591	0.0508868	0.0511051	0.0511778	0.0497229	0.0494683	0.0465947	0.0477223	0.0472131	0.0504867	0.0517598	0.0514324	0.0512506	0.0373194	0.0441941	0.0487772	0.0363373	0.0465947	0.0512869	0.0392836	0.050705	0.0355007	0.0431756	0.0350279	0.0330637	0.0469221	0.0337184	0.0440122	0.0357917
K12536	hasD, prtD, aprD; ATP-binding cassette, subfamily C, bacterial exporter for protease/lipase	Protease	0.000181869	0.00145495	0	0	0.000436485	0	0	0.000363737	0.0022188	0.00178231	0.00210968	0	0.00254616	0.00272803	0.000181869	0.00163682	0.0022188	0.000145495	0.00098209	0.00112759	0.00243704	3.63737e-05	0.00261891	0.00127308	0.00589254	0.00185506	0.00269165	0.00116396	0.000581979	0.0015277	0.00156407	0.00130945	3.63737e-05	0.000254616	0.000545606	0.00116396	0.00105484	0.00105484	0.000654727	0.000436485	0.00029099	0.000363737	0.000327363	0.00156407	0.000400111	3.63737e-05	0.000109121
K12537	hasE, prtE; membrane fusion protein, protease secretion system	Protease	0.000181869	0.000800222	0	0	0.000363737	3.63737e-05	0	0	0.00218242	0.00167319	0.00112759	0	0.0022188	0.00283715	0.000109121	0.000727474	0.00120033	3.63737e-05	0.000400111	0.000654727	0.00218242	0	0.00250979	0.0013822	0.00520144	0.00160044	0.00181869	0.00101846	0.000691101	0.00149132	0.00134583	7.27474e-05	0	3.63737e-05	0.000109121	0.000509232	0.00101846	3.63737e-05	0.000836595	0.000254616	0.000327363	0.000218242	7.27474e-05	0.00105484	0.000327363	7.27474e-05	0.000254616
K12538	hasF, prtF; outer membrane protein, protease secretion system	Protease	3.63737e-05	0.000800222	0	0	0.000327363	0	0	0	0.00247341	0.00163682	0.00105484	0	0.00247341	0.00283715	3.63737e-05	0.00098209	0.00123671	7.27474e-05	0.000327363	0.00101846	0.00192781	0	0.00218242	0.00101846	0.00581979	0.00134583	0.00258253	0.000909343	0.000763848	0.00112759	0.00112759	7.27474e-05	0	7.27474e-05	0.000363737	0.000545606	0.00112759	0	0.000727474	0.000254616	0.00029099	0.000363737	0	0.000618353	0.000254616	0	0.000218242
K12684	esp, sigA, sepA; serine protease autotransporter [EC:3.4.21.-]	Protease	0	0.00130945	0	0	0	0	0	0	3.63737e-05	3.63737e-05	0.000763848	0	0.000181869	3.63737e-05	0.00192781	0.000691101	0.00141857	0	0.00123671	0.000181869	7.27474e-05	7.27474e-05	3.63737e-05	0	7.27474e-05	0	3.63737e-05	0.000109121	0	0.000145495	0	0	0.00120033	0	0	0.000181869	0	0.00029099	0	0.0594347	0.0519417	0.0644906	0.0733294	0.00250979	0.0738386	0.0240067	0.0440486
K12685	ssp; subtilase-type serine protease [EC:3.4.21.-]	Protease	7.27474e-05	0.00029099	0	0	0.000181869	0	0	0	0.00170956	0.000581979	0.00200055	0	0.000800222	0.00141857	0.000618353	0.00105484	0.00134583	0.000109121	0.000436485	0.00145495	0.000618353	0	0.00098209	0.00112759	0.000909343	0.00123671	0.00149132	0.00203693	0.00225517	0.0015277	0.00112759	0.000254616	7.27474e-05	3.63737e-05	0.00236429	0.000581979	0.00192781	0.00352825	0.00120033	0.000727474	0.000618353	0.000581979	0.000218242	0.000545606	7.27474e-05	7.27474e-05	3.63737e-05
K12688	sphB1, nalP, ausP; autotransporter serine protease [EC:3.4.21.-]	Protease	0	0.000109121	0	0	0	0	0	0	0	0	0	0	0	0	3.63737e-05	0	0.000581979	0.000436485	0.000327363	0	0	0	0	0	0	0	0	0	0	0	3.63737e-05	0	0	0	0	7.27474e-05	0	0.000109121	0	0	0	0	0	0	0	0	0
K13274	wprA; cell wall-associated protease [EC:3.4.21.-]	Protease	0	0.00185506	0	0	7.27474e-05	0	0	0	0.00196418	0.000254616	0.00029099	0	0.00160044	0.000363737	0.000181869	0	0	0.000218242	0.000472858	3.63737e-05	0.00120033	0	0.000327363	0.000400111	0.000654727	0.000945717	0.00109121	0.000218242	0	3.63737e-05	0.000145495	0.000472858	0	0	0.00545606	0.000400111	0.000145495	0.000109121	0	0.000800222	0.000363737	0.000181869	0	3.63737e-05	0.000181869	0	3.63737e-05
K13275	isp; major intracellular serine protease [EC:3.4.21.-]	Protease	0.00258253	0.0022188	0.00280078	0.00545606	0.000327363	0	0.000109121	0	0.00174594	0.00225517	0.00607441	0.000400111	0.00280078	0.00225517	0.00280078	0.00312814	0.00214605	0.00312814	0.00312814	0.00392836	0.00229154	0.00123671	0.00200055	0.00225517	0.00156407	0.00247341	0.00265528	0.00447397	0.0027644	0.0049832	0.00305539	0.00967541	7.27474e-05	0.000181869	0.00876607	0.000327363	0.00327363	0	0.00323726	0.00189143	0.00116396	0.00149132	0.000545606	0.000509232	0.000509232	0.000254616	0.000909343
K13277	epr; minor extracellular protease Epr [EC:3.4.21.-]	Protease	0.000109121	0.000218242	0	0	3.63737e-05	0	0	0	0	0	7.27474e-05	0	0	0	3.63737e-05	0	0	0	7.27474e-05	3.63737e-05	0	0	0	0	0	0	0	3.63737e-05	0	0	0	0	0	0	7.27474e-05	0.000109121	0	0.000145495	0	0	0	0	0	0.000109121	0	0	0
K14645	K14645; serine protease [EC:3.4.21.-]	Protease	0.000145495	0.0048377	0.000363737	0.000363737	0.0092753	0.0140039	0.00949354	0.0104029	0.00734749	0.0100028	0.00647452	0.000509232	0.00942079	0.00971178	0.00192781	0.00742024	0.00603804	0.000727474	0.00301902	0.003601	0.00909343	0.000254616	0.0106939	0.0105848	0.00869332	0.00916618	0.00942079	0.00112759	0.00160044	0.000800222	0.00272803	0.0084387	0.000872969	0	0.0198964	0.00974816	0.00247341	0.00898431	0.000545606	0.00298264	0.00378287	0.00331001	0.00156407	0.00731112	0.00112759	0.00560155	0.00123671
K14647	vpr; minor extracellular serine protease Vpr [EC:3.4.21.-]	Protease	0	0.000654727	0	0	0.000109121	0	0.000109121	0	0.00149132	0.00214605	0.00665639	0	0.00203693	0.00189143	0.000618353	0.00341913	0.000691101	0.000109121	0.00105484	7.27474e-05	0.00210968	0	0.00210968	0.0022188	0.00130945	0.00214605	0.00163682	0.000836595	3.63737e-05	0	0.000618353	0.010803	3.63737e-05	0	0.00734749	0.000509232	0.000472858	0.000145495	0	0.00163682	0.00141857	0.00149132	0.000509232	0.000181869	0.000545606	0.000181869	0.000254616
K16922	yydH; putative peptide zinc metalloprotease protein	Protease	0.0013822	0.00261891	0.00123671	0.00123671	0.0116032	0.00120033	7.27474e-05	7.27474e-05	0.00480133	0.00534694	0.00491045	0.000145495	0.00436485	0.00491045	0.00149132	0.00549243	0.00185506	0.00134583	0.00163682	0.00214605	0.00432847	3.63737e-05	0.00421935	0.00491045	0.00862057	0.0042921	0.00541968	0.00130945	0.00098209	0.000836595	0.00265528	0.00509232	0.000327363	0.000181869	0.00385561	0.00476496	0.00116396	0.0070565	0.00174594	0.00105484	0.000945717	0.00105484	0.000618353	0.00210968	0.000945717	0.00589254	0.000836595
K17734	aprX; serine protease AprX [EC:3.4.21.-]	Protease	0.00396473	0.00120033	0.000181869	0.000181869	0.000218242	3.63737e-05	0.000109121	7.27474e-05	0.000691101	0.000436485	0.00156407	0.00101846	0.000691101	0.000472858	0.00174594	0.00381924	0.00105484	0.000581979	0.00167319	0.000363737	0.000581979	0	0.000218242	0.000363737	0.000327363	0.000509232	0.000800222	0.00120033	3.63737e-05	0.000727474	0.000909343	0.00367375	0.000109121	0	0.00272803	0.000581979	0.00029099	0.0013822	0.00029099	0.000618353	0.000363737	0.000218242	0.000145495	0.00134583	0.000145495	7.27474e-05	7.27474e-05
K19219	JMJD7; peptidyl-lysine (3S)-dioxygenase / protease [EC:1.14.11.63 3.4.-.-]	Protease	0	0	0	0	0	0	0	0	0	0	0	0	0	0	0	0	0	0	3.63737e-05	0	0	0	0	0	0	0	0	0	0	0	0	0	0	0	0	0	0	0	0	0	0	0	0	0	0	0	0
K19225	gluP; rhomboid protease GluP [EC:3.4.21.105]	Protease	0.00494683	0.00676551	0.00298264	0.00451034	0.00116396	0.000363737	0.000145495	0.000218242	0.0020733	0.00261891	0.00880244	0.000654727	0.00247341	0.00210968	0.0143312	0.0228791	0.0101483	0.00643815	0.0117487	0.00407386	0.00203693	0.000145495	0.00174594	0.00178231	0.00116396	0.00189143	0.00170956	0.00392836	0.00312814	0.0027644	0.00327363	0.00527419	0.000436485	0.000327363	0.00494683	0.0140039	0.003601	0.00545606	0.00301902	0.00254616	0.00163682	0.00127308	0.000872969	0.00356462	0.000363737	0.000327363	0.000218242
K19416	yccA; modulator of FtsH protease	Protease	0.0230609	0.0255343	0.023752	0.0246614	0.0329182	0.0364465	0.0340458	0.0352825	0.0240067	0.0225881	0.00680188	0.0341185	0.0228063	0.0232792	0.0174594	0.00440122	0.0216424	0.0213877	0.0181869	0.0212422	0.0229518	0.0322271	0.0250979	0.0226245	0.0256435	0.0259345	0.023752	0.0255343	0.023752	0.0237157	0.0226245	0.0132037	0.0407022	0.0335729	0.0159317	0.0235702	0.0240794	0.0168774	0.0268074	0.0247341	0.0247705	0.0274985	0.0285897	0.0264073	0.027935	0.0274622	0.0310632
K09607	ina; immune inhibitor A [EC:3.4.24.-]	immune cell transporter protein	0.00272803	0.00451034	0.000945717	0.00141857	0.00891156	0.00134583	0.000218242	0	0.00832958	0.0102938	0.0231701	0.00029099	0.0103665	0.00949354	0.00327363	0.0136765	0.00418298	0.00120033	0.00323726	0.00149132	0.0099664	0.000509232	0.00854782	0.00989365	0.00694738	0.00942079	0.00945717	0.0013822	0.00101846	0.00101846	0.00254616	0.0310268	0.000254616	0.000218242	0.0292081	0.00378287	0.00240067	0.00254616	0.000836595	0.00494683	0.0056743	0.00454671	0.00170956	0.00174594	0.00178231	0.00418298	0.00163682
K19079	vraF; cationic antimicrobial peptide transport system ATP-binding protein	immune cell transporter protein	3.63737e-05	0.00287352	0	0	0.000472858	0	7.27474e-05	7.27474e-05	0.00105484	0.00178231	0.00403748	0	0.00101846	0.00101846	0.010221	0.0166592	0.00723837	0.00265528	0.0070565	0.000436485	0.00116396	0	0.000945717	0.00123671	0.000509232	0.00120033	0.000691101	0.000472858	0.000145495	0.000327363	0.000145495	0.0020733	0.000145495	0.000109121	0.00363737	0.0139675	0.00098209	0.00461946	0.000472858	0.000509232	0.00098209	0.000909343	0.000691101	0.00167319	0.000109121	0.000327363	0.000109121
K19080	vraG; cationic antimicrobial peptide transport system permease protein	immune cell transporter protein	0	0.00283715	0	0	0.000618353	0	0	7.27474e-05	0.00098209	0.00192781	0.00451034	0	0.00109121	0.000800222	0.010221	0.0157498	0.00785672	0.0020733	0.00654727	0.000545606	0.0013822	0	0.000654727	0.00160044	0.000581979	0.000872969	0.000763848	0.000400111	3.63737e-05	0.000218242	7.27474e-05	0.00181869	0.000109121	0	0.00403748	0.0154952	0.00101846	0.00432847	0.00029099	0.000581979	0.00116396	0.000836595	0.000618353	0.00196418	0.000145495	0.000327363	0.000109121
K00518	sodN; nickel superoxide dismutase [EC:1.15.1.1]	SOD	0	0.000727474	0	0	0.000509232	0	3.63737e-05	0	0.000945717	0.00112759	0.00520144	3.63737e-05	0.000545606	0.00105484	0.000327363	0.00538331	0.00247341	0.000109121	0.00029099	0.000109121	0.000727474	0	0.000945717	0.0013822	0.000727474	0.00116396	0.00105484	0.00029099	0	0.000109121	0.000618353	0.00411023	7.27474e-05	0.000109121	0.00541968	0.000836595	0.000363737	0.00658364	0	0.000800222	0.000909343	0.000945717	0.000218242	0.000800222	0.000472858	0.000327363	0.000327363
K04564	SOD2; superoxide dismutase, Fe-Mn family [EC:1.15.1.1]	SOD	0.0391381	0.0530693	0.0298628	0.0319361	0.064236	0.0775124	0.0786036	0.0782399	0.0622718	0.0640905	0.0712561	0.0417934	0.0597984	0.0624537	0.0445214	0.0700194	0.0572522	0.0347733	0.0445942	0.0408477	0.0618717	0.0411023	0.0639814	0.0628174	0.0576887	0.0629265	0.0613625	0.0374649	0.0330273	0.0336821	0.0407386	0.0715835	0.0440122	0.0406294	0.0775124	0.0671823	0.0398656	0.0555063	0.0386653	0.061508	0.0628902	0.06249	0.0607077	0.0557609	0.0623809	0.058889	0.057616
K04565	SOD1; superoxide dismutase, Cu-Zn family [EC:1.15.1.1]	SOD	0.0268802	0.0306994	0.0244431	0.0255343	0.0192781	0.0471767	0.0508505	0.0520872	0.0260072	0.024334	0.0241158	0.0367738	0.0242976	0.0239703	0.020733	0.0169138	0.0218606	0.0189871	0.01986	0.025789	0.024043	0.0318997	0.0250251	0.0272803	0.0236793	0.027062	0.0254616	0.025498	0.0244431	0.025498	0.025498	0.0306267	0.04263	0.0330273	0.0397201	0.0224062	0.027353	0.0344823	0.0275713	0.0298264	0.0296446	0.0298628	0.02939	0.0359372	0.0285897	0.0208785	0.0326636
K01310	CTRB; chymotrypsin [EC:3.4.21.1]	Tripsine	0	0	0	0	0	0	0	0	0	0	0	0	0	0	0	0	0	0	0	0	0	0	0	0	0	0	0	0	0	0	0	0	0	0	0	0.000145495	0	0	0	3.63737e-05	0	0	0	0	0	0	0
K01312	PRSS1_2_3; trypsin [EC:3.4.21.4]	Tripsine	0	0.000218242	0	0	0	0	0	0	0.000181869	0.000327363	0.000327363	0	0.000327363	0.00029099	0	0.000218242	0	7.27474e-05	0.000109121	3.63737e-05	0.000109121	0	0.000145495	0.000145495	0.000218242	0.000218242	0.000181869	7.27474e-05	0	3.63737e-05	7.27474e-05	0.000945717	0	0	0.000909343	7.27474e-05	0.000181869	0.000254616	0	0.000109121	7.27474e-05	0.000109121	7.27474e-05	0.00029099	0.000109121	7.27474e-05	0.000145495
K02471	bacA; vitamin B12/bleomycin/antimicrobial peptide transport system ATP-binding/permease protein [EC:3.6.1.27]	Vit B12 transporter protein	0.00505595	0.00829321	0.0055288	0.00505595	0.0228791	0.00305539	3.63737e-05	3.63737e-05	0.0120397	0.0128035	0.00621991	0.00745661	0.0123671	0.0125489	0.00647452	0.00792947	0.0105484	0.00574705	0.00545606	0.00687463	0.011967	0.00592892	0.0120033	0.0109849	0.0118942	0.0112031	0.0137856	0.00669276	0.00669276	0.00734749	0.00549243	0.00363737	0.0085842	0.0065109	0.00367375	0.010803	0.0055288	0.0153861	0.00662002	0.0227336	0.0205511	0.0241521	0.0273894	0.0085842	0.0273894	0.0214969	0.0186597
K06073	btuC; vitamin B12 transport system permease protein	Vit B12 transporter protein	0.0231337	0.0235702	0.0220788	0.0197509	0.0311723	0.0463765	0.0480497	0.0481588	0.0197146	0.021024	0.00305539	0.0368102	0.0202965	0.0182596	0.0154588	0.000654727	0.0158953	0.0174594	0.0145495	0.0165864	0.0189871	0.0300083	0.0229518	0.0193144	0.0196054	0.0214605	0.0222243	0.0211331	0.0216424	0.01986	0.0180414	0.0120761	0.0395019	0.0317543	0.0142949	0.01986	0.0204057	0.0122216	0.0266619	0.0250615	0.0235702	0.0250979	0.0266619	0.0212422	0.028517	0.0255343	0.0306267
K06074	btuD; vitamin B12 transport system ATP-binding protein [EC:7.6.2.8]	Vit B12 transporter protein	0.0222607	0.0241885	0.0232792	0.0212786	0.0325181	0.0463765	0.0465947	0.0499775	0.020442	0.0211331	0.0029099	0.0363737	0.0196418	0.0199328	0.0155316	0.000872969	0.0162954	0.0172048	0.0141857	0.0164045	0.0184051	0.0295718	0.0210604	0.0203693	0.0194963	0.021024	0.021024	0.0197509	0.0189507	0.0193508	0.0179686	0.0124398	0.0397928	0.0319725	0.0153133	0.0197509	0.0198237	0.0134946	0.0270984	0.0239339	0.0252434	0.0256435	0.0270984	0.0196418	0.0277168	0.0276076	0.0322999
K06858	btuF; vitamin B12 transport system substrate-binding protein	Vit B12 transporter protein	0.024916	0.0241885	0.0222607	0.0216424	0.0423026	0.0343004	0.0310995	0.0312814	0.0247341	0.0257526	0.00305539	0.0367011	0.0236793	0.0231701	0.0163682	0.00098209	0.0173866	0.0177504	0.0162591	0.0182232	0.0242613	0.0305539	0.0246978	0.0252434	0.0271348	0.0273894	0.0266983	0.0221152	0.0223698	0.0205148	0.0194599	0.014113	0.0372103	0.0328818	0.0136401	0.0224062	0.0212059	0.0160772	0.0262982	0.0242976	0.0253525	0.0252797	0.0273894	0.0210604	0.0275349	0.0331365	0.0310632
K16092	btuB; vitamin B12 transporter	Vit B12 transporter protein	0.0257526	0.0295355	0.0235702	0.0219697	0.0348096	0.0326272	0.0322999	0.0315724	0.0292081	0.0266983	0.0189143	0.0373194	0.0282624	0.0301174	0.0197873	0.0117123	0.0227699	0.0185142	0.0192053	0.023461	0.0285534	0.0333911	0.0274622	0.0295355	0.0317543	0.0297901	0.0302629	0.0234247	0.0256071	0.0231337	0.0273167	0.0177867	0.0392836	0.0352461	0.0233519	0.0288444	0.0244431	0.0301902	0.0292081	0.027644	0.0269529	0.0293172	0.0302266	0.036301	0.0299356	0.0313541	0.0335729
[truncated: 22 more columns]
