# Supplementary material for: Composition and Structure of Gut Microbiota of Wild and Captive Epinephelus morio via 16S rRNA Analysis and Functional Prediction
Source: Microorganisms. 2025 Jul 31;13(8):1792. doi: 10.3390/microorganisms13081792 (PMC12388694; doi:10.3390/microorganisms13081792)
Supplement: Supplementary file 1 [file microorganisms-13-01792-s001.zip › File S17 mlao.xlsx]

## Sheet: Metabolic functions
	Protease	antibiotic resistance protein	Vit B12 transporter protein	Lipase	Superoxide dismutase	Catalase	Chitinase	Amilase	Glutathione peroxidase	Inmunitary cells transporter protein	Tripsine
m40-2019	1.11849	0.119742	0.138366	0.192599	0.0737659	0.0610715	0.161245	0.00702013	0.0625264	0.000327363	0
m41-2019	1.02796	0.148514	0.070274	0.146004	0.122652	0.12709	0.09188	0.0627447	0.0540513	0.0368829	0.000909343
m42-2019	1.06604	0.120106	0.101665	0.164082	0.0904251	0.094608	0.0675096	0.0481588	0.0668549	0.0332456	0.000218242
m43-2019	1.05895	0.127235	0.0914071	0.146986	0.0675824	0.0680552	0.104684	0.014404	0.0560155	0.00440122	0.000181869
m44-2019	1.09423	0.111485	0.0873697	0.175103	0.0965722	0.108066	0.070856	0.0297537	0.0648543	0.0114941	0.000254616
m45-2019	1.1078	0.123889	0.115887	0.157789	0.0662365	0.0584162	0.121488	0.00993002	0.0560883	0.00160044	0
m46-2019	1.03054	0.169938	0.123671	0.103956	0.0921346	0.0727111	0.0219697	0.0505231	0.0371376	0.00603804	0.000145495
m47-2019	1.11031	0.155861	0.12167	0.114213	0.0934441	0.0715471	0.0341549	0.0511051	0.040193	0.00782035	7.27474e-05
m48-2019	1.04087	0.171175	0.12949	0.104465	0.0932986	0.0719836	0.0221152	0.0575432	0.0373922	0.00629265	0.000109121
m49-2019	1.03407	0.170956	0.138766	0.100391	0.0903159	0.0633266	0.00967541	0.057907	0.0347369	0.00301902	7.27474e-05
m50-2019	1.05105	0.172266	0.141094	0.0970451	0.0914435	0.0640177	0.0102574	0.057325	0.0329546	0.00203693	0.000109121
m51-2019	1.10267	0.131927	0.139129	0.0959175	0.0800949	0.0568521	0.0564156	0.0401566	0.0282624	0.0048377	7.27474e-05
m52-2019	1.0795	0.160735	0.146222	0.140948	0.0906069	0.0661274	0.0760574	0.044776	0.0425572	0.00185506	0.000145495
m53-2019	1.04222	0.17794	0.138438	0.100028	0.0893702	0.0644542	0.00702013	0.0559428	0.0340458	0.00210968	0
m54-2019	1.03989	0.16892	0.137602	0.0967177	0.0910798	0.0653999	0.0124398	0.0584162	0.0312086	0.00247341	3.63737e-05
m55-2019	1.04633	0.1623	0.126617	0.0926802	0.08526	0.0614716	0.0131309	0.0532511	0.034846	0.00261891	0.000181869
m56-2019	1.04313	0.171684	0.137311	0.0978089	0.089443	0.063072	0.00978453	0.0575432	0.0324817	0.00196418	0
m57-2019	1.05789	0.170811	0.139202	0.0965722	0.092171	0.0635085	0.00978453	0.05256	0.0348096	0.00189143	7.27474e-05
m58-2019	1.04382	0.172739	0.136765	0.098209	0.0945353	0.064527	0.0130582	0.0569976	0.0326272	0.00200055	0.000109121
m59-2019	1.04171	0.169174	0.136147	0.0945717	0.0892975	0.0634358	0.0100028	0.054015	0.0347005	0.00316451	7.27474e-05
m60-2019	1.04433	0.174776	0.133964	0.0964267	0.0878061	0.063945	0.0108757	0.053724	0.0318997	0.00163682	3.63737e-05
m61-2019	1.04658	0.173721	0.135783	0.0965722	0.0890792	0.0628174	0.0115305	0.0541605	0.0344823	0.00261891	7.27474e-05
m62-2019	1.04436	0.133346	0.0858783	0.134946	0.0577251	0.0531784	0.0928621	0.0104393	0.0489954	0.00196418	3.63737e-05
m18-2020	1.17022	0.115741	0.107412	0.129381	0.0895521	0.0751117	0.0828593	0.0331728	0.0410659	0.0140039	0.000327363
m19-2020	1.01861	0.120506	0.0341549	0.140803	0.100573	0.109376	0.0335729	0.0423026	0.0533602	0.0317179	0.000327363
m20-2020	1.14683	0.117742	0.104247	0.127635	0.0846416	0.0770759	0.0768213	0.0344095	0.0416843	0.0124762	0.000327363
m21-2020	1.15748	0.116905	0.104029	0.131673	0.0874788	0.0787491	0.0799131	0.0325181	0.044776	0.0113122	0.00029099
m23-2020	1.03032	0.122725	0.0736204	0.128872	0.0655818	0.060053	0.0722746	0.0152406	0.0536149	0.0237157	0
m24-2020	1.01177	0.109812	0.0221516	0.141712	0.0923165	0.0901341	0.0217879	0.0337184	0.0673277	0.0460855	0.000218242
m25-2020	1.10063	0.110758	0.0828957	0.138111	0.0815862	0.0778398	0.0740205	0.0289899	0.0523054	0.0192781	0
m26-2020	1.03029	0.12949	0.0766758	0.122689	0.0538695	0.0479042	0.0863148	0.00934804	0.0499047	0.00592892	7.27474e-05
m27-2020	1.02356	0.119524	0.0696557	0.126508	0.0647452	0.0660183	0.0717653	0.0192781	0.050705	0.016841	0.000109121
m28-2020	1.04771	0.123634	0.0815499	0.139493	0.0667458	0.0621991	0.0850054	0.0167319	0.0536149	0.00247341	3.63737e-05
m29-2020	1.1597	0.117633	0.102174	0.124798	0.0866422	0.0767122	0.0794402	0.0321544	0.0440849	0.0125126	0.000109121
m30-2020	1.16018	0.122652	0.108175	0.128981	0.0899522	0.0743479	0.0802768	0.0323362	0.0411387	0.0101483	0.000145495
m31-2020	1.14206	0.119633	0.105447	0.132728	0.0914799	0.0759119	0.0827866	0.034555	0.0449943	0.0127308	0.000145495
m32-2020	1.16272	0.112795	0.109885	0.133237	0.0820955	0.0735477	0.0758756	0.0303721	0.0513233	0.00803859	0.000218242
m33-2020	1.15559	0.123271	0.110867	0.134255	0.0911525	0.0777306	0.0829684	0.0327727	0.0444487	0.0114941	0.000218242
m34-2020	1.15021	0.12207	0.113995	0.127163	0.0878789	0.0762029	0.0815135	0.0343732	0.0416479	0.0109121	0.000181869
m35-2020	1.05331	0.13	0.0931167	0.14404	0.0632539	0.063363	0.103192	0.0116396	0.0509596	0.00225517	7.27474e-05
m36-2020	1.04022	0.133164	0.0952628	0.138366	0.0574705	0.0554335	0.105266	0.00796584	0.0513597	0.00120033	0
m37-2020	1.04189	0.130691	0.0902068	0.143312	0.0592892	0.0543423	0.104393	0.00865694	0.0502685	0.00156407	3.63737e-05
m38-2020	1.08499	0.128908	0.088279	0.128254	0.0668549	0.0648907	0.0904251	0.0201874	0.0535057	0.0027644	7.27474e-05
m39-2020	1.00159	0.147896	0.060053	0.143603	0.10632	0.12298	0.0776215	0.0485953	0.0443396	0.0349188	0.000945717
m10-2021	1.10871	0.121088	0.109776	0.153897	0.0281654	0.0880971	0.105957	0.0449215	0.0581979	0.010221	0.000218242
m11-2021	1.03651	0.134728	0.0967177	0.138693	0.018102	0.0467766	0.108976	0.00676551	0.0502321	0.000945717	0
m12-2021	1.0364	0.133528	0.0896976	0.134801	0.0191568	0.0513233	0.100391	0.00702013	0.0518689	0.00141857	0
m7-2021	1.11991	0.111049	0.114614	0.152369	0.0302144	0.0967177	0.0931167	0.063072	0.0583434	0.0101483	0.000218242
m8-2021	1.14181	0.107193	0.104538	0.13902	0.0327606	0.0931531	0.0974452	0.0800585	0.0590345	0.0143312	0.000218242
m9-2021	1.10511	0.110285	0.0937714	0.154479	0.0299841	0.0920619	0.0794766	0.0420844	0.0649635	0.0189143	0.000400111
m13-2022	1.1194	0.125962	0.163682	0.105047	0.0840233	0.0702013	0.0776943	0.0441213	0.0243704	0.000618353	0
m14-2022	1.0532	0.162263	0.162736	0.126508	0.124689	0.100719	0.154552	0.146441	0.0296446	0	0
m15-2022	1.04	0.151278	0.15808	0.135747	0.12949	0.106684	0.173721	0.157535	0.0316451	0	0
m16-2022	1.0496	0.149641	0.161026	0.135019	0.130327	0.109739	0.178922	0.159862	0.0322635	7.27474e-05	0
m17-2022	1.14654	0.117378	0.106139	0.1328	0.0892247	0.0807496	0.0830048	0.0411023	0.0448852	0.00098209	0.000181869
m1-2023	1.15305	0.091007	0.101119	0.152224	0.0660183	0.046231	0.116723	0.00883881	0.0533966	0.0027644	0
m2-2023	1.13486	0.127017	0.154661	0.203038	0.0786036	0.0641269	0.164482	0.00934804	0.0620536	0.00029099	0
m3-2023	1.10434	0.115232	0.129454	0.18216	0.073002	0.0587799	0.151642	0.00647452	0.0607805	0.00029099	0
m4-2023	1.14664	0.135274	0.164373	0.220025	0.0867149	0.0781671	0.17885	0.017714	0.0640177	0.000509232	0
m5-2023	1.13057	0.117196	0.10683	0.151824	0.0924984	0.0934804	0.0959175	0.0632539	0.0605986	0.00538331	0.00029099
m6-2023	1.10911	0.115923	0.104938	0.141857	0.102428	0.102538	0.0938442	0.0864967	0.0522327	0.0084387	0.000254616
m63-2024	1.05273	0.166846	0.136511	0.0959175	0.0906797	0.0617989	0.010512	0.057034	0.0336457	0.00298264	7.27474e-05
m64-2024	1.05778	0.162663	0.129163	0.102137	0.0908252	0.0651453	0.0243704	0.0525964	0.0332819	0.00403748	0.000400111
m65-2024	1.05582	0.165828	0.128981	0.100755	0.0912617	0.0689282	0.0230973	0.0542332	0.0320816	0.00396473	0.000509232
m66-2024	1.056	0.165791	0.13611	0.0978817	0.0906797	0.0652908	0.0212786	0.0551789	0.0344095	0.00327363	0.000181869
m67-2024	1.05353	0.168956	0.133964	0.0997731	0.091589	0.0651817	0.0212059	0.054306	0.0339367	0.00301902	0.000400111
m68-2024	1.04734	0.165682	0.129127	0.0998822	0.0922437	0.0648907	0.022479	0.0549607	0.0340458	0.00403748	0.000509232
m69-2024	1.0444	0.165282	0.129891	0.103119	0.0870059	0.0648907	0.0224426	0.0555063	0.0337548	0.00378287	0.000181869
m70-2024	1.04876	0.166046	0.131127	0.10301	0.0901704	0.0649271	0.0238975	0.052269	0.0352461	0.00494683	0.000145495

## Sheet: Kruskal-Wallis10
	Descriptive statistics		Tripsine
	Variable	Observations	Obs. with missing data	Observations without missing data	Mínimum	Maximum	average	standard deviation
	Year 2019	23	0	23	0	0.000909343	0.000126517	0.000184778
	Year 2020	23	2	21	0	0.000945717	0.000183601	0.000206555
	Year 2021	23	17	6	0	0.000400111	0.000175806	0.000153317
	Year 2022	23	18	5	0	0.000181869	3.63737e-05	8.13341e-05
	Year 2023	23	17	6	0	0.00029099	9.09343e-05	0.000141344
	Year 2024	23	15	8	7.27474e-05	0.000509232	0.000300083	0.000173628
	Kruskal-Wallis / bilateral test:
	K	14.0436
	One-tailed p-value	0.0108
	alfa	0.05
	10,000 Monte Carlo simulations were used to calculate the p-value. Elapsed time: 0s
	99% confidence interval for the p-value
	0.00813761	0.0134624
	Ties were detected in the data, and appropriate corrections were applied
	Multiple pairwise comparisons using Dunn’s procedure / Two-tailed test
	Year	Frecuency	Sum of ranks	mean ranks	Groups
	Year 2022	5	81.5	16.3	A
	Year 2023	6	151	25.1667	A	B
	Year 2019	23	713.5	31.0217	A	B
	Year 2020	21	811.5	38.6429	A	B
	Year 2021	6	238	39.6667	A	B
	Year 2024	8	419.5	52.4375		B
	Pairwise comparisons
	Differences
		Year 2019	Year 2020	Year 2021	Year 2022	Year 2023	Year 2024
	Year 2019	0	-7.62112	-8.64493	14.7217	5.85507	-21.4158
	Year 2020	7.62112	0	-1.02381	22.3429	13.4762	-13.7946
	Year 2021	8.64493	1.02381	0	23.3667	14.5	-12.7708
	Year 2022	-14.7217	-22.3429	-23.3667	0	-8.86667	-36.1375
	Year 2023	-5.85507	-13.4762	-14.5	8.86667	0	-27.2708
	Year 2024	21.4158	13.7946	12.7708	36.1375	27.2708	0
	p values:
		Year 2019	Year 2020	Year 2021	Year 2022	Year 2023	Year 2024
	Year 2019	1	0.203396	0.342137	0.132866	0.519973	0.00858344
	Year 2020	0.203396	1	0.911292	0.0237124	0.142523	0.0944264
	Year 2021	0.342137	0.911292	1	0.0519149	0.205832	0.233585
	Year 2022	0.132866	0.0237124	0.0519149	1	0.460754	0.00140743
	Year 2023	0.519973	0.142523	0.205832	0.460754	1	0.0109707
	Year 2024	0.00858344	0.0944264	0.233585	0.00140743	0.0109707	1
	Bonferroni-corrected significance level: 0.0033
	Significant differences
		Year 2019	Year 2020	Year 2021	Year 2022	Year 2023	Year 2024
	Year 2019	No	No	No	No	No	No
	Year 2020	No	No	No	No	No	No
	Year 2021	No	No	No	No	No	No
	Year 2022	No	No	No	No	No	Sí
	Year 2023	No	No	No	No	No	No
	Year 2024	No	No	No	Sí	No	No

## Sheet: Tripsine
Year 2019	Year 2020	Year 2021	Year 2022	Year 2023	Year 2024
0	0.000327363	0.000218242	0	0	7.27474e-05
0.000909343	0.000327363	0	0	0	0.000400111
0.000218242	0.000327363	0	0	0	0.000509232
0.000181869	0.00029099	0.000218242	0	0	0.000181869
0.000254616	0	0.000218242	0.000181869	0.00029099	0.000400111
0	0.000218242	0.000400111		0.000254616	0.000509232
0.000145495	0				0.000181869
7.27474e-05	7.27474e-05				0.000145495
0.000109121	0.000109121
7.27474e-05	3.63737e-05
0.000109121	0.000109121
7.27474e-05	0.000145495
0.000145495	0.000145495
0	0.000218242
3.63737e-05	0.000218242
0.000181869	0.000181869
0	7.27474e-05
7.27474e-05	0
0.000109121	3.63737e-05
7.27474e-05	7.27474e-05
3.63737e-05	0.000945717
7.27474e-05
3.63737e-05

## Sheet: Kruskal-Wallis9
	Descriptive statistics		Inmunitary cells transporter pr
	Variable	Observations	Obs. with missing data	Observations without missing data	Mínimum	Maximum	average	standard deviation
	Year 2019	23	0	23	0.000327363	0.0368829	0.00618669	0.00946054
	Year 2020	23	2	21	0.00120033	0.0460855	0.0139225	0.0117716
	Year 2021	23	17	6	0.000945717	0.0189143	0.00932986	0.00708833
	Year 2022	23	18	5	0	0.00098209	0.000334638	0.00044504
	Year 2023	23	17	6	0.00029099	0.0084387	0.00294627	0.00335199
	Year 2024	23	15	8	0.00298264	0.00494683	0.00375559	0.000654077
	Kruskal-Wallis / bilateral test:
	K	24.5606
	One-tailed p-value	0
	alfa	0.05
	10,000 Monte Carlo simulations were used to calculate the p-value. Elapsed time: 0s
	99% confidence interval for the p-value
	0	0
	Ties were detected in the data, and appropriate corrections were applied
	Multiple pairwise comparisons using Dunn’s procedure / Two-tailed test
	Year	Frecuency	Sum of ranks	mean ranks	Groups
	Year 2022	5	24	4.8	A
	Year 2023	6	134.5	22.4167	A	B
	Year 2019	23	712.5	30.9783	A	B
	Year 2024	8	282.5	35.3125	A	B
	Year 2021	6	243.5	40.5833		B
	Year 2020	21	1018	48.4762		B
	Pairwise comparisons
	Differences
		Year 2019	Year 2020	Year 2021	Year 2022	Year 2023	Year 2024
	Year 2019	0	-17.4979	-9.60507	26.1783	8.56159	-4.33424
	Year 2020	17.4979	0	7.89286	43.6762	26.0595	13.1637
	Year 2021	9.60507	-7.89286	0	35.7833	18.1667	5.27083
	Year 2022	-26.1783	-43.6762	-35.7833	0	-17.6167	-30.5125
	Year 2023	-8.56159	-26.0595	-18.1667	17.6167	0	-12.8958
	Year 2024	4.33424	-13.1637	-5.27083	30.5125	12.8958	0
	valores-p:
		Year 2019	Year 2020	Year 2021	Year 2022	Year 2023	Year 2024
	Year 2019	1	0.00385301	0.296266	0.00817766	0.351851	0.598626
	Year 2020	0.00385301	1	0.395352	1.21257e-05	0.00501215	0.114246
	Year 2021	0.296266	0.395352	1	0.00322131	0.116758	0.626605
	Year 2022	0.00817766	1.21257e-05	0.00322131	1	0.146987	0.00762945
	Year 2023	0.351851	0.00501215	0.116758	0.146987	1	0.233922
	Year 2024	0.598626	0.114246	0.626605	0.00762945	0.233922	1
	Bonferroni-corrected significance level: 0.0033
	Significant differences
		Year 2019	Year 2020	Year 2021	Year 2022	Year 2023	Year 2024
	Year 2019	No	No	No	No	No	No
	Year 2020	No	No	No	Sí	No	No
	Year 2021	No	No	No	Sí	No	No
	Year 2022	No	Sí	Sí	No	No	No
	Year 2023	No	No	No	No	No	No
	Year 2024	No	No	No	No	No	No

## Sheet: Inmunitary cells transporter pr
Year 2019	Year 2020	Year 2021	Year 2022	Year 2023	Year 2024
0.000327363	0.0140039	0.010221	0.000618353	0.0027644	0.00298264
0.0368829	0.0317179	0.000945717	0	0.00029099	0.00403748
0.0332456	0.0124762	0.00141857	0	0.00029099	0.00396473
0.00440122	0.0113122	0.0101483	7.27474e-05	0.000509232	0.00327363
0.0114941	0.0237157	0.0143312	0.00098209	0.00538331	0.00301902
0.00160044	0.0460855	0.0189143		0.0084387	0.00403748
0.00603804	0.0192781				0.00378287
0.00782035	0.00592892				0.00494683
0.00629265	0.016841
0.00301902	0.00247341
0.00203693	0.0125126
0.0048377	0.0101483
0.00185506	0.0127308
0.00210968	0.00803859
0.00247341	0.0114941
0.00261891	0.0109121
0.00196418	0.00225517
0.00189143	0.00120033
0.00200055	0.00156407
0.00316451	0.0027644
0.00163682	0.0349188
0.00261891
0.00196418

## Sheet: Kruskal-Wallis8
	Descriptive statistics		Glutathione peroxidase
	Variable	Observations	Obs. with missing data	Observations without missing data	Mínimum	Maximum	average	standard deviation
	Year 2019	23	0	23	0.0282624	0.0668549	0.0419009	0.0120508
	Year 2020	23	2	21	0.0410659	0.0673277	0.0488776	0.00625047
	Year 2021	23	17	6	0.0502321	0.0649635	0.0571067	0.00534528
	Year 2022	23	18	5	0.0243704	0.0448852	0.0325617	0.00755652
	Year 2023	23	17	6	0.0522327	0.0640177	0.0588466	0.00484317
	Year 2024	23	15	8	0.0320816	0.0352461	0.0338003	0.000909395
	Kruskal-Wallis / bilateral test:
	K	33.8059
	One-tailed p-value	0
	alfa	0.05
	10,000 Monte Carlo simulations were used to calculate the p-value. Elapsed time: 0s
	99% confidence interval for the p-value
	0	0
	Ties were detected in the data, and appropriate corrections were applied
	Multiple pairwise comparisons using Dunn’s procedure / Two-tailed test
	Year	Frecuency	Sum of ranks	mean ranks	Groups
	Year 2022	5	54	10.8	A
	Year 2024	8	119.5	14.9375	A
	Year 2019	23	678.5	29.5	A	B
	Year 2020	21	881	41.9524		B	C
	Year 2021	6	332	55.3333		B	C
	Year 2023	6	350	58.3333			C
	Pairwise comparisons
	Differences
		Year 2019	Year 2020	Year 2021	Year 2022	Year 2023	Year 2024
	Year 2019	0	-12.4524	-25.8333	18.7	-28.8333	14.5625
	Year 2020	12.4524	0	-13.381	31.1524	-16.381	27.0149
	Year 2021	25.8333	13.381	0	44.5333	-3	40.3958
	Year 2022	-18.7	-31.1524	-44.5333	0	-47.5333	-4.1375
	Year 2023	28.8333	16.381	3	47.5333	0	43.3958
	Year 2024	-14.5625	-27.0149	-40.3958	4.1375	-43.3958	0
	p values:
		Year 2019	Year 2020	Year 2021	Year 2022	Year 2023	Year 2024
	Year 2019	1	0.0397362	0.00497014	0.0588892	0.00171758	0.0769883
	Year 2020	0.0397362	1	0.14963	0.00180544	0.0777532	0.00119097
	Year 2021	0.00497014	0.14963	1	0.00024652	0.795632	0.000192728
	Year 2022	0.0588892	0.00180544	0.00024652	1	9.12324e-05	0.717531
	Year 2023	0.00171758	0.0777532	0.795632	9.12324e-05	1	6.19519e-05
	Year 2024	0.0769883	0.00119097	0.000192728	0.717531	6.19519e-05	1
	Bonferroni-corrected significance level: 0.0033
	Significant differences
		Year 2019	Year 2020	Year 2021	Year 2022	Year 2023	Year 2024
	Year 2019	No	No	No	No	Sí	No
	Year 2020	No	No	No	Sí	No	Sí
	Year 2021	No	No	No	Sí	No	Sí
	Year 2022	No	Sí	Sí	No	Sí	No
	Year 2023	Sí	No	No	Sí	No	Sí
	Year 2024	No	Sí	Sí	No	Sí	No

## Sheet: Glutathione peroxidase
Year 2019	Year 2020	Year 2021	Year 2022	Year 2023	Year 2024
0.0625264	0.0410659	0.0581979	0.0243704	0.0533966	0.0336457
0.0540513	0.0533602	0.0502321	0.0296446	0.0620536	0.0332819
0.0668549	0.0416843	0.0518689	0.0316451	0.0607805	0.0320816
0.0560155	0.044776	0.0583434	0.0322635	0.0640177	0.0344095
0.0648543	0.0536149	0.0590345	0.0448852	0.0605986	0.0339367
0.0560883	0.0673277	0.0649635		0.0522327	0.0340458
0.0371376	0.0523054				0.0337548
0.040193	0.0499047				0.0352461
0.0373922	0.050705
0.0347369	0.0536149
0.0329546	0.0440849
0.0282624	0.0411387
0.0425572	0.0449943
0.0340458	0.0513233
0.0312086	0.0444487
0.034846	0.0416479
0.0324817	0.0509596
0.0348096	0.0513597
0.0326272	0.0502685
0.0347005	0.0535057
0.0318997	0.0443396
0.0344823
0.0489954

## Sheet: Kruskal-Wallis7
	Estadísticos descriptivos:		Amilase
	Variable	Observations	Obs. with missing data	Observations without missing data	Mínimum	Maximum	average	standard deviation
	Year 2019	23	0	23	0.00702013	0.0627447	0.0451477	0.0177026
	Year 2020	23	2	21	0.00796584	0.0485953	0.0266342	0.0115704
	Year 2021	23	17	6	0.00676551	0.0800585	0.0406537	0.0295134
	Year 2022	23	18	5	0.0411023	0.159862	0.109812	0.0615639
	Year 2023	23	17	6	0.00647452	0.0864967	0.032021	0.0342108
	Year 2024	23	15	8	0.052269	0.057034	0.0545106	0.00154992
	Kruskal-Wallis / bilateral test:
	K	21.8308
	valor-p (unilateral)	0.0004
	alfa	0.05
	10,000 Monte Carlo simulations were used to calculate the p-value. Elapsed time: 0s
	99% confidence interval for the p-value
	0	0.000915063
	Ties were detected in the data, and appropriate corrections were applied
	Multiple pairwise comparisons using Dunn’s procedure / Two-tailed test
	Year	Frecuency	Sum of ranks	mean ranks	Groups
	Year 2020	21	442.5	21.0714	A
	Year 2023	6	162.5	27.0833	A	B
	Year2021	6	203.5	33.9167	A	B
	Year 2019	23	938.5	40.8043		B
	Year 2024	8	397	49.625		B
	Year 2022	5	271	54.2		B
	Pairwise comparisons
	Differences
		Year 2019	Year 2020	Year 2021	Year 2022	Year 2023	Year 2024
	Year 2019	0	19.7329	6.88768	-13.3957	13.721	-8.82065
	Year 2020	-19.7329	0	-12.8452	-33.1286	-6.0119	-28.5536
	Year 2021	-6.88768	12.8452	0	-20.2833	6.83333	-15.7083
	Year 2022	13.3957	33.1286	20.2833	0	27.1167	4.575
	Year 2023	-13.721	6.0119	-6.83333	-27.1167	0	-22.5417
	Year 2024	8.82065	28.5536	15.7083	-4.575	22.5417	0
	p values:
		Year 2019	Year 2020	Year 2021	Year 2022	Year 2023	Year 2024
	Year 2019	1	0.00111855	0.453898	0.175991	0.135711	0.284094
	Year 2020	0.00111855	1	0.166614	0.000905077	0.5174	0.000613294
	Year 2021	0.453898	0.166614	1	0.0949832	0.555218	0.147107
	Year 2022	0.175991	0.000905077	0.0949832	1	0.025603	0.689144
	Year 2023	0.135711	0.5174	0.555218	0.025603	1	0.037478
	Year 2024	0.284094	0.000613294	0.147107	0.689144	0.037478	1
	Bonferroni-corrected significance level: 0.0033
	Significant differences
		Year 2019	Year 2020	Year 2021	Year 2022	Year 2023	Year 2024
	Year 2019	No	Sí	No	No	No	No
	Year 2020	Sí	No	No	Sí	No	Sí
	Year 2021	No	No	No	No	No	No
	Year 2022	No	Sí	No	No	No	No
	Year 2023	No	No	No	No	No	No
	Year 2024	No	Sí	No	No	No	No

## Sheet: Amilase
Año 2019	Año 2020	Año 2021	Año 2022	Año 2023	Año 2024
0.00702013	0.0331728	0.0449215	0.0441213	0.00883881	0.057034
0.0627447	0.0423026	0.00676551	0.146441	0.00934804	0.0525964
0.0481588	0.0344095	0.00702013	0.157535	0.00647452	0.0542332
0.014404	0.0325181	0.063072	0.159862	0.017714	0.0551789
0.0297537	0.0152406	0.0800585	0.0411023	0.0632539	0.054306
0.00993002	0.0337184	0.0420844		0.0864967	0.0549607
0.0505231	0.0289899				0.0555063
0.0511051	0.00934804				0.052269
0.0575432	0.0192781
0.057907	0.0167319
0.057325	0.0321544
0.0401566	0.0323362
0.044776	0.034555
0.0559428	0.0303721
0.0584162	0.0327727
0.0532511	0.0343732
0.0575432	0.0116396
0.05256	0.00796584
0.0569976	0.00865694
0.054015	0.0201874
0.053724	0.0485953
0.0541605
0.0104393

## Sheet: Kruskal-Wallis6
	Estadísticos descriptivos:		Chitinase
	Variable	Observations	Obs. with missing data	Observations without missing data	Mínimum	Maximum	average	standard deviation
	Year 2019	23	0	23	0.00702013	0.161245	0.0451651	0.0446391
	Year 2020	23	2	21	0.0217879	0.105266	0.0784806	0.0195754
	Year 2021	23	17	6	0.0794766	0.108976	0.0975604	0.0105414
	Year 2022	23	18	5	0.0776943	0.178922	0.133579	0.0494674
	Year 2023	23	17	6	0.0938442	0.17885	0.133576	0.036365
	Year 2024	23	15	8	0.010512	0.0243704	0.0211604	0.00444546
	Kruskal-Wallis / bilateral test:
	K	35.3128
	valor-p (unilateral)	0
	alfa	0.05
	10,000 Monte Carlo simulations were used to calculate the p-value. Elapsed time: 0s
	99% confidence interval for the p-value
	0	0
	Ties were detected in the data, and appropriate corrections were applied
	Multiple pairwise comparisons using Dunn’s procedure / Two-tailed test
	Year	Frecuency	Sum of ranks	mean ranks	Groups
	Year 2024	8	134	16.75	A
	Year2019	23	519	22.5652	A
	Year 2020	21	809	38.5238	A	B
	Year 2021	6	313	52.1667		B
	Year 2022	5	279	55.8		B
	Year 2023	6	361	60.1667		B
	Pairwise comparisons
	Differences
		Year 2019	Year 2020	Year 2021	Year 2022	Year 2023	Year 2024
	Year 2019	0	-15.9586	-29.6014	-33.2348	-37.6014	5.81522
	Year 2020	15.9586	0	-13.6429	-17.2762	-21.6429	21.7738
	Year 2021	29.6014	13.6429	0	-3.63333	-8	35.4167
	Year 2022	33.2348	17.2762	3.63333	0	-4.36667	39.05
	Year 2023	37.6014	21.6429	8	4.36667	0	43.4167
	Year 2024	-5.81522	-21.7738	-35.4167	-39.05	-43.4167	0
	p values:
		Year 2019	Year 2020	Year 2021	Year 2022	Year 2023	Year 2024
	Year 2019	1	0.00840137	0.00128793	0.000787217	4.34134e-05	0.480077
	Year 2020	0.00840137	1	0.141825	0.0835372	0.0197826	0.00899542
	Year 2021	0.00128793	0.141825	1	0.764877	0.489772	0.00108013
	Year 2022	0.000787217	0.0835372	0.764877	1	0.71926	0.000639485
	Year 2023	4.34134e-05	0.0197826	0.489772	0.71926	1	6.14594e-05
	Year 2024	0.480077	0.00899542	0.00108013	0.000639485	6.14594e-05	1
	Bonferroni-corrected significance level: 0.0033
	Significant differences
		Year 2019	Year 2020	Year 2021	Year 2022	Year 2023	Year 2024
	Year 2019	No	No	Sí	Sí	Sí	No
	Year 2020	No	No	No	No	No	No
	Year 2021	Sí	No	No	No	No	Sí
	Year 2022	Sí	No	No	No	No	Sí
	Year 2023	Sí	No	No	No	No	Sí
	Year 2024	No	No	Sí	Sí	Sí	No

[truncated: 15 more sheets: Chitinase, Kruskal-Wallis5, Catalase, Kruskal-Wallis4, Superoxide dismutase, Kruskal-Wallis3, Lipase, Kruskal-Wallis2, Vit B12 transporter protein, Kruskal-Wallis1, antibiotic resistance protein, Kruskal-Wallis, Proteasa, Hoja1, Hoja2]
