# Supplementary material for: Composition and Structure of Gut Microbiota of Wild and Captive Epinephelus morio via 16S rRNA Analysis and Functional Prediction
Source: Microorganisms. 2025 Jul 31;13(8):1792. doi: 10.3390/microorganisms13081792 (PMC12388694; doi:10.3390/microorganisms13081792)
Supplement: Supplementary file 1 [file microorganisms-13-01792-s001.zip › File S5. Relative abundance ASVs shared wild and captive.xlsx]

## Sheet: Hoja1
File S5. Relative abundance of ASVs shared in gut microbiota of wild and captive individual of E. morio
Taxonomic assignment	2019	2020	2021	2022	2023	2024
Pseudomonas	1072	2444	38	92	67	225
Micrococcus	2887	2629	183	48	186	718
Acinetobacter	40	554	57	28	94	27
Enterobacteriaceae	506	1227	90	39	24	77
Brevundimonas	39	88	10	36	37	15
Enterobacter	3392	4445	265	111	173	348
orynebacterium	287	337	121	25	26	13
uncultured_gamma	3332	4780	141	237	15	1589
Staphylococcus	2739	833	362	45	173	20
uncultured_bacterium	6974	7711	459	754	2567	3195
Brevundimonas	831	754	12	38	49	16
Vibrio_ponticus	6982	14373	957	6610	321	3137
Vibrio	250	121	9	8	39	5
Vibrio	954	906	928	6906	982	159
Bacillus	7045	10490	195	173	162	1189
Romboutsia	2915	6638	988	106	123	95
uncultured_bacterium	5350	15205	2217	113	24	327
Photobacterium_damselae	33756	35077	7725	1240	16675	3101
Cutibacterium	538	805	58	16	10	48
Vibrio	1925	249	682	12854	924	47
Shewanella	269	452	196	19	166	18
Corynebacterium	1149	1412	269	36	111	14
Vibrio	8460	12973	1341	616	182	2832
Epulopiscium	1362	3861	860	56	637	208
Romboutsia	388	912	339	44	472	16
Photobacterium_damselae	15375	20297	4206	551	2957	1217
Escherichia-Shigella	204977	543	476	10	477	96057
