# Supplementary material for: Composition and Structure of Gut Microbiota of Wild and Captive Epinephelus morio via 16S rRNA Analysis and Functional Prediction
Source: Microorganisms. 2025 Jul 31;13(8):1792. doi: 10.3390/microorganisms13081792 (PMC12388694; doi:10.3390/microorganisms13081792)
Supplement: Supplementary file 1 [file microorganisms-13-01792-s001.zip › File S8. Relative abundant Phylum.xlsx]

## Sheet: Hoja1
File S8. Relative abundance of Phylum in gut microbiota of E. morio
	m1-2023	m10-2021	m11-2021	m12-2021	m13-2022	m14-2022	m15-2022	m16-2022	m17-2022	m18-2020	m19-2020	m2-2023	m20-2020	m21-2020	m23-2020	m24-2020	m25-2020	m26-2020	m27-2020	m28-2020	m29-2020	m3-2023	m30-2020	m31-2020	m32-2020	m33-2020	m34-2020	m35-2020	m36-2020	m37-2020	m38-2020	m39-2020	m4-2023	m40-2019	m41-2019	m42-2019	m43-2019	m44-2019	m45-2019	m46-2019	m47-2019	m48-2019	m49-2019	m5-2023	m50-2019	m51-2019	m52-2019	m53-2019	m54-2019
Pseudomonodota	51.563	64.7581	58.5719	51.563	92.5962	99.3419	98.8483	99.0128	75.6499	78.0849	37.7427	86.2784	73.6097	78.2494	49.5229	22.9681	57.2886	48.4699	49.0622	54.1626	75.3537	73.8072	77.8217	76.1435	79.4669	79.8289	78.414	58.1112	58.539	56.7621	56.6305	42.2836	97.6308	80.9148	48.3383	72.0961	59.2958	69.6611	63.409	87.1339	89.6677	92.7279	95.2287	75.7486	95.2945	87.0681	95.4919	96.15	95.6565
Actinobacteriota	0	4.08029	0.0329056	0.0329056	1.15169	0.131622	0.329056	0.197433	4.37644	2.63244	25.6992	0.29615	2.30339	2.20467	2.86278	31.8526	8.39092	3.84995	9.31227	2.07305	2.23758	0.197433	2.82988	2.99441	1.97433	2.86278	2.30339	0.723922	0.0329056	0.164528	1.05298	14.643	0.361961	0.0329056	14.1165	6.91017	2.33629	19.0194	0	2.23758	2.3692	1.7769	0.625206	4.54097	0.756828	0.460678	0.88845	1.02007	1.05298
Fusobacteriota	16.3541	3.32346	25.7651	22.1125	3.32346	0.0987167	0	0	10.5298	10.8259	0.164528	8.55545	14.643	11.7802	19.4472	0.658111	6.54821	25.5018	18.0981	21.7506	14.1494	19.1839	12.3725	11.5828	10.6614	10.5956	11.6486	18.0981	22.4087	22.0467	21.586	0	0.822639	17.1767	0	1.05298	18.8878	0	12.3396	2.53373	3.29056	1.67818	1.84271	5.3307	2.40211	11.2537	1.02007	1.34913	1.51366
Bacillota	32.0829	26.2586	15.5643	26.2257	2.20467	0.394867	0.625206	0.756828	8.42382	7.79862	29.3189	4.67259	8.58835	7.0747	25.9954	37.0517	23.1984	22.0138	22.8365	20.2369	7.40375	6.74564	6.38368	8.42382	7.37085	6.41658	6.77855	22.7377	18.8549	20.8292	17.1767	37.0188	0.855545	1.87562	37.0517	17.9006	18.8549	8.71997	24.054	7.73281	4.44225	3.45508	2.27048	11.7473	1.51366	0.822639	2.43501	1.25041	1.48075
Bacteroidota	0	0.789733	0	0	0.460678	0.0329056	0.0329056	0	0.88845	0.394867	4.34353	0	0.5923	0.460678	0.921356	3.45508	0.723922	0.164528	0	1.31622	0.658111	0	0.559395	0.756828	0.526489	0.197433	0.691017	0.0658111	0.131622	0.0329056	1.51366	0.164528	0.0987167	0	0.493583	1.02007	0.460678	1.08588	0.0658111	0.164528	0.131622	0.361961	0.0329056	1.64528	0	0.361961	0.0987167	0.131622	0.164528
Planctomycetota	0	0.0658111	0	0	0.0987167	0	0.0329056	0.0329056	0.0329056	0	0	0	0	0.0658111	0	0	0	0	0	0	0.0329056	0	0	0	0	0	0	0	0	0	0.493583	0	0	0	0	0	0	0.361961	0.0329056	0.0329056	0	0	0	0	0	0	0	0.0329056	0
Bdellovibrionota	0	0	0	0	0	0	0	0	0	0.0658111	0.559395	0	0.131622	0	0	0.822639	0.0329056	0	0	0	0.0329056	0	0	0	0	0.0329056	0.0658111	0	0	0	0.29615	0	0	0	0	0.263244	0.0987167	0	0	0	0	0	0	0.197433	0	0	0	0	0.0658111
Cyanobacteria	0	0	0	0	0.0658111	0	0	0	0	0	1.05298	0.0987167	0	0	0.427772	0.756828	2.99441	0	0	0.263244	0	0	0.0329056	0	0	0	0	0.131622	0	0	0.0329056	0	0	0	0	0.164528	0.0658111	0	0	0	0.0329056	0	0	0.164528	0	0	0	0	0
Bacteria	0	0	0.0658111	0	0.0329056	0	0.0329056	0	0	0	0	0	0	0	0	0	0	0	0	0	0.0658111	0	0	0.0658111	0	0.0658111	0	0	0	0.0329056	0.0658111	0	0	0	0	0	0	0	0	0.0658111	0	0	0	0	0	0	0.0329056	0	0
Acidobacteriota	0	0.29615	0	0	0	0	0.0329056	0	0	0.0329056	0	0	0	0	0	0	0.197433	0	0.29615	0	0	0	0	0	0	0	0.0329056	0	0	0	0.263244	0	0.0329056	0	0	0	0	0	0	0	0	0	0	0.197433	0	0	0.0329056	0	0.0658111
Chloroflexi	0	0.0658111	0	0.0658111	0.0329056	0	0	0	0	0	0.0658111	0	0	0.0329056	0.164528	0	0.0329056	0	0	0.0658111	0	0	0	0	0	0	0	0.0658111	0	0	0.0987167	0	0	0	0	0.0329056	0	0	0	0	0	0	0	0.0329056	0	0	0	0	0
Myxococcota	0	0	0	0	0.0329056	0	0.0329056	0	0	0.0329056	0.0658111	0	0	0	0	0	0	0	0	0	0	0	0	0	0	0	0	0	0.0329056	0	0.197433	0	0	0	0	0.197433	0	0	0	0	0	0	0	0	0	0	0	0	0
Desulfobacterota	0	0	0	0	0	0	0	0	0	0	0.559395	0	0	0	0	0.460678	0.460678	0	0	0	0	0	0	0	0	0	0	0	0	0	0	0	0	0	0	0.0658111	0	0	0.0987167	0	0	0	0	0	0	0	0	0.0329056	0
Halobacterota	0	0	0	0	0	0	0	0	0	0	0	0	0.0329056	0	0	0	0	0	0.394867	0.0658111	0	0.0329056	0	0	0	0	0	0.0329056	0	0	0	0.230339	0	0	0	0	0	0	0	0	0	0	0	0	0	0	0	0	0
Verrucomicrobiota	0	0.230339	0	0	0	0	0	0	0	0.0987167	0.131622	0	0	0	0	0	0	0	0	0	0	0	0	0	0	0	0	0	0	0	0.0987167	0	0.0987167	0	0	0.131622	0	0	0	0	0.0329056	0	0	0	0	0	0	0	0
Halanaerobiaeota	0	0	0	0	0	0	0	0	0	0	0	0	0	0	0	0	0	0	0	0.0658111	0	0	0	0	0	0	0	0	0	0.131622	0.0658111	0	0	0	0	0	0	0	0	0	0	0	0	0	0	0	0	0	0
Thermotogota	0	0	0	0	0	0	0	0	0	0	0	0	0	0.0987167	0	0	0	0	0	0	0	0	0	0	0	0	0	0	0	0	0	0	0	0	0	0	0	0	0	0	0	0	0	0	0	0	0	0	0
Abditibacteriota	0	0	0	0	0	0	0.0329056	0	0	0	0	0	0	0	0	0	0	0	0	0	0	0	0	0	0	0	0	0	0	0	0	0	0	0	0	0	0	0	0	0	0	0	0	0	0	0	0	0	0
Patescibacteria	0	0.131622	0	0	0	0	0	0	0	0	0	0.0329056	0	0.0329056	0.230339	1.25041	0	0	0	0	0.0329056	0.0329056	0	0	0	0	0.0658111	0	0	0	0	2.33629	0.0987167	0	0	0	0	1.15169	0	0.0329056	0	0	0	0.394867	0.0329056	0	0	0	0
Sva0485	0	0	0	0	0	0	0	0	0	0	0	0	0	0	0	0	0	0	0	0	0	0	0	0	0	0	0	0	0	0	0	0.691017	0	0	0	0	0	0	0	0	0	0	0	0	0	0	0	0	0
Methylomirabilota	0	0	0	0	0	0	0	0	0	0	0	0.0658111	0	0	0	0	0	0	0	0	0	0	0	0	0	0	0	0	0	0	0	0	0	0	0	0	0	0	0	0	0	0	0	0	0	0	0	0	0
Deinococcota	0	0	0	0	0	0	0	0	0	0.0329056	0.0329056	0	0	0	0.427772	0	0.131622	0	0	0	0.0329056	0	0	0	0	0	0	0	0	0	0	0	0	0	0	0	0	0	0	0.0658111	0	0	0	0	0	0	0	0	0
Campilobacterota	0	0	0	0	0	0	0	0	0	0	0	0	0	0	0	0	0	0	0	0	0	0	0	0	0	0	0	0.0329056	0	0	0.197433	0	0	0	0	0	0	0	0	0	0	0	0	0	0	0	0	0.0329056	0
Spirochaetota	0	0	0	0	0	0	0	0	0	0	0	0	0	0	0	0	0	0	0	0	0	0	0	0	0	0	0	0	0	0	0.131622	1.61237	0	0	0	0.164528	0	0	0	0	0	0	0	0	0	0	0	0	0
Gemmatimonadota	0	0	0	0	0	0	0	0	0.0329056	0	0.263244	0	0	0	0	0	0	0	0	0	0	0	0	0	0	0	0	0	0	0	0	0	0	0	0	0	0	0	0	0	0	0	0	0	0	0	0	0	0
TA06	0	0	0	0	0	0	0	0	0	0	0	0	0	0	0	0.131622	0	0	0	0	0	0	0	0	0	0	0	0	0	0	0	0	0	0	0	0	0	0	0	0	0	0	0	0	0	0	0	0	0
Latescibacterota	0	0	0	0	0	0	0	0	0	0	0	0	0	0	0	0	0	0	0	0	0	0	0	0	0	0	0	0	0	0	0	0	0	0	0	0	0	0	0	0	0	0	0	0	0	0	0	0	0
WPS-2	0	0	0	0	0	0	0	0	0	0	0	0	0.0987167	0	0	0.5923	0	0	0	0	0	0	0	0	0	0	0	0	0	0	0	1.02007	0	0	0	0	0	0	0	0	0.0329056	0	0	0	0	0	0	0	0
SAR324_clade(Marine_group_B)	0	0	0	0	0	0	0	0	0	0	0	0	0	0	0	0	0	0	0	0	0	0	0	0.0329056	0	0	0	0	0	0	0	0	0	0	0	0	0	0	0	0	0	0	0	0	0	0	0	0	0
Nitrospirota	0	0	0	0	0	0	0	0	0	0	0	0	0	0	0	0	0	0	0	0	0	0	0	0	0	0	0	0	0	0	0.0987167	0	0	0	0	0	0	0	0	0	0	0	0	0	0	0	0	0	0
[truncated: 21 more columns]
